# Supplementary material for: Systematic analyses of lipid mobilization by human lipid transfer proteins
Source: Nature. 2026 Jan 7;651(8105):511–20. doi: 10.1038/s41586-025-10040-y (PMC12979188; doi:10.1038/s41586-025-10040-y)
Supplement: Supplementary file 4 — Expression and purification of each LTP in HEK293 cells (Fig. 1a). [file 41586_2025_10040_MOESM4_ESM.xlsx]

## Sheet: Description
Table 2:	Expression and purification of each LTP in HEK293 cells (Fig. 1a).
Header Table 2	Description
Protein name	Name of the LTP
LTP+tag length (kDa)	Molecualr weight of the protein and of the corresponding tag in kilodalton
Tagging side (N- or C-terminal)	Description of the position of the tag. "N" corresponds to N-terminal tag, "C" corresponds to C-terminal tag and "/" indicates a missing clone.
Expression test	Expression (+) or absence of expression (-) of the LTP upon tetracycline induction in small scale tests. "ND" is the abbreviation for "not determined". "ND" is used for all proteins with no clone ("/").
Presence of 0.5% NP40 in lysis buffer	Description wether detergent was present in the lysis buffer (YES) or if no detergent was used in the lysis buffer (NO). "ND" is the abbreviation for "not determined". "ND" is used for all proteins with no clone ("/").
Expression in 4ml pellets (after SEC)	Description wether the affinity purification and size exclusion chromatography were successful (+) or not (-). "ND" is the abbreviation for "not determined". "ND" is used for all proteins with no clone ("/").
Elutes in the Void	Description wether the protein elutes in the void volume of the size exclusion chromatography (YES) or not (NO). "ND" is the abbreviation for "not determined". "ND" is used for all proteins with no clone ("/") or failed affinity purification or no protein detected in the size exclusion chromatography.
Sent for MS-lipidomics	Description wether the LTP was analyzed by LC-MS (+) or not (ND).

## Sheet: Table2
Protein name	LTP+tag length (kDa)	Tagging side (N- or C-terminal)	Expression test	Presence of 0.5% NP40 in lysis buffer	Expression in 4ml pellets (after SEC)	Elutes in the Void	Sent for MS-lipidomics
OSBP1	89+8	N	+	YES	+	NO	ND
OSBPL1A	108+8	N	+	YES	+	NO	ND
OSBPL2	55+8	N	+	NO	+	NO	+
OSBPL3	101+8	N	+	YES	+	YES	ND
OSBP2	101+8	N	+	YES	+	NO	ND
OSBPL5	98+8	N	+	YES	+	YES	ND
OSBPL6	106+8	/	ND	ND	ND	ND	ND
OSBPL7	95+8	N	+	YES	+	YES	ND
OSBPL8	101+8	N	+	YES	+	YES	ND
OSBPL9	83+8	N	+	YES	+	NO	ND
OSBPL10	84+8	N	+	YES	+	YES	ND
OSBPL11	83+8	N	+	YES	+	YES	ND
STARD1	32+8	C	+	NO	-	ND	ND
STARD2 PCTP	24+8	N	+	NO	+	NO	+
STARD3 HLN64	50+8	C	-	ND	ND	ND	ND
STARD4	23+8	N	+	NO	-	ND	ND
STARD5	23+8	N	+	NO	+	NO	+
STARD6	25+8	N	+	NO	-	ND	ND
STARD7 GTT1	43+8	/	ND	ND	ND	ND	ND
STARD8 DLC3	112+8	/	ND	ND	ND	ND	ND
STARD9	516+8	/	ND	ND	ND	ND	ND
STARD10	33+8	N	+	NO	+	NO	+
STARD11 CERT	70+8	N	+	YES	+	NO	+
STARD12 DLC1	170+8	/	ND	ND	ND	ND	ND
STARD13 DLC2	125+8	N	ND	ND	ND	ND	ND
STARTD14 ACOT11	68+8	N	+	ND	+	NO	ND
STARD15 ACOT12	62+8	N	+	ND	+	NO	ND
NPC1	142+8	C	+	YES	+	YES	ND
NPC1L1	148+8	/	ND	ND	ND	ND	ND
Npc2	16+8	C	-	YES	ND	ND	ND
LY86	18+8	C	+	NO	-	ND	ND
LY96	18+8	/	ND	ND	ND	ND	ND
GM2A	20+8	C	+	NO	+	NO	+
CETP	54+8	C	-	YES	ND	ND	ND
BPIFB6 BPIL3	49+8	C	-	ND	ND	ND	ND
LBP	53+8	C	+	YES	+	YES	ND
BPIFA3	28+8	/	ND	ND	ND	ND	ND
BPIFA1	26+8	C	+	NO	-	ND	ND
BPIFB2	49+8	C	+	NO	+	NO	+
BPIFB3	50+8	C	+	NO	+	YES	ND
BPIFB1	52+8	C	+	YES	+	YES	ND
LATH	19+8	C	-	ND	ND	ND	ND
BPI	53+8	C	+	YES	+	NO	+
BPIFA2	27+8	C	ND	ND	ND	ND	ND
BPIFC	56+8	C	-	YES	ND	ND	ND
BPIFB4	65+8	/	ND	ND	ND	ND	ND
PLTP	54+8	C	+	YES	-	ND	ND
PITPNM1 DRES9 NIR2 PITPNM	134+8	N	-	ND	ND	ND	ND
PITPNM2 NIR3	149+8	/	ND	ND	ND	ND	ND
PITPNC1 canonical	38+8	N	-	YES	-	ND	ND
PITPNB	31+8	N	+	NO	+	NO	ND
PITPNA	31+8	N	+	YES	+	NO	ND
SCP2	59+8	N	+	NO	+	NO	+
SCP2D1	17+8	N	+	NO	-	ND	ND
HSD17B4	79+8	N	-	NO	ND	ND	ND
STOML1	43+8	C	+	YES	-	ND	ND
HSDL2	45+8	N	+	NO	+	NO	+
GLTPD1	24+8	N	+	ND	+	NO	ND
GLTPD2	31+8	N	+	ND	-	ND	ND
GLTP	23+8	N	+	NO	+	NO	+
PLEKHA8	58+8	N	+	NO	+	NO	+
PLEKHA8P1 PLEKHA9	43+8	N	+	NO	-	ND	ND
FABP3 FABP11 MDGI	14+8	N	+	NO	+	NO	+
FABP2 FABPI	15+8	N	+	NO	+	NO	+
FABP1 FABPL	14+8	N	+	NO	+	NO	+
FABP4	14+8	N	+	NO	+	NO	+
FABP5	15+8	N	+	NO	+	NO	+
FABP7	14+8	N	+	NO	+	NO	+
FABP9	15+8	/	ND	ND	ND	ND	ND
C8G	22+8	C	+	NO	+	NO	+
LCN9	15+8	C	-	YES	ND	ND	ND
LCN15	16+8	N	+	NO	+	NO	+
RBP1	19+8	C	+	NO	+	NO	+
LCN1	22+8	C	+	NO	+	NO	+
LCN2	23+8	C	+	NO	-	ND	ND
RBP4	19+8	C	+	NO	+	NO	+
LCN8 LCN5	19+8	C	-	YES	ND	ND	ND
OBP2A	17+8	/	+	NO	+	NO	+
LCNL1	15+8	N	ND	ND	ND	ND	ND
CRABP2	15+8	N	+	NO	+	NO	+
RBP7	23+8	C	+	NO	+	NO	+
ORM1	18+8	C	+	NO	+	NO	ND
LCN6 LCN5	20+8	C	-	YES	ND	ND	ND
PAEP	20+8	C	+	NO	-	ND	ND
APOD	21+8	C	+	NO	-	ND	ND
PTGDS	21+8	C	+	NO	+	NO	+
ORM2 AGP2	23+8	C	+	NO	+	NO	+
FABP5P3 FABP5L3	11+8	N	-	ND	ND	ND	ND
CRABP1 RBP5	15+8	N	+	NO	+	NO	+
AMBP	39+8	C	-	YES	ND	ND	ND
LCN1P1 LCN1L1	18+8	/	ND	ND	ND	ND	ND
RBP2 CRBP2	15+8	N	+	ND	+	NO	+
OBP2B	19+8	C	+	NO	+	YES	ND
PMP2	15+8	N	+	NO	+	NO	+
LCN12	21+8	/	ND	ND	ND	ND	ND
RBP5	16+8	N	+	NO	+	NO	+
FABP6	14+8	N	+	NO	+	NO	+
SEC14L1	82+8	N	+	YES	+	NO	+
Sec14L2	46+8	N	+	NO	+	NO	+
Sec14L3 TAP2	46+8	N	+	NO	+	YES	ND
Sec14L4 TAP3	46+8	N	+	ND	+	NO	ND
Sec14L5	79+8	N	+	YES	+	NO	+
Sec14L6	45+8	N	+	ND	+	NO	ND
MCF2L KIAA0362	128+8	/	ND	ND	ND	ND	ND
MCF2 DBL	107+8	/	ND	ND	ND	ND	ND
RLBP1 CRALBP	36+8	N	+	NO	+	NO	+
TTPA	31+8	N	+	NO	+	NO	+
CLVS2	38+8	N	+	NO	+	NO	+
CLVS1	40+8	N	+	NO	+	NO	+
TTPAL	38+8	N	+	NO	+	NO	+
NF1	319+8	/	ND	ND	ND	ND	ND
ARHGAP8	53+8	N	+	ND	+	NO	ND
ARHGAP1 CDC42GAP RHOGAP1	50+8	N	+	NO	+	NO	+
BNIP2 NIP2	36+8	N	+	NO	+	NO	ND
PRUNE2	340+8	/	ND	ND	ND	ND	ND
BNIPL	39+8	N	+	ND	+	NO	ND
GDAP2	56+8	N	+	NO	-	ND	ND
SESTD1 SOLO	79+8	N	+	NO	+	NO	+
ATCAY	42+8	N	+	NO	+	NO	+
TRIO	346+8	/	ND	ND	ND	ND	ND
PTPN9	68+8	N	+	NO	+	NO	+
MOSPD2	50+8	N	-	ND	ND	ND	ND
MC2L2	ND	/	ND	ND	ND	ND	ND
KIAA1755	130+8	/	ND	ND	ND	ND	ND
DUO	340+8	/	ND	ND	ND	ND	ND
