# Supplementary material for: Systematic analyses of lipid mobilization by human lipid transfer proteins
Source: Nature. 2026 Jan 7;651(8105):511–20. doi: 10.1038/s41586-025-10040-y (PMC12979188; doi:10.1038/s41586-025-10040-y)
Supplement: Supplementary file 5 — Description of MS fragmentation behaviour of lipids with the applied mass spectrometry methods. [file 41586_2025_10040_MOESM5_ESM.xlsx]

## Sheet: Description
Table 3:	Description of MS fragmentation behaviour of lipids with the applied mass spectrometry methods
Header Table 3	Description
Lipid	The abbreviation of the lipid class
Adduct Ion	The ion mode and type of adduct
Description of fragmentation	Description of the fragmentation behaviour of the lipid ion in the respective ion mode and adduct

## Sheet: Table3
Lipid	Adduct Ion	Description of fragmentation
PE	[M+H]+	Fragmentation spectra dominated by NL of 141.02 (PE headgroup), fragments from fatty acids detectable
PE	[M+Na]+	[M+H]+ more abundant than [M+Na]+; Fragmentation spectra dominated by 164.01 and less abundant NL of 163.04
PE	[M-H]-	Fragmentation spectra dominated by fatty acid ions, headgroup (140.01) might be detected
PE	[M-H+nx(HCOONa)]-	[M-H]- more abundant than [M-H+nx(HCOONa)]-; Fragmentation spectra dominated by fatty acid ions, headgroup (140.01) might be detected
PC	[M+H]+	Fragmentation spectra dominated by headgroup (184.07)
PC	[M+Na]+	[M+H]+ more abundant than [M+Na]+; Fragmentation spectra dominated by partial headgroup+Na (146.98) and less abundant NL of 183.07 (PC headgroup)
PC	[M-H]-	not detected
PC	[M+HCOO]-	Fragmentation spectra dominated by fatty acid ions
PC	[M+HCOO+nx(HCOONa)]-	[M+HCOO]- more abundant than [M+HCOO+nx(HCOONa)]-; Fragmentation spectra contain fatty acid ions
PA	[M+H]+	[M+NH4]+ and [M+Na]+ more abundant than [M+H]+
PA	[M+Na]+	[M+NH4]+ more abundant than [M+Na]+; Fragmentation spectra dominated by NL of 119.96 (headgroup + Na), fragments from fatty acids detectable
PA	[M+NH4]+	Fragmentation spectra dominated by NL of 115.00 (headgroup + NH4), fragments from fatty acids detectable
PA	[M-H]-	Fragmentation spectra dominated by fatty acid ions and 153.00
PA	[M-H+nx(HCOONa)]-	[M-H]- more abundant than [M-H+nx(HCOONa)]-; Fragmentation spectra dominated by fatty acid ions and 153.00
PS	[M+H]+	Fragmentation spectra dominated by NL of 185.01 (PS headgroup), fragments from fatty acids detectable
PS	[M-H]-	Fragmentation spectra dominated by fatty acid ions and 153.00
PI	[M+H]+	not detected
PI	[M+NH4]+	Fragmentation spectra dominated by NL of 277.06 (headgroup + NH4), fragments from fatty acids low abundant
PI	[M-H]-	Fragmentation spectra dominated by fatty acid ions and headgroup (241.01)
PG	[M+H]+	[M+NH4]+ more abundant than [M+H]+
PG	[M+Na]+	[M+NH4]+ more abundant than [M+Na]+
PG	[M+NH4]+	Fragmentation spectra dominated by NL of 189.04 (PG headgroup + NH4), fragments from fatty acids detectable
PG	[M-H]-	Fragmentation spectra dominated by fatty acid ions and less abundant 153.00
BMP	[M+H]+	[M+NH4]+ more abundant than [M+H]+
BMP	[M+NH4]+	Fragmentation spectra dominated by fragments from fatty acids + backbone
BMP	[M-H]-	Fragmentation spectra dominated by fatty acid ions and less abundant 153.00, similar spectra like PG [M-H]-
PGP	[M+H]+	[M+NH4]+ more abundant than [M+H]+
PGP	[M+NH4]+	no standards measured Fragmentation spectra dominated by NL of headgroup, fragments from fatty acids detectable
PGP	[M-H]-	no standards measured Fragmentation spectra dominated by phosphate fragments and fatty acid ions
CL	[M+H]+	not detected
CL	[M+NH4]+	Fragmentation spectra dominated by diacylglycerol fragments, fragments from fatty acids detectable
CL	[M-H]-	Fragmentation spectra dominated by fatty acid ions and less abundant 153.00
FA	[M+H]+	not detected
FA	[M-H]-	Fragmentation spectra dominated by precursor, NL of CO2 might be detectable
DAG	[M+H]+	not detected
DAG	[M+Na]+	Fragmentation spectra dominated by precursor
DAG	[M+NH4]+	Fragmentation spectra dominated by NL of FA + NH4
DAG	[M-H]-	not detected in negative mode
TAG	[M+H]+	[M+NH4]+ more abundant than [M+H]+
TAG	[M+NH4]+	Fragmentation spectra dominated by NL of FA + NH4 and fragments from fatty acids
PC-O	[M+H]+	Fragmentation spectra dominated by headgroup (184.07)
PE-O	[M-H]-	Fragmentation spectra dominated by one fatty acid ion, headgroup (140.01) might be detected
SM	[M+H]+	Fragmentation spectra dominated by headgroup (184.07)
SM	[M+HCOO]-	Fragmentation spectra dominated by partial headgroup (168.04) and NL of 60.02
Hex-dCer	[M+H]+	Fragmentation spectra dominated by 264.27 and less abundant 282.28 and 252.27 (all from d18:1 base) or corresponding fragments for different sphingosine base and NL of 180.06 (Hexose) and NL of 198.07 (Hexose+H2O) might be detectable
Hex-dCer	[M+Na]+	[M+H]+ more abundant than [M+Na]+; Fragmentation spectra dominated by precursor
Hex-dCer	[M+HCOO]-	Fragmentation spectra dominated by 89.02; 101.02 and 71.01
Hex-dCer	[M+HCOO+1x(HCOONa)]-	[M+HCOO]- more abundant than [M+HCOO+1x(HCOONa)]-; Fragmentation spectra dominated by 112.99 (COOH)2Na
Hex-tCer	[M+H]+	Fragmentation spectra dominated by 264.27 and less abundant 252.27 and 282.28 (all from d18:1 base) or corresponding fragments for different sphingosine base
Hex-tCer	[M+Na]+	[M+H]+ more abundant than [M+Na]+; Fragmentation spectra dominated by precursor
Hex-tCer	[M+HCOO]-	Fragmentation spectra dominated by 89.02; 101.02 and 71.01
Hex-tCer	[M+HCOO+nx(HCOONa)]-	[M+HCOO]- more abundant than [M+HCOO+nx(HCOONa)]-; Fragmentation spectra dominated by 112.99 (COOH)2Na
dCer/DHCer	[M+H]+	Fragmentation spectra dominated by 264.27 and less abundant 282.28 and 252.27 (all from d18:1 base) or corresponding fragments for different sphingosine base
dCer/DHCer	[M+Na]+	[M+H]+ more abundant than [M+Na]+; Fragmentation spectra dominated by precursor
dCer/DHCer	[M+HCOO]-	Fragmentation spectra contains fragments originating from fatty acids
tCer	[M+H]+	Fragmentation spectra dominated by 282.28 and also abundant 300.29 and 264.27 (all from 18:0 base) or corresponding fragments for different sphingosine base and dominant NL of water
tCer	[M+Na]+	[M+H]+ more abundant than [M+Na]+; Fragmentation spectra dominated by precursor
dCerP	[M+H]+	Fragmentation spectra dominated by 264.27 (from d18:1 base) or corresponding fragments for different sphingosine base
dCerP	[M-H]-	Fragmentation spectra dominated by 78.96 and 96.97 (from phosphate)
Retinol	[M+H-H2O]+	Comparison with reference spectrum
		Retention time was used to confirm adducts of the same lipid.
