# Supplementary material for: Systematic analyses of lipid mobilization by human lipid transfer proteins
Source: Nature. 2026 Jan 7;651(8105):511–20. doi: 10.1038/s41586-025-10040-y (PMC12979188; doi:10.1038/s41586-025-10040-y)
Supplement: Supplementary file 6 — Lipid species associated with LTPs (Figs. 3a,b, 4a,b and 5a,c and Extended Data Figs. 1c,d, 2b and 8a). [file 41586_2025_10040_MOESM6_ESM.xlsx]

## Sheet: Description
Table 4:	Lipid species associated with LTPs (Figs 3a, 3b, 4a, 4b, 5a and 5c; Extended Data Figs 1c, 1d, 2b and 8a)
Header Table 4	Description
Protein	Name of the LTP
Protein Domain	Name of the domain
Full Lipid Name	Ion type and name of the lipid species
Lipid	Short name of the lipid species
Screen	Name of the screen in which the lipid species was identified; either “in vitro” or “in cellulo”
Intensity	Ion intensity of the lipid species
Adduct	Ion type
Total Carbon Chain Length	The sum of the carbons in the chains
Total Carbon Chain Unsaturations	Number of unsaturation in the chains
Ion Mode	Ion mode; either “pos” for positive mode or “neg” for negative mode
mz	Mass over charge of the measured ion
Mean Retention Time	The mean of the retention time for the given m/z in the different samples
Subclass	Lipid subclass

## Sheet: Table4
Protein	Protein Domain	Full Lipid Name	Lipid	Screen	Intensity	Adduct	Total Carbon Chain Length	Total Carbon Chain Unsaturations	Ion Mode	mz	Mean Retention Time	Subclass
ATCAY	CRAL-TRIO	[M+H]+: Phosphatidylcholine (34:1)	PC(34:1)	in cellulo	400000	[M+H]+	34	1	pos	760.578	10.71	PC
ATCAY	CRAL-TRIO	[M+H]+: Phosphatidylcholine (32:1)	PC(32:1)	in cellulo	260000	[M+H]+	32	1	pos	732.55	9.38	PC
BNIPL	CRAL-TRIO	[M+H]+: Phosphatidylcholine (O-32:1)	PC(O-32:1)	in cellulo	72000	[M+H]+	32	1	pos	718.583	9.99	PC-O
BPI	LBP_BPI_CETP	[M+H]+: Phosphatidylcholine (34:1)	PC(34:1)	in cellulo	5800000	[M+H]+	34	1	pos	760.594	10.43	PC
BPI	LBP_BPI_CETP	[M+H]+: Phosphatidylcholine (36:2)	PC(36:2)	in cellulo	3400000	[M+H]+	36	2	pos	786.607	10.6	PC
BPI	LBP_BPI_CETP	[M+H]+: Phosphatidylcholine (32:1)	PC(32:1)	in cellulo	3300000	[M+H]+	32	1	pos	732.563	9.16	PC
BPI	LBP_BPI_CETP	[M+H]+: Phosphatidylcholine (34:2)	PC(34:2)	in cellulo	1800000	[M+H]+	34	2	pos	758.579	9.36	PC
BPI	LBP_BPI_CETP	[M+H]+: Phosphatidylcholine (O-34:1)	PC(O-34:1)	in cellulo	770000	[M+H]+	34	1	pos	746.613	11.3	PC-O
BPI	LBP_BPI_CETP	[M+H]+: Phosphatidylcholine (O-32:1)	PC(O-32:1)	in cellulo	470000	[M+H]+	32	1	pos	718.584	10	PC-O
BPI	LBP_BPI_CETP	[M+H]+: Phosphatidylcholine (36:1)	PC(36:1)	in cellulo	460000	[M+H]+	36	1	pos	788.626	11.8	PC
BPI	LBP_BPI_CETP	[M+H]+: Phosphatidylcholine (32:2)	PC(32:2)	in cellulo	390000	[M+H]+	32	2	pos	730.548	8.2	PC
BPI	LBP_BPI_CETP	[M+H]+: Phosphatidylethanolamine (34:1) => (18:1/16:0)	PE(34:1)	in cellulo	380000	[M+H]+	34	1	pos	718.545	10.67	PE
BPI	LBP_BPI_CETP	[M+H]+: Phosphatidylcholine (36:3)	PC(36:3)	in cellulo	310000	[M+H]+	36	3	pos	784.595	9.68	PC
BPI	LBP_BPI_CETP	[M+H]+: Phosphatidylcholine (33:1)	PC(33:1)	in cellulo	290000	[M+H]+	33	1	pos	746.58	9.79	PC
BPI	LBP_BPI_CETP	[M+H]+: Phosphatidylcholine (38:2)	PC(38:2)	in cellulo	260000	[M+H]+	38	2	pos	814.642	11.89	PC
BPI	LBP_BPI_CETP	[M+H]+: Phosphatidylcholine (30:0)	PC(30:0)	in cellulo	250000	[M+H]+	30	0	pos	706.548	8.94	PC
BPI	LBP_BPI_CETP	[M+H]+: Phosphatidylethanolamine (36:2) => (18:1/18:1)	PE(36:2)	in cellulo	220000	[M+H]+	36	2	pos	744.563	10.84	PE
BPI	LBP_BPI_CETP	[M+H]+: Phosphatidylcholine (19:1)	PC(19:1)	in cellulo	200000	[M+H]+	19	1	pos	550.35	3.89	PC
BPI	LBP_BPI_CETP	[M+H]+: Phosphatidylcholine (O-36:2)	PC(O-36:2)	in cellulo	170000	[M+H]+	36	2	pos	772.63	11.42	PC-O
BPI	LBP_BPI_CETP	[M+H]+: Phosphatidylcholine (O-34:2)	PC(O-34:2)	in cellulo	160000	[M+H]+	34	2	pos	744.6	10.3	PC-O
BPI	LBP_BPI_CETP	[M+Na]+: Phosphatidylcholine (34:1)	PC(34:1)	in cellulo	160000	[M+Na]+	34	1	pos	782.576	10.45	PC
BPI	LBP_BPI_CETP	[M+H]+: Phosphatidylserine (36:1) => (18:1/18:0)	PS(36:1)	in cellulo	140000	[M+H]+	36	1	pos	790.566	10.59	PS
BPI	LBP_BPI_CETP	[M+H]+: Phosphatidylethanolamine (34:2) => (16:1/18:1)	PE(34:2)	in cellulo	100000	[M+H]+	34	2	pos	716.533	9.56	PE
BPI	LBP_BPI_CETP	[M+H]+: Phosphatidylcholine (17:1)	PC(17:1)	in cellulo	96000	[M+H]+	17	1	pos	522.319	2.29	PC
BPI	LBP_BPI_CETP	[M+H]+: Phosphatidylserine (34:1) => (18:1/16:0)	PS(34:1)	in cellulo	95000	[M+H]+	34	1	pos	762.537	9.34	PS
BPI	LBP_BPI_CETP	[M+H]+: Phosphatidylcholine (31:1)	PC(31:1)	in cellulo	93000	[M+H]+	31	1	pos	718.548	8.57	PC
BPI	LBP_BPI_CETP	[M+H]+: Phosphatidylcholine (32:0)	PC(32:0)	in cellulo	87000	[M+H]+	32	0	pos	734.579	10.21	PC
BPI	LBP_BPI_CETP	[M+Na]+: Phosphatidylcholine (32:1)	PC(32:1)	in cellulo	86000	[M+Na]+	32	1	pos	754.545	9.17	PC
BPI	LBP_BPI_CETP	[M+H]+: Phosphatidylethanolamine (32:1) => (16:1/16:0)	PE(32:1)	in cellulo	83000	[M+H]+	32	1	pos	690.516	9.42	PE
BPI	LBP_BPI_CETP	[M+H]+:Phosphatidylethanolamine (38:4) => (18:0/20:4)	PE(38:4)	in cellulo	65000	[M+H]+	38	4	pos	768.563	11.01	PE
BPI	LBP_BPI_CETP	[M+NH4]+: Phosphatidylinositol (34:1) => (16:0/18:1)	PI(34:1)	in cellulo	57000	[M+NH4]+	34	1	pos	854.587	9.17	PI
BPI	LBP_BPI_CETP	[M+HCOO]-: Phosphatidylcholine (34:1) => (18:1/16:0)	PC(34:1)	in cellulo	190000	[M+HCOO]-	34	1	neg	804.575	10.39	PC
BPI	LBP_BPI_CETP	[M+HCOO]-: Phosphatidylcholine (32:1) => (16:1/16:0)	PC(32:1)	in cellulo	120000	[M+HCOO]-	32	1	neg	776.544	9.13	PC
BPI	LBP_BPI_CETP	[M+HCOO]-: Phosphatidylcholine (36:2) => (18:1/18:1)	PC(36:2)	in cellulo	110000	[M+HCOO]-	36	2	neg	830.59	10.54	PC
BPI	LBP_BPI_CETP	[M+HCOO]-: Phosphatidylcholine (34:2) => (16:1/18:1)	PC(34:2)	in cellulo	75000	[M+HCOO]-	34	2	neg	802.56	9.3	PC
BPI	LBP_BPI_CETP	[M-H]-: Phosphatidylinositol (36:2) => (18:1/18:1)	PI(36:2)	in cellulo	39000	[M-H]-	36	2	neg	861.549	9.28	PI
BPI	LBP_BPI_CETP	[M-H]-: Phosphatidylinositol (34:1) => (18:1/16:0)	PI(34:1)	in cellulo	31000	[M-H]-	34	1	neg	835.533	9.14	PI
BPI	LBP_BPI_CETP	[M-H]-: Phosphatidylinositol (38:4) => (18:0/20:4)	PI(38:4)	in cellulo	30000	[M-H]-	38	4	neg	885.549	9.46	PI
BPI	LBP_BPI_CETP	[M-H]-: Phosphatidylserine (34:1) => (16:0/18:1)	PS(34:1)	in cellulo	27000	[M-H]-	34	1	neg	760.512	9.32	PS
BPI	LBP_BPI_CETP	[M-H]-: Phosphatidylinositol (36:1) => (18:1/18:0)	PI(36:1)	in cellulo	26000	[M-H]-	36	1	neg	863.565	10.37	PI
BPIFB2	LBP_BPI_CETP	[M+H]+: Phosphatidylcholine (34:1)	PC(34:1)	in cellulo	5000000	[M+H]+	34	1	pos	760.577	10.62	PC
BPIFB2	LBP_BPI_CETP	[M+H]+: Phosphatidylcholine (32:1)	PC(32:1)	in cellulo	2400000	[M+H]+	32	1	pos	732.549	9.32	PC
BPIFB2	LBP_BPI_CETP	[M+H]+: Phosphatidylcholine (36:2)	PC(36:2)	in cellulo	2300000	[M+H]+	36	2	pos	786.594	10.79	PC
BPIFB2	LBP_BPI_CETP	[M+H]+: Phosphatidylcholine (34:2)	PC(34:2)	in cellulo	1900000	[M+H]+	34	2	pos	758.565	9.59	PC
BPIFB2	LBP_BPI_CETP	[M+H]+: Phosphatidylcholine (O-34:1)	PC(O-34:1)	in cellulo	1000000	[M+H]+	34	1	pos	746.601	11.5	PC-O
BPIFB2	LBP_BPI_CETP	[M+H]+: Phosphatidylcholine (O-32:1)	PC(O-32:1)	in cellulo	690000	[M+H]+	32	1	pos	718.569	10.36	PC-O
BPIFB2	LBP_BPI_CETP	[M+H]+: Phosphatidylcholine (32:2)	PC(32:2)	in cellulo	610000	[M+H]+	32	2	pos	730.535	8.48	PC
BPIFB2	LBP_BPI_CETP	[M+H]+: Phosphatidylcholine (30:1)	PC(30:1)	in cellulo	490000	[M+H]+	30	1	pos	704.518	8.18	PC
BPIFB2	LBP_BPI_CETP	[M+H]+: Phosphatidylcholine (36:3)	PC(36:3)	in cellulo	320000	[M+H]+	36	3	pos	784.582	9.84	PC
BPIFB2	LBP_BPI_CETP	[M+H]+: Phosphatidylcholine (33:1)	PC(33:1)	in cellulo	300000	[M+H]+	33	1	pos	746.563	9.95	PC
BPIFB2	LBP_BPI_CETP	[M+NH4]+: Bismonoacylglycerolphosphate (36:2) => (18:1/18:1)	BMP(36:2)	in cellulo	300000	[M+NH4]+	36	2	pos	792.57	9.75	BMP
BPIFB2	LBP_BPI_CETP	[M+H]+: Phosphatidylcholine (O-36:2)	PC(O-36:2)	in cellulo	210000	[M+H]+	36	2	pos	772.616	11.66	PC-O
BPIFB2	LBP_BPI_CETP	[M+H]+: Phosphatidylcholine (O-34:2)	PC(O-34:2)	in cellulo	200000	[M+H]+	34	2	pos	744.585	10.47	PC-O
BPIFB2	LBP_BPI_CETP	[M+H]+: Phosphatidylcholine (36:1)	PC(36:1)	in cellulo	250000	[M+H]+	36	1	pos	788.611	12.01	PC
BPIFB2	LBP_BPI_CETP	[M+H]+: Phosphatidylcholine (35:2)	PC(35:2)	in cellulo	190000	[M+H]+	35	2	pos	772.584	10.33	PC
BPIFB2	LBP_BPI_CETP	[M+H]+: Phosphatidylcholine (O-34:2)	PC(O-34:2)	in cellulo	160000	[M+H]+	34	2	pos	744.585	11.31	PC-O
BPIFB2	LBP_BPI_CETP	[M+H]+: Phosphatidylcholine (34:3)	PC(34:3)	in cellulo	160000	[M+H]+	34	3	pos	756.548	8.82	PC
BPIFB2	LBP_BPI_CETP	[M+Na]+: Phosphatidylcholine (34:1)	PC(34:1)	in cellulo	150000	[M+Na]+	34	1	pos	782.56	10.61	PC
BPIFB2	LBP_BPI_CETP	[M+H]+: Phosphatidylcholine (35:1)	PC(35:1)	in cellulo	140000	[M+H]+	35	1	pos	774.596	11.03	PC
BPIFB2	LBP_BPI_CETP	[M+H]+: Phosphatidylcholine (30:0)	PC(30:0)	in cellulo	120000	[M+H]+	30	0	pos	706.533	9.07	PC
BPIFB2	LBP_BPI_CETP	[M+H]+: Phosphatidylcholine (31:1)	PC(31:1)	in cellulo	110000	[M+H]+	31	1	pos	718.534	8.68	PC
BPIFB2	LBP_BPI_CETP	[M+H]+: Phosphatidylcholine (O-32:0)	PC(O-32:0)	in cellulo	100000	[M+H]+	32	0	pos	720.585	11.31	PC-O
BPIFB2	LBP_BPI_CETP	[M+H]+: Phosphatidylcholine (O-32:2)	PC(O-32:2)	in cellulo	96000	[M+H]+	32	2	pos	716.554	10.2	PC-O
BPIFB2	LBP_BPI_CETP	[M+H]+: Phosphatidylcholine (17:1)	PC(17:1)	in cellulo	95000	[M+H]+	17	1	pos	522.322	2.26	PC
BPIFB2	LBP_BPI_CETP	[M+Na]+: Phosphatidylcholine (32:1)	PC(32:1)	in cellulo	68000	[M+Na]+	32	1	pos	754.53	9.33	PC
BPIFB2	LBP_BPI_CETP	[M+H]+: Lysophosphatidylcholine (30:0); Phosphatidylcholine (O-30:0)	PC(O-30:0)/LPC(30:0)	in cellulo	56000	[M+H]+	30	0	pos	692.555	9.9	PC-O
BPIFB2	LBP_BPI_CETP	[M-H]-: Phosphatidylglycerol (36:2); Bismonoacylglycerolphosphate (36:2) => (18:1/18:1)	PG/BMP(36:2)	in cellulo	150000	[M-H]-	36	2	neg	773.526	9.43	PG/BMP
BPIFB2	LBP_BPI_CETP	[M+HCOO]-: Phosphatidylcholine (34:1) => (18:1/16:0)	PC(34:1)	in cellulo	140000	[M+HCOO]-	34	1	neg	804.566	10.63	PC
BPIFB2	LBP_BPI_CETP	[M+HCOO]-: Phosphatidylcholine (32:1) => (18:1/14:0)	PC(32:1)	in cellulo	77000	[M+HCOO]-	32	1	neg	776.536	9.3	PC
BPIFB2	LBP_BPI_CETP	[M+HCOO]-: Phosphatidylcholine (34:2) => (18:1/16:1)	PC(34:2)	in cellulo	50000	[M+HCOO]-	34	2	neg	802.552	9.56	PC
GLTP	GLTP	[M+H]+: Hexosyl ceramide (t*42:2)	HexCer(t*42:2)	in cellulo	1900000	[M+H]+	42	2	pos	826.673	14	t*HexCer
GLTP	GLTP	[M+H]+: Hexosyl ceramide (t*42:1)	HexCer(t*42:1)	in cellulo	1300000	[M+H]+	42	1	pos	828.69	15.04	t*HexCer
GLTP	GLTP	[M+H]+: Hexosyl ceramide (d*42:2)	HexCer(d*42:2)	in cellulo	1100000	[M+H]+	42	2	pos	810.678	14.1	d*HexCer
GLTP	GLTP	[M+H]+: Hexosyl ceramide (t*40:2)	HexCer(t*40:2)	in cellulo	1000000	[M+H]+	40	2	pos	798.64	12.57	t*HexCer
GLTP	GLTP	[M+H]+: Hexosyl ceramide (t*40:1)	HexCer(t*40:1)	in cellulo	800000	[M+H]+	40	1	pos	800.655	13.61	t*HexCer
GLTP	GLTP	[M+H]+: Hexosyl ceramide (d*34:1)	HexCer(d*34:1)	in cellulo	740000	[M+H]+	34	1	pos	700.568	9.84	d*HexCer
GLTP	GLTP	[M+H]+: Hexosyl ceramide (d*42:1)	HexCer(d*42:1)	in cellulo	650000	[M+H]+	42	1	pos	812.694	15.51	d*HexCer
GLTP	GLTP	[M+Na]+: Hexosyl ceramide (t*42:2)	HexCer(t*42:2)	in cellulo	610000	[M+Na]+	42	2	pos	848.654	13.98	t*HexCer
GLTP	GLTP	[M+H]+: Hexosyl ceramide (d*40:1)	HexCer(d*40:1)	in cellulo	540000	[M+H]+	40	1	pos	784.661	14.16	d*HexCer
GLTP	GLTP	[M+H]+: Hexosyl ceramide (t*34:1)	HexCer(t*34:1)	in cellulo	480000	[M+H]+	34	1	pos	716.564	9.41	t*HexCer
GLTP	GLTP	[M+Na]+: Hexosyl ceramide (t*42:1)	HexCer(t*42:1)	in cellulo	460000	[M+Na]+	42	1	pos	850.669	15.04	t*HexCer
GLTP	GLTP	[M+Na]+: Hexosyl ceramide (d*42:2)	HexCer(d*42:2)	in cellulo	380000	[M+Na]+	42	2	pos	832.661	14.11	d*HexCer
GLTP	GLTP	[M+Na]+: Hexosyl ceramide (d*42:1)	HexCer(d*42:1)	in cellulo	290000	[M+Na]+	42	1	pos	834.676	15.5	d*HexCer
GLTP	GLTP	[M+H]+: Hexosyl ceramide (t*42:3)	HexCer(t*42:3)	in cellulo	280000	[M+H]+	42	3	pos	824.658	12.53	t*HexCer
GLTP	GLTP	[M+Na]+: Hexosyl ceramide (t*40:2)	HexCer(t*40:2)	in cellulo	280000	[M+Na]+	40	2	pos	820.624	12.56	t*HexCer
GLTP	GLTP	[M+H]+: Hexosyl ceramide (d*42:3)	HexCer(d*42:3)	in cellulo	280000	[M+H]+	42	3	pos	808.662	12.96	d*HexCer
GLTP	GLTP	[M+H]+: Hexosyl ceramide (d*36:1)	HexCer(d*36:1)	in cellulo	260000	[M+H]+	36	1	pos	728.601	11.28	d*HexCer
GLTP	GLTP	[M+H]+: Hexosyl ceramide (t*41:2)	HexCer(t*41:2)	in cellulo	260000	[M+H]+	41	2	pos	812.658	13.27	t*HexCer
GLTP	GLTP	[M+Na]+: Hexosyl ceramide (d*34:1)	HexCer(d*34:1)	in cellulo	240000	[M+Na]+	34	1	pos	722.551	9.84	d*HexCer
GLTP	GLTP	[M+Na]+: Hexosyl ceramide (t*40:1)	HexCer(t*40:1)	in cellulo	240000	[M+Na]+	40	1	pos	822.639	13.68	t*HexCer
GLTP	GLTP	[M+H]+: Hexosyl ceramide (t*34:2)	HexCer(t*34:2)	in cellulo	230000	[M+H]+	34	2	pos	714.548	8.4	t*HexCer
GLTP	GLTP	[M+H]+: Hexosyl ceramide (t*41:1)	HexCer(t*41:1)	in cellulo	220000	[M+H]+	41	1	pos	814.673	14.37	t*HexCer
GLTP	GLTP	[M+H]+: Dihexosyl ceramide (t*42:2)	Hex2Cer(t*42:2)	in cellulo	200000	[M+H]+	42	2	pos	988.729	13.35	t*Hex2Cer
GLTP	GLTP	[M+Na]+: Hexosyl ceramide (t*34:1)	HexCer(t*34:1)	in cellulo	110000	[M+Na]+	34	1	pos	738.545	9.44	t*HexCer
GLTP	GLTP	[M+H]+: Hexosyl ceramide (d*36:2)	HexCer(d*36:2)	in cellulo	110000	[M+H]+	36	2	pos	726.585	10.09	d*HexCer
GLTP	GLTP	[M+H]+: Hexosyl ceramide (d*42:3)	HexCer(d*42:3)	in cellulo	100000	[M+H]+	42	3	pos	808.661	14.22	d*HexCer
GLTP	GLTP	[M+H]+: Hexosyl ceramide (t*36:2)	HexCer(t*36:2)	in cellulo	85000	[M+H]+	36	2	pos	742.58	9.69	t*HexCer
GLTP	GLTP	[M+Na]+: Hexosyl ceramide (d*36:1)	HexCer(d*36:1)	in cellulo	78000	[M+Na]+	36	1	pos	750.58	11.28	d*HexCer
GLTP	GLTP	[M+HCOO]-: Hexosyl ceramide (t*42:2)	HexCer(t*42:2)	in cellulo	780000	[M+HCOO]-	42	2	neg	870.659	13.96	t*HexCer
GLTP	GLTP	[M+HCOO]-: Hexosyl ceramide (t*42:1)	HexCer(t*42:1)	in cellulo	530000	[M+HCOO]-	42	1	neg	872.675	15.01	t*HexCer
GLTP	GLTP	[M+HCOO]-: Hexosyl ceramide (t*40:2)	HexCer(t*40:2)	in cellulo	410000	[M+HCOO]-	40	2	neg	842.628	12.54	t*HexCer
GLTP	GLTP	[M+HCOO]-: Hexosyl ceramide (d*42:2)	HexCer(d*42:2)	in cellulo	320000	[M+HCOO]-	42	2	neg	854.664	14.08	d*HexCer
GLTP	GLTP	[M+HCOO]-: Hexosyl ceramide (d*34:1)	HexCer(d*34:1)	in cellulo	280000	[M+HCOO]-	34	1	neg	744.555	9.83	d*HexCer
GLTP	GLTP	[M+HCOO]-: Hexosyl ceramide (t*34:1)	HexCer(t*34:1)	in cellulo	220000	[M+HCOO]-	34	1	neg	760.55	9.41	t*HexCer
GLTP	GLTP	[M+HCOO]-: Hexosyl ceramide (d*42:1)	HexCer(d*42:1)	in cellulo	220000	[M+HCOO]-	42	1	neg	856.68	15.46	d*HexCer
GLTP	GLTP	[M+HCOO+1x(HCOONa)]-: Hexosyl ceramide (t*42:2)	HexCer(t*42:2)	in cellulo	210000	[M+HCOO+1x(HCOONa)]-	42	2	neg	938.646	13.96	t*HexCer
GLTP	GLTP	[M+HCOO]-: Hexosyl ceramide (d*40:1)	HexCer(d*40:1)	in cellulo	200000	[M+HCOO]-	40	1	neg	828.649	14.12	d*HexCer
GLTP	GLTP	[M+HCOO+1x(HCOONa)]-: Hexosyl ceramide (t*42:1)	HexCer(t*42:1)	in cellulo	160000	[M+HCOO+1x(HCOONa)]-	42	1	neg	940.661	15.01	t*HexCer
GLTP	GLTP	[M+HCOO]-: Hexosyl ceramide (d*40:2)	HexCer(d*40:2)	in cellulo	110000	[M+HCOO]-	40	2	neg	826.634	13	d*HexCer
GLTP	GLTP	[M+HCOO]-: Hexosyl ceramide (t*42:3)	HexCer(t*42:3)	in cellulo	100000	[M+HCOO]-	42	3	neg	868.644	12.51	t*HexCer
GLTP	GLTP	[M+HCOO+1x(HCOONa)]-: Hexosyl ceramide (t*40:2)	HexCer(t*40:2)	in cellulo	100000	[M+HCOO+1x(HCOONa)]-	40	2	neg	910.615	12.52	t*HexCer
GLTP	GLTP	[M+HCOO+1x(HCOONa)]-: Hexosyl ceramide (t*40:1)	HexCer(t*40:1)	in cellulo	90000	[M+HCOO+1x(HCOONa)]-	40	1	neg	912.631	13.66	t*HexCer
GLTP	GLTP	[M+HCOO]-: Hexosyl ceramide (d*36:1)	HexCer(d*36:1)	in cellulo	87000	[M+HCOO]-	36	1	neg	772.587	11.25	d*HexCer
GLTP	GLTP	[M+HCOO]-: Hexosyl ceramide (t*41:1)	HexCer(t*41:1)	in cellulo	84000	[M+HCOO]-	41	1	neg	858.659	14.35	t*HexCer
GLTP	GLTP	[M+HCOO]-: Hexosyl ceramide (t*34:2)	HexCer(t*34:2)	in cellulo	83000	[M+HCOO]-	34	2	neg	758.535	8.4	t*HexCer
GLTP	GLTP	[M+HCOO+2x(HCOONa)]-: Hexosyl ceramide (t*42:2)	HexCer(t*42:2)	in cellulo	83000	[M+HCOO+2x(HCOONa)]-	42	2	neg	1006.63	13.96	t*HexCer
GLTP	GLTP	[M+HCOO+1x(HCOONa)]-: Hexosyl ceramide (d*34:1)	HexCer(d*34:1)	in cellulo	63000	[M+HCOO+1x(HCOONa)]-	34	1	neg	812.543	9.85	d*HexCer
GLTP	GLTP	[M+HCOO+2x(HCOONa)]-: Hexosyl ceramide (t*42:1)	HexCer(t*42:1)	in cellulo	60000	[M+HCOO+2x(HCOONa)]-	42	1	neg	1008.65	15.03	t*HexCer
GLTP	GLTP	[M+HCOO]-: Hexosyl ceramide (d*42:3)	HexCer(d*42:3)	in cellulo	57000	[M+HCOO]-	42	3	neg	852.649	12.94	d*HexCer
GLTP	GLTP	[M+HCOO+1x(HCOONa)]-: Hexosyl ceramide (d*42:1)	HexCer(d*42:1)	in cellulo	56000	[M+HCOO+1x(HCOONa)]-	42	1	neg	924.667	15.47	d*HexCer
GLTP	GLTP	[M+HCOO+1x(HCOONa)]-: Hexosyl ceramide (t*34:1)	HexCer(t*34:1)	in cellulo	49000	[M+HCOO+1x(HCOONa)]-	34	1	neg	828.538	9.4	t*HexCer
GLTP	GLTP	[M+HCOO+1x(HCOONa)]-: Hexosyl ceramide (d*40:1)	HexCer(d*40:1)	in cellulo	46000	[M+HCOO+1x(HCOONa)]-	40	1	neg	896.636	14.13	d*HexCer
GLTP	GLTP	[M+HCOO+2x(HCOONa)]-: Hexosyl ceramide (t*40:2)	HexCer(t*40:2)	in cellulo	41000	[M+HCOO+2x(HCOONa)]-	40	2	neg	978.601	12.54	t*HexCer
GLTP	GLTP	[M+HCOO+3x(HCOONa)]-: Hexosyl ceramide (t*42:2)	HexCer(t*42:2)	in cellulo	35000	[M+HCOO+3x(HCOONa)]-	42	2	neg	1074.62	13.96	t*HexCer
GLTP	GLTP	[M+HCOO+2x(HCOONa)]-: Hexosyl ceramide (t*40:1)	HexCer(t*40:1)	in cellulo	34000	[M+HCOO+2x(HCOONa)]-	40	1	neg	980.616	13.67	t*HexCer
GLTP	GLTP	[M+HCOO]-: Hexosyl ceramide (d*36:2)	HexCer(d*36:2)	in cellulo	32000	[M+HCOO]-	36	2	neg	770.571	10.08	d*HexCer
GLTP	GLTP	[M+HCOO+3x(HCOONa)]-: Hexosyl ceramide (t*42:1)	HexCer(t*42:1)	in cellulo	32000	[M+HCOO+3x(HCOONa)]-	42	1	neg	1076.63	15	t*HexCer
GLTP	GLTP	[M+HCOO]-: Hexosyl ceramide (t*36:2)	HexCer(t*36:2)	in cellulo	25000	[M+HCOO]-	36	2	neg	786.566	9.7	t*HexCer
GLTP	GLTP	[M+HCOO]-: Hexosyl ceramide (d*41:1)	HexCer(d*41:1)	in cellulo	24000	[M+HCOO]-	41	1	neg	842.665	14.82	d*HexCer
GLTP	GLTP	[M+HCOO]-: Dihexosyl ceramide (t*40:2)	Hex2Cer(t*40:2)	in cellulo	23000	[M+HCOO]-	40	2	neg	1004.68	11.91	t*Hex2Cer
GLTP	GLTP	[M+HCOO+1x(HCOONa)]-: Hexosyl ceramide (t*34:2)	HexCer(t*34:2)	in cellulo	18000	[M+HCOO+1x(HCOONa)]-	34	2	neg	826.522	8.4	t*HexCer
GLTP	GLTP	[M+HCOO+2x(HCOONa)]-: Hexosyl ceramide (t*34:1)	HexCer(t*34:1)	in cellulo	17000	[M+HCOO+2x(HCOONa)]-	34	1	neg	896.524	9.4	t*HexCer
GLTPD1	GLTP	[M+H]+: Sphingomyelin (d*34:1)	SM(d*34:1)	in cellulo	3700000	[M+H]+	34	1	pos	703.585	8.78	d*SM
GLTPD1	GLTP	[M+H]+: Ceramide phosphate (d*34:1)	CerP(d*34:1)	in cellulo	2100000	[M+H]+	34	1	pos	618.438	8.39	d*CerP
GLTPD1	GLTP	[M+H]+: Sphingomyelin (d*42:2)	SM(d*42:2)	in cellulo	1300000	[M+H]+	42	2	pos	813.693	12.84	d*SM
GLTPD1	GLTP	[M+H]+: Sphingomyelin (d*40:1)	SM(d*40:1)	in cellulo	890000	[M+H]+	40	1	pos	787.677	12.89	d*SM
GLTPD1	GLTP	[M+H]+: Sphingomyelin (d*40:2)	SM(d*40:2)	in cellulo	680000	[M+H]+	40	2	pos	785.663	11.49	d*SM
GLTPD1	GLTP	[M+H]+: Sphingomyelin (d*34:2)	SM(d*34:2)	in cellulo	390000	[M+H]+	34	2	pos	701.569	7.86	d*SM
GLTPD1	GLTP	[M+H]+: Ceramide phosphate (d*42:2)	CerP(d*42:2)	in cellulo	330000	[M+H]+	42	2	pos	728.605	12.22	d*CerP
GLTPD1	GLTP	[M+H]+: Sphingomyelin (d*36:1)	SM(d*36:1)	in cellulo	300000	[M+H]+	36	1	pos	731.616	10.1	d*SM
GLTPD1	GLTP	[M+H]+: Sphingomyelin (d*42:3)	SM(d*42:3)	in cellulo	300000	[M+H]+	42	3	pos	811.68	11.74	d*SM
GLTPD1	GLTP	[M+H]+: Sphingomyelin (d*32:1)	SM(d*32:1)	in cellulo	270000	[M+H]+	32	1	pos	675.553	7.64	d*SM
GLTPD1	GLTP	[M+H]+: Sphingomyelin (d*38:1)	SM(d*38:1)	in cellulo	270000	[M+H]+	38	1	pos	759.647	11.48	d*SM
GLTPD1	GLTP	[M+H]+: Ceramide phosphate (d*34:2)	CerP(d*34:2)	in cellulo	240000	[M+H]+	34	2	pos	616.424	7.55	d*CerP
GLTPD1	GLTP	[M+H]+: Sphingomyelin (d*41:2)	SM(d*41:2)	in cellulo	200000	[M+H]+	41	2	pos	799.678	12.15	d*SM
GLTPD1	GLTP	[M+H]+: Ceramide phosphate (d*32:1)	CerP(d*32:1)	in cellulo	200000	[M+H]+	32	1	pos	590.463	7.36	d*CerP
GLTPD1	GLTP	[M+H]+: Sphingomyelin (d*42:1)	SM(d*42:1)	in cellulo	180000	[M+H]+	42	1	pos	815.711	14.29	d*SM
GLTPD1	GLTP	[M+H]+: Sphingomyelin (d*33:1)	SM(d*33:1)	in cellulo	160000	[M+H]+	33	1	pos	689.569	8.21	d*SM
GLTPD1	GLTP	[M+H]+: Sphingomyelin (DH34:0)	SM(DH34:0)	in cellulo	150000	[M+H]+	34	0	pos	705.6	9.27	DHSM
GLTPD1	GLTP	[M+H]+: Sphingomyelin (d*36:2)	SM(d*36:2)	in cellulo	140000	[M+H]+	36	2	pos	729.601	9.04	d*SM
GLTPD1	GLTP	[M+Na]+: Sphingomyelin (d*34:1)	SM(d*34:1)	in cellulo	120000	[M+Na]+	34	1	pos	725.567	8.78	d*SM
GLTPD1	GLTP	[M+H]+: Ceramide phosphate (d*40:1)	CerP(d*40:1)	in cellulo	120000	[M+H]+	40	1	pos	702.59	12.2	d*CerP
GLTPD1	GLTP	[M+HCOOH]+: Ceramide phosphate (d*34:1)	CerP(d*34:1)	in cellulo	110000	[M+HCOOH]+	34	1	pos	663.492	8.36	d*CerP
GLTPD1	GLTP	[M+H]+: Ceramide phosphate (d*36:2)	CerP(d*36:2)	in cellulo	95000	[M+H]+	36	2	pos	644.452	8.62	d*CerP
GLTPD1	GLTP	[M+H]+: Sphingomyelin (t*34:2)	SM(t*34:2)	in cellulo	50000	[M+H]+	34	2	pos	717.564	7.49	t*SM
GLTPD1	GLTP	[M-H]-: Ceramide phosphate (d*34:1)	CerP(d*34:1)	in cellulo	1100000	[M-H]-	34	1	neg	616.471	8.39	d*CerP
GLTPD1	GLTP	[M+HCOO]-: Sphingomyelin (d*34:1)	SM(d*34:1)	in cellulo	480000	[M+HCOO]-	34	1	neg	747.566	8.78	d*SM
GLTPD1	GLTP	[M-H]-: Ceramide phosphate (d*42:2)	CerP(d*42:2)	in cellulo	150000	[M-H]-	42	2	neg	726.58	12.17	d*CerP
GLTPD1	GLTP	[M-H]-:Ceramide phosphate (d*34:2)	CerP(d*34:2)	in cellulo	140000	[M-H]-	34	2	neg	614.455	7.53	d*CerP
GLTPD1	GLTP	[M-H]-: Ceramide phosphate (d*32:1)	CerP(d*32:1)	in cellulo	130000	[M-H]-	32	1	neg	588.439	7.35	d*CerP
GLTPD1	GLTP	[M-H+1x(HCOONa)]-: Ceramide phosphate (d*34:1)	CerP(d*34:1)	in cellulo	110000	[M-H+1x(HCOONa)]-	34	1	neg	684.458	8.37	d*CerP
GLTPD1	GLTP	[M-H+2x(HCOONa)]-: Ceramide phosphate (d*34:1)	CerP(d*34:1)	in cellulo	94000	[M-H+2x(HCOONa)]-	34	1	neg	752.446	8.37	d*CerP
GLTPD1	GLTP	[M+HCOO]-: Sphingomyelin (d*42:2)	SM(d*42:2)	in cellulo	92000	[M+HCOO]-	42	2	neg	857.675	12.82	d*SM
GLTPD1	GLTP	[M+HCOO+1x(HCOONa)]-: Sphingomyelin (d*34:1)	SM(d*34:1)	in cellulo	66000	[M+HCOO+1x(HCOONa)]-	34	1	neg	815.552	8.77	d*SM
GLTPD1	GLTP	[M+HCOO]-: Sphingomyelin (d*40:1)	SM(d*40:1)	in cellulo	66000	[M+HCOO]-	40	1	neg	831.659	12.86	d*SM
GLTPD1	GLTP	[M-H]-: Ceramide phosphate (d*42:3)	CerP(d*42:3)	in cellulo	60000	[M-H]-	42	3	neg	724.565	11.15	d*CerP
GLTPD1	GLTP	[M+HCOO+2x(HCOONa)]-: Sphingomyelin (d*34:1)	SM(d*34:1)	in cellulo	58000	[M+HCOO+2x(HCOONa)]-	34	1	neg	883.54	8.75	d*SM
GLTPD1	GLTP	[M-H]-: Ceramide phosphate (d*40:1)	CerP(d*40:1)	in cellulo	57000	[M-H]-	40	1	neg	700.565	12.24	d*CerP
GLTPD1	GLTP	[M-H+Na+5x(HCOONa)]-: Ceramide phosphate (d*34:1)	CerP(d*34:1)	in cellulo	53000	[M-2H+Na+5x(HCOONa)]-	34	1	neg	978.39	8.37	d*CerP
GLTPD1	GLTP	[M-H+3x(HCOONa)]-: Ceramide phosphate (d*34:1)	CerP(d*34:1)	in cellulo	53000	[M-H+3x(HCOONa)]-	34	1	neg	820.434	8.37	d*CerP
GLTPD1	GLTP	[M+HCOO+3x(HCOONa)]-: Sphingomyelin (d*34:1)	SM(d*34:1)	in cellulo	46000	[M+HCOO+3x(HCOONa)]-	34	1	neg	951.528	8.77	d*SM
GLTPD1	GLTP	[M-H]-:Ceramide phosphate (d*36:1)	CerP(d*36:1)	in cellulo	46000	[M-H]-	36	1	neg	644.502	9.58	d*CerP
GLTPD1	GLTP	[M-H+Na+4x(HCOONa)]-: Ceramide phosphate (d*34:1)	CerP(d*34:1)	in cellulo	46000	[M-2H+Na+4x(HCOONa)]-	34	1	neg	910.402	8.37	d*CerP
GLTPD1	GLTP	[M-H]-: Ceramide phosphate (d*36:2)	CerP(d*36:2)	in cellulo	44000	[M-H]-	36	2	neg	642.486	8.62	d*CerP
GLTPD1	GLTP	[M+HCOO]-: Sphingomyelin (d*34:2)	SM(d*34:2)	in cellulo	41000	[M+HCOO]-	34	2	neg	745.55	7.84	d*SM
GLTPD1	GLTP	[M-H+Na+6x(HCOONa)]-: Ceramide phosphate (d*34:1)	CerP(d*34:1)	in cellulo	41000	[M-2H+Na+6x(HCOONa)]-	34	1	neg	1046.38	8.37	d*CerP
GLTPD1	GLTP	[M-H+Na+3x(HCOONa)]-: Ceramide phosphate (d*34:1)	CerP(d*34:1)	in cellulo	40000	[M-2H+Na+3x(HCOONa)]-	34	1	neg	842.415	8.37	d*CerP
GLTPD1	GLTP	[M+HCOO+4x(HCOONa)]-: Sphingomyelin (d*34:1)	SM(d*34:1)	in cellulo	38000	[M+HCOO+4x(HCOONa)]-	34	1	neg	1019.51	8.77	d*SM
GLTPD1	GLTP	[M+HCOO]-: Sphingomyelin (d*36:1)	SM(d*36:1)	in cellulo	32000	[M+HCOO]-	36	1	neg	775.597	10.06	d*SM
GLTPD1	GLTP	[M-H]-: Ceramide phosphate (d*33:1)	CerP(d*33:1)	in cellulo	31000	[M-H]-	33	1	neg	602.455	7.82	d*CerP
GLTPD1	GLTP	[M+HCOO+5x(HCOONa)]-: Sphingomyelin (d*34:1)	SM(d*34:1)	in cellulo	31000	[M+HCOO+5x(HCOONa)]-	34	1	neg	1087.5	8.77	d*SM
GLTPD1	GLTP	[M+HCOO]-: Sphingomyelin (d*32:1)	SM(d*32:1)	in cellulo	30000	[M+HCOO]-	32	1	neg	719.534	7.65	d*SM
GLTPD1	GLTP	[M-H]-: Ceramide phosphate (d*32:2)	CerP(d*32:2)	in cellulo	20000	[M-H]-	32	2	neg	586.424	6.64	d*CerP
GM2A	ML	[M+H]+: Phosphatidylcholine (33:1)	PC(33:1)	in cellulo	470000	[M+H]+	33	1	pos	746.557	9.16	PC
GM2A	ML	[M+H]+: Phosphatidylcholine (40:2)	PC(40:2)	in cellulo	420000	[M+H]+	40	2	pos	842.659	13.79	PC
GM2A	ML	[M+H]+: Phosphatidylcholine (O-38:3)	PC(O-38:3)	in cellulo	390000	[M+H]+	38	3	pos	798.633	12.72	PC-O
GM2A	ML	[M+H]+: Phosphatidylcholine (O-37:7)	PC(O-37:7)	in cellulo	150000	[M+H]+	37	7	pos	776.553	11.12	PC-O
GM2A	ML	[M+H]+: Phosphatidylcholine (O-36:5)	PC(O-36:5)	in cellulo	150000	[M+H]+	36	5	pos	766.569	9.85	PC-O
GM2A	ML	[M-H]-: Phosphatidylinositol (34:1) =>(18:1/16:0)	PI(34:1)	in cellulo	260000	[M-H]-	34	1	neg	835.525	9.63	PI
GM2A	ML	[M-H]-: Phosphatidylglycerol (38:3); Bismonoacylglycerolphosphate (38:3) => (20:2/18:1)	PG/BMP(38:3)	in cellulo	150000	[M-H]-	38	3	neg	799.54	9.77	PG/BMP
GM2A	ML	[M-H]-: Phosphatidylethanolamine (34:2) => (16:1/18:1)	PE(34:2)	in cellulo	150000	[M-H]-	34	2	neg	714.5	10.12	PE
GM2A	ML	[M-H]-: Phosphatidylethanolamine (34:1) => (18:1/16:0)	PE(34:1)	in cellulo	140000	[M-H]-	34	1	neg	716.516	11.3	PE
GM2A	ML	[M+HCOO]-: Phosphatidylcholine (31:1) => (16:1/15:0)	PC(31:1)	in cellulo	92000	[M+HCOO]-	31	1	neg	762.521	8.93	PC
LCN1	lipocalin	[M+H]+: Phosphatidylcholine (32:1)	PC(32:1)	in cellulo	5100000	[M+H]+	32	1	pos	732.55	9.34	PC
LCN1	lipocalin	[M+H]+: Phosphatidylcholine (36:2)	PC(36:2)	in cellulo	5000000	[M+H]+	36	2	pos	786.595	10.82	PC
LCN1	lipocalin	[M+H]+: Phosphatidylcholine (34:1)	PC(34:1)	in cellulo	4900000	[M+H]+	34	1	pos	760.577	10.66	PC
LCN1	lipocalin	[M+H]+: Phosphatidylcholine (34:2)	PC(34:2)	in cellulo	4000000	[M+H]+	34	2	pos	758.564	9.59	PC
LCN1	lipocalin	[M+H]+: Phosphatidylcholine (32:2)	PC(32:2)	in cellulo	2400000	[M+H]+	32	2	pos	730.534	8.48	PC
LCN1	lipocalin	[M+H]+: Phosphatidylcholine (30:1)	PC(30:1)	in cellulo	1800000	[M+H]+	30	1	pos	704.518	8.17	PC
LCN1	lipocalin	[M+H]+: Phosphatidylcholine (O-32:1)	PC(O-32:1)	in cellulo	1500000	[M+H]+	32	1	pos	718.57	10.28	PC-O
LCN1	lipocalin	[M+H]+: Phosphatidylcholine (O-34:1)	PC(O-34:1)	in cellulo	1000000	[M+H]+	34	1	pos	746.601	11.56	PC-O
LCN1	lipocalin	[M+H]+: Phosphatidylcholine (33:1)	PC(33:1)	in cellulo	660000	[M+H]+	33	1	pos	746.564	10.06	PC
LCN1	lipocalin	[M+H]+: Phosphatidylcholine (34:3)	PC(34:3)	in cellulo	520000	[M+H]+	34	3	pos	756.548	8.7	PC
LCN1	lipocalin	[M+H]+:Phosphatidylcholine (O-34:2)	PC(O-34:2)	in cellulo	470000	[M+H]+	34	2	pos	744.584	10.49	PC-O
LCN1	lipocalin	[M+H]+: Phosphatidylcholine (31:1)	PC(31:1)	in cellulo	440000	[M+H]+	31	1	pos	718.534	8.74	PC
LCN1	lipocalin	[M+H]+: Phosphatidylcholine (36:1)	PC(36:1)	in cellulo	380000	[M+H]+	36	1	pos	788.611	12.09	PC
LCN1	lipocalin	[M+H]+: Phosphatidylcholine (O-36:2)	PC(O-36:2)	in cellulo	350000	[M+H]+	36	2	pos	772.618	11.69	PC-O
LCN1	lipocalin	[M+H]+: Phosphatidylcholine (O-32:2)	PC(O-32:2)	in cellulo	320000	[M+H]+	32	2	pos	716.553	10.09	PC-O
LCN1	lipocalin	[M+H]+: Phosphatidylcholine (O-34:2)	PC(O-34:2)	in cellulo	300000	[M+H]+	34	2	pos	744.586	11.29	PC-O
LCN1	lipocalin	[M+H]+: Phosphatidylcholine (36:4)	PC(36:4)	in cellulo	280000	[M+H]+	36	4	pos	782.563	9.53	PC
LCN1	lipocalin	[M+H]+: Phosphatidylcholine (33:2)	PC(33:2)	in cellulo	260000	[M+H]+	33	2	pos	744.55	8.97	PC
LCN1	lipocalin	[M+H]+: Phosphatidylcholine (38:5)	PC(38:5)	in cellulo	230000	[M+H]+	38	5	pos	808.58	9.65	PC
LCN1	lipocalin	[M+H]+: Phosphatidylcholine (30:0)	PC(30:0)	in cellulo	230000	[M+H]+	30	0	pos	706.533	9.13	PC
LCN1	lipocalin	[M+H]+: Phosphatidylcholine (38:6)	PC(38:6)	in cellulo	210000	[M+H]+	38	6	pos	806.565	9.28	PC
LCN1	lipocalin	[M+H]+: Phosphatidylcholine (O-38:6)	PC(O-38:6)	in cellulo	160000	[M+H]+	38	6	pos	792.585	10.23	PC-O
LCN1	lipocalin	[M+Na]+: Phosphatidylcholine (32:1)	PC(32:1)	in cellulo	150000	[M+Na]+	32	1	pos	754.529	9.32	PC
LCN1	lipocalin	[M+Na]+: Phosphatidylcholine (34:1)	PC(34:1)	in cellulo	140000	[M+Na]+	34	1	pos	782.56	10.65	PC
LCN1	lipocalin	[M+Na]+: Phosphatidylcholine (36:2)	PC(36:2)	in cellulo	140000	[M+Na]+	36	2	pos	808.577	10.79	PC
LCN1	lipocalin	[M+H]+: Lysophosphatidylcholine (38:5); Phosphatidylcholine (O-38:5)	PC(O-38:5)/LPC(38:5)	in cellulo	140000	[M+H]+	38	5	pos	794.599	10.49	PC-O
LCN1	lipocalin	[M+H]+: Phosphatidylcholine (31:0)	PC(31:0)	in cellulo	120000	[M+H]+	31	0	pos	720.549	9.51	PC
LCN1	lipocalin	[M+H]+: Phosphatidylcholine (40:7)	PC(40:7)	in cellulo	120000	[M+H]+	40	7	pos	832.581	9.4	PC
LCN1	lipocalin	[M+Na]+: Phosphatidylcholine (34:2)	PC(34:2)	in cellulo	110000	[M+Na]+	34	2	pos	780.545	9.53	PC
LCN1	lipocalin	[M+H]+: Phosphatidylcholine (30:2)	PC(30:2)	in cellulo	130000	[M+H]+	30	2	pos	702.503	7.56	PC
LCN1	lipocalin	[M+H]+: Sphingomyelin (d*34:1)	SM(d*34:1)	in cellulo	92000	[M+H]+	34	1	pos	703.57	9.02	d*SM
LCN1	lipocalin	[M+H]+:Phosphatidylcholine (O-38:7)	PC(O-38:7)	in cellulo	65000	[M+H]+	38	7	pos	790.569	9.84	PC-O
LCN1	lipocalin	[M+HCOO]-: Phosphatidylcholine (32:1) => (16:1/16:0)	PC(32:1)	in cellulo	140000	[M+HCOO]-	32	1	neg	776.537	9.33	PC
LCN1	lipocalin	[M+HCOO]-: Phosphatidylcholine (34:1) => (18:1/16:0)	PC(34:1)	in cellulo	110000	[M+HCOO]-	34	1	neg	804.566	10.64	PC
LCN1	lipocalin	[M+HCOO]-: Phosphatidylcholine (34:2) => (16:1/18:1)	PC(34:2)	in cellulo	100000	[M+HCOO]-	34	2	neg	802.551	9.5	PC
OSBPL9	OSBP	[M+H]+: Phosphatidylserine (36:1) => (18:1/18:0)	PS(36:1)	in cellulo	210000	[M+H]+	36	1	pos	790.567	10.59	PS
OSBPL9	OSBP	[M+H]+: Phosphatidylserine (34:1) => (18:1/16:0)	PS(34:1)	in cellulo	100000	[M+H]+	34	1	pos	762.538	9.33	PS
OSBPL9	OSBP	[M+H]+: Phosphatidylserine (36:2) => (18:1/18:1)	PS(36:2)	in cellulo	88000	[M+H]+	36	2	pos	788.554	9.5	PS
OSBPL9	OSBP	[M-H]-: Phosphatidylserine (36:1) => (18:0/18:1)	PS(36:1)	in cellulo	51000	[M-H]-	36	1	neg	788.544	10.55	PS
OSBPL9	OSBP	[M-H]-: Phosphatidylserine (34:1) => (16:0/18:1)	PS(34:1)	in cellulo	41000	[M-H]-	34	1	neg	760.514	9.31	PS
OSBPL9	OSBP	[M-H]-: Phosphatidylserine (36:2) => (18:1/18:1)	PS(36:2)	in cellulo	27000	[M-H]-	36	2	neg	786.53	9.45	PS
PITPNA	IP_trans	[M+H]+: Phosphatidylcholine (33:1)	PC(33:1)	in cellulo	130000	[M+H]+	33	1	pos	746.579	9.68	PC
PITPNA	IP_trans	[M+H]+: Phosphatidylcholine (30:1)	PC(30:1)	in cellulo	120000	[M+H]+	30	1	pos	704.532	7.91	PC
PITPNB	IP_trans	[M+H]+: Phosphatidylcholine (32:1)	PC(32:1)	in cellulo	380000	[M+H]+	32	1	pos	732.563	9.14	PC
PITPNB	IP_trans	[M+H]+: Phosphatidylcholine (34:1)	PC(34:1)	in cellulo	340000	[M+H]+	34	1	pos	760.594	10.4	PC
PITPNB	IP_trans	[M+H]+: Phosphatidylcholine (34:2)	PC(34:2)	in cellulo	210000	[M+H]+	34	2	pos	758.579	9.4	PC
PITPNB	IP_trans	[M+H]+: Phosphatidylcholine (30:0)	PC(30:0)	in cellulo	33000	[M+H]+	30	0	pos	706.548	8.88	PC
RBP1	lipocalin	[M+H-H2O]+: Retinol	VA	in cellulo	290000	[M+H-H2O]+	NA	NA	pos	269.224	4.79	VA
RBP4	lipocalin	[M+H-H2O]+: Retinol	VA	in cellulo	760000	[M+H-H2O]+	NA	NA	pos	269.224	4.73	VA
SEC14L2	CRAL-TRIO	[M+NH4]+: Phosphatidylinositol (38:3)	PI(38:3)	in cellulo	920000	[M+NH4]+	38	3	pos	906.602	10.81	PI
SEC14L2	CRAL-TRIO	[M+NH4]+: Phosphatidylinositol (38:4)	PI(38:4)	in cellulo	800000	[M+NH4]+	38	4	pos	904.589	9.83	PI
SEC14L2	CRAL-TRIO	[M+NH4]+: Phosphatidylinositol (38:2) => (18:0/20:2)	PI(38:2)	in cellulo	460000	[M+NH4]+	38	2	pos	908.617	11.1	PI
SEC14L2	CRAL-TRIO	[M+NH4]+: Phosphatidylinositol (36:2) => (18:1/18:1)	PI(36:2)	in cellulo	380000	[M+NH4]+	36	2	pos	880.587	9.75	PI
SEC14L2	CRAL-TRIO	[M+Na]+: Diacylglycerol (32:1) => (16:0/16:1)	DAG(32:1)	in cellulo	240000	[M+Na]+	32	1	pos	589.477	12.38	DAG
SEC14L2	CRAL-TRIO	[M+NH4]+: Diacylglycerol (32:1) => (16:0/16:1)	DAG(32:1)	in cellulo	230000	[M+NH4]+	32	1	pos	584.521	12.37	DAG
SEC14L2	CRAL-TRIO	[M+NH4]+: Phosphatidylinositol (36:1) => (18:1/18:0)	PI(36:1)	in cellulo	210000	[M+NH4]+	36	1	pos	882.601	10.89	PI
SEC14L2	CRAL-TRIO	[M+NH4]+: Phosphatidylinositol (38:5) => (18:1/20:4)	PI(38:5)	in cellulo	190000	[M+NH4]+	38	5	pos	902.572	8.83	PI
SEC14L2	CRAL-TRIO	[M+NH4]+: Diacylglycerol (34:2) => (18:1/16:1)	DAG(34:2)	in cellulo	200000	[M+NH4]+	34	2	pos	610.482	12.6	DAG
SEC14L2	CRAL-TRIO	[M-H]-: Phosphatidylinositol (38:3) => (20:3/18:0)	PI(38:3)	in cellulo	570000	[M-H]-	38	3	neg	887.556	10.79	PI
SEC14L2	CRAL-TRIO	[M-H]-: Phosphatidylinositol (38:2) => (20:2/18:0)	PI(38:2)	in cellulo	160000	[M-H]-	38	2	neg	889.573	11.17	PI
SEC14L2	CRAL-TRIO	[M-H]-: Phosphatidylinositol (38:5) => (18:1/20:4)	PI(38:5)	in cellulo	95000	[M-H]-	38	5	neg	883.526	8.8	PI
SEC14L2	CRAL-TRIO	[M-H]-: Phosphatidylinositol (36:1) => (18:1/18:0)	PI(36:1)	in cellulo	85000	[M-H]-	36	1	neg	863.557	10.83	PI
SEC14L2	CRAL-TRIO	[M-H]-: Phosphatidylinositol (34:1) => (16:0/18:1)	PI(34:1)	in cellulo	30000	[M-H]-	34	1	neg	835.526	9.55	PI
SEC14L6	CRAL-TRIO	[M+H]+: Phosphatidylcholine (34:1)	PC(34:1)	in cellulo	1400000	[M+H]+	34	1	pos	760.595	10.36	PC
SEC14L6	CRAL-TRIO	[M+H]+: Phosphatidylcholine (32:1)	PC(32:1)	in cellulo	900000	[M+H]+	32	1	pos	732.564	9.12	PC
SEC14L6	CRAL-TRIO	[M+H]+: Phosphatidylcholine (O-34:1)	PC(O-34:1)	in cellulo	390000	[M+H]+	34	1	pos	746.615	11.19	PC-O
SEC14L6	CRAL-TRIO	[M+H]+: Phosphatidylcholine (O-32:1)	PC(O-32:1)	in cellulo	270000	[M+H]+	32	1	pos	718.585	9.9	PC-O
SEC14L6	CRAL-TRIO	[M+H]+: Phosphatidylcholine (36:1)	PC(36:1)	in cellulo	190000	[M+H]+	36	1	pos	788.626	11.71	PC
SEC14L6	CRAL-TRIO	[M+H]+:Phosphatidylcholine (30:0)	PC(30:0)	in cellulo	160000	[M+H]+	30	0	pos	706.548	8.9	PC
SEC14L6	CRAL-TRIO	[M+H]+: Phosphatidylcholine (O-32:0)	PC(O-32:0)	in cellulo	150000	[M+H]+	32	0	pos	720.6	11	PC-O
SEC14L6	CRAL-TRIO	[M+H]+: Phosphatidylcholine (32:0)	PC(32:0)	in cellulo	130000	[M+H]+	32	0	pos	734.58	10.16	PC
SEC14L6	CRAL-TRIO	[M+H]+: Phosphatidylcholine (32:2)	PC(32:2)	in cellulo	110000	[M+H]+	32	2	pos	730.549	8.14	PC
SEC14L6	CRAL-TRIO	[M+H]+: Phosphatidylethanolamine (34:1) => (18:1/16:0)	PE(34:1)	in cellulo	90000	[M+H]+	34	1	pos	718.548	10.65	PE
SEC14L6	CRAL-TRIO	[M+H]+: Phosphatidylcholine (33:1)	PC(33:1)	in cellulo	77000	[M+H]+	33	1	pos	746.58	9.72	PC
SEC14L6	CRAL-TRIO	[M+H]+: Phosphatidylcholine (36:3)	PC(36:3)	in cellulo	73000	[M+H]+	36	3	pos	784.596	9.61	PC
SEC14L6	CRAL-TRIO	[M+H]+: Lysophosphatidylcholine (30:0); Phosphatidylcholine (O-30:0)	PC(O-30:0)/LPC(30:0)	in cellulo	61000	[M+H]+	30	0	pos	692.569	9.67	PC-O
SEC14L6	CRAL-TRIO	[M+H]+: Phosphatidylcholine (O-34:2)	PC(O-34:2)	in cellulo	55000	[M+H]+	34	2	pos	744.601	10.05	PC-O
SEC14L6	CRAL-TRIO	[M+Na]+: Phosphatidylcholine (34:1)	PC(34:1)	in cellulo	47000	[M+Na]+	34	1	pos	782.577	10.37	PC
STARD2	START	[M+H]+: Phosphatidylcholine (34:1)	PC(34:1)	in cellulo	17000000	[M+H]+	34	1	pos	760.578	10.98	PC
STARD2	START	[M+H]+: Phosphatidylcholine (36:2)	PC(36:2)	in cellulo	16000000	[M+H]+	36	2	pos	786.594	11.13	PC
STARD2	START	[M+H]+: Phosphatidylcholine (34:2)	PC(34:2)	in cellulo	11000000	[M+H]+	34	2	pos	758.564	9.94	PC
STARD2	START	[M+H]+: Phosphatidylcholine (32:1)	PC(32:1)	in cellulo	11000000	[M+H]+	32	1	pos	732.55	9.8	PC
STARD2	START	[M+H]+: Phosphatidylcholine (O-32:1)	PC(O-32:1)	in cellulo	3300000	[M+H]+	32	1	pos	718.57	10.69	PC-O
STARD2	START	[M+H]+: Phosphatidylcholine (32:2)	PC(32:2)	in cellulo	3200000	[M+H]+	32	2	pos	730.534	8.74	PC
STARD2	START	[M+H]+: Phosphatidylcholine (36:3)	PC(36:3)	in cellulo	2700000	[M+H]+	36	3	pos	784.581	10.19	PC
STARD2	START	[M+H]+: Phosphatidylcholine (38:6)	PC(38:6)	in cellulo	1700000	[M+H]+	38	6	pos	806.566	9.64	PC
STARD2	START	[M+H]+: Phosphatidylcholine (38:5)	PC(38:5)	in cellulo	1700000	[M+H]+	38	5	pos	808.582	10.03	PC
STARD2	START	[M+H]+: Phosphatidylcholine (40:7)	PC(40:7)	in cellulo	1500000	[M+H]+	40	7	pos	832.581	9.79	PC
STARD2	START	[M+H]+: Lysophosphatidylcholine (38:5); Phosphatidylcholine (O-38:5)	PC(O-38:5)/LPC(38:5)	in cellulo	1800000	[M+H]+	38	5	pos	794.6	10.86	PC-O
STARD2	START	[M+H]+: Phosphatidylcholine (36:4)	PC(36:4)	in cellulo	1600000	[M+H]+	36	4	pos	782.565	9.9	PC
STARD2	START	[M+H]+: Phosphatidylcholine (36:1)	PC(36:1)	in cellulo	1300000	[M+H]+	36	1	pos	788.612	12.41	PC
STARD2	START	[M+H]+:Phosphatidylcholine (O-40:7)	PC(O-40:7)	in cellulo	1200000	[M+H]+	40	7	pos	818.602	10.57	PC-O
STARD2	START	[M+H]+: Phosphatidylcholine (30:1)	PC(30:1)	in cellulo	1200000	[M+H]+	30	1	pos	704.518	8.54	PC
STARD2	START	[M+H]+:Phosphatidylcholine (O-38:6)	PC(O-38:6)	in cellulo	1100000	[M+H]+	38	6	pos	792.586	10.48	PC-O
STARD2	START	[M+H]+: Phosphatidylcholine (33:1)	PC(33:1)	in cellulo	1100000	[M+H]+	33	1	pos	746.566	10.29	PC
STARD2	START	[M+H]+:Phosphatidylcholine (O-36:2)	PC(O-36:2)	in cellulo	1100000	[M+H]+	36	2	pos	772.616	12.01	PC-O
STARD2	START	[M+H]+: Phosphatidylcholine (O-34:2)	PC(O-34:2)	in cellulo	1100000	[M+H]+	34	2	pos	744.585	10.86	PC-O
STARD2	START	[M+H]+: Phosphatidylcholine (34:3)	PC(34:3)	in cellulo	980000	[M+H]+	34	3	pos	756.548	9.09	PC
STARD2	START	[M+H]+: Phosphatidylcholine (38:3)	PC(38:3)	in cellulo	670000	[M+H]+	38	3	pos	812.613	11.77	PC
STARD2	START	[M+H]+: Phosphatidylcholine (O-34:2)	PC(O-34:2)	in cellulo	660000	[M+H]+	34	2	pos	744.587	11.66	PC-O
STARD2	START	[M+H]+: Phosphatidylcholine (O-32:2)	PC(O-32:2)	in cellulo	800000	[M+H]+	32	2	pos	716.554	10.47	PC-O
STARD2	START	[M+H]+:Phosphatidylcholine (O-36:4); Lysophosphatidylcholine (36:4)	PC(O-36:4)/LPC(36:4)	in cellulo	640000	[M+H]+	36	4	pos	768.585	10.73	PC-O
STARD2	START	[M+H]+: Phosphatidylcholine (38:7)	PC(38:7)	in cellulo	560000	[M+H]+	38	7	pos	804.55	8.56	PC
STARD2	START	[M+H]+: Phosphatidylcholine (O-40:6)	PC(O-40:6)	in cellulo	510000	[M+H]+	40	6	pos	820.616	10.97	PC-O
STARD2	START	[M+Na]+: Phosphatidylcholine (34:1)	PC(34:1)	in cellulo	510000	[M+Na]+	34	1	pos	782.561	10.97	PC
STARD2	START	[M+H]+: Phosphatidylcholine (38:4)	PC(38:4)	in cellulo	510000	[M+H]+	38	4	pos	810.596	11.27	PC
STARD2	START	[M+H]+: Phosphatidylcholine (36:5)	PC(36:5)	in cellulo	500000	[M+H]+	36	5	pos	780.549	8.8	PC
STARD2	START	[M+H]+: Phosphatidylcholine (40:6)	PC(40:6)	in cellulo	480000	[M+H]+	40	6	pos	834.597	10.15	PC
STARD2	START	[M+H]+: Phosphatidylcholine (35:1)	PC(35:1)	in cellulo	480000	[M+H]+	35	1	pos	774.596	11.55	PC
STARD2	START	[M+H]+: Phosphatidylcholine (40:6)	PC(40:6)	in cellulo	450000	[M+H]+	40	6	pos	834.596	11.02	PC
STARD2	START	[M+Na]+: Phosphatidylcholine (36:2)	PC(36:2)	in cellulo	450000	[M+Na]+	36	2	pos	808.576	11.12	PC
STARD2	START	[M+H]+: Phosphatidylcholine (O-38:7)	PC(O-38:7)	in cellulo	420000	[M+H]+	38	7	pos	790.57	10.18	PC-O
STARD2	START	[M+H]+: Phosphatidylcholine (O-36:1)	PC(O-36:1)	in cellulo	380000	[M+H]+	36	1	pos	774.632	13.38	PC-O
STARD2	START	[M+Na]+: Phosphatidylcholine (34:2)	PC(34:2)	in cellulo	330000	[M+Na]+	34	2	pos	780.546	9.89	PC
STARD2	START	[M+H]+: Phosphatidylcholine (31:1)	PC(31:1)	in cellulo	320000	[M+H]+	31	1	pos	718.534	9.08	PC
STARD2	START	[M+Na]+: Phosphatidylcholine (32:1)	PC(32:1)	in cellulo	310000	[M+Na]+	32	1	pos	754.53	9.79	PC
STARD2	START	[M+H]+: Phosphatidylcholine (O-36:5); Lysophosphatidylcholine (36:5)	PC(O-36:5)/LPC(36:5)	in cellulo	230000	[M+H]+	36	5	pos	766.569	10.49	PC-O
STARD2	START	[M+H]+: Phosphatidylcholine (O-36:5); Lysophosphatidylcholine (36:5)	PC(O-36:5)/LPC(36:5)	in cellulo	210000	[M+H]+	36	5	pos	766.568	9.87	PC-O
STARD2	START	[M+H]+: Phosphatidylcholine (31:0)	PC(31:0)	in cellulo	210000	[M+H]+	31	0	pos	720.55	9.82	PC
STARD2	START	[M+H]+: Phosphatidylcholine (30:0)	PC(30:0)	in cellulo	210000	[M+H]+	30	0	pos	706.534	9.38	PC
STARD2	START	[M+H]+: Phosphatidylcholine (36:6)	PC(36:6)	in cellulo	200000	[M+H]+	36	6	pos	778.534	8.35	PC
STARD2	START	[M+HCOO]-: Phosphatidylcholine (34:1) => (18:1/16:0)	PC(34:1)	in cellulo	540000	[M+HCOO]-	34	1	neg	804.567	10.92	PC
STARD2	START	[M+HCOO]-: Phosphatidylcholine (36:2) => (18:1/18:1)	PC(36:2)	in cellulo	460000	[M+HCOO]-	36	2	neg	830.582	11.09	PC
STARD2	START	[M+HCOO]-: Phosphatidylcholine (32:1) => (16:1/16:0)	PC(32:1)	in cellulo	410000	[M+HCOO]-	32	1	neg	776.537	9.61	PC
STARD2	START	[M+HCOO]-: Phosphatidylcholine (34:2) => (18:1/16:1)	PC(34:2)	in cellulo	380000	[M+HCOO]-	34	2	neg	802.551	9.8	PC
STARD2	START	[M+HCOO]-: Phosphatidylcholine (32:2) => (16:1/16:1)	PC(32:2)	in cellulo	120000	[M+HCOO]-	32	2	neg	774.521	8.69	PC
STARD2	START	[M+HCOO+1x(HCOONa)]-: Phosphatidylcholine (34:1)	PC(34:1)	in cellulo	110000	[M+HCOO+1x(HCOONa)]-	34	1	neg	872.554	10.92	PC
STARD2	START	[M+HCOO+1x(HCOONa)]-: Phosphatidylcholine (36:2)	PC(36:2)	in cellulo	90000	[M+HCOO+1x(HCOONa)]-	36	2	neg	898.569	11.07	PC
STARD2	START	[M+HCOO+2x(HCOONa)]-: Phosphatidylcholine (34:1)	PC(34:1)	in cellulo	87000	[M+HCOO+2x(HCOONa)]-	34	1	neg	940.54	10.92	PC
STARD2	START	[M+HCOO]-: Phosphatidylcholine (O-32:1)	PC(O-32:1)	in cellulo	85000	[M+HCOO]-	32	1	neg	762.557	10.65	PC-O
STARD2	START	[M+HCOO]-: Phosphatidylcholine (O-34:1)	PC(O-34:1)	in cellulo	77000	[M+HCOO]-	34	1	neg	790.589	11.83	PC-O
STARD2	START	[M+HCOO+1x(HCOONa)]-: Phosphatidylcholine (32:1)	PC(32:1)	in cellulo	76000	[M+HCOO+1x(HCOONa)]-	32	1	neg	844.522	9.68	PC
STARD2	START	[M+HCOO+1x(HCOONa)]-: Phosphatidylcholine (34:2)	PC(34:2)	in cellulo	76000	[M+HCOO+1x(HCOONa)]-	34	2	neg	870.538	9.8	PC
STARD2	START	[M+HCOO+3x(HCOONa)]-: Phosphatidylcholine (34:1)	PC(34:1)	in cellulo	62000	[M+HCOO+3x(HCOONa)]-	34	1	neg	1008.53	10.92	PC
STARD10	START	[M+H]+: Phosphatidylcholine (36:2)	PC(36:2)	in cellulo	11000000	[M+H]+	36	2	pos	786.599	10.68	PC
STARD10	START	[M+H]+: Phosphatidylcholine (34:2)	PC(34:2)	in cellulo	8700000	[M+H]+	34	2	pos	758.567	9.42	PC
STARD10	START	[M+H]+: Phosphatidylcholine (34:1)	PC(34:1)	in cellulo	4400000	[M+H]+	34	1	pos	760.582	10.53	PC
STARD10	START	[M+H]+: Phosphatidylcholine (32:1)	PC(32:1)	in cellulo	3800000	[M+H]+	32	1	pos	732.553	9.25	PC
STARD10	START	[M+H]+: Phosphatidylcholine (32:2)	PC(32:2)	in cellulo	1700000	[M+H]+	32	2	pos	730.538	8.29	PC
STARD10	START	[M+H]+: Phosphatidylcholine (36:3)	PC(36:3)	in cellulo	1600000	[M+H]+	36	3	pos	784.584	9.75	PC
STARD10	START	[M+H]+: Phosphatidylcholine (O-34:1)	PC(O-34:1)	in cellulo	1300000	[M+H]+	34	1	pos	746.605	11.37	PC-O
STARD10	START	[M+H]+: Phosphatidylcholine (O-36:2)	PC(O-36:2)	in cellulo	1100000	[M+H]+	36	2	pos	772.619	11.48	PC-O
STARD10	START	[M+H]+: Phosphatidylcholine (O-32:1)	PC(O-32:1)	in cellulo	910000	[M+H]+	32	1	pos	718.574	10.07	PC-O
STARD10	START	[M+H]+: Phosphatidylcholine (30:1)	PC(30:1)	in cellulo	720000	[M+H]+	30	1	pos	704.521	8.07	PC
STARD10	START	[M+H]+: Phosphatidylcholine (34:3)	PC(34:3)	in cellulo	680000	[M+H]+	34	3	pos	756.552	8.59	PC
STARD10	START	[M+H]+: Lysophosphatidylcholine (38:5); Phosphatidylcholine (O-38:5)	PC(O-38:5)/LPC(38:5)	in cellulo	590000	[M+H]+	38	5	pos	794.604	10.39	PC-O
STARD10	START	[M+H]+: Phosphatidylcholine (36:4)	PC(36:4)	in cellulo	570000	[M+H]+	36	4	pos	782.568	8.83	PC
STARD10	START	[M+H]+: Phosphatidylcholine (35:2)	PC(35:2)	in cellulo	450000	[M+H]+	35	2	pos	772.583	10.02	PC
STARD10	START	[M+H]+: Phosphatidylcholine (38:6)	PC(38:6)	in cellulo	400000	[M+H]+	38	6	pos	806.569	9.25	PC
STARD10	START	[M+H]+: Phosphatidylcholine (O-40:7)	PC(O-40:7)	in cellulo	340000	[M+H]+	40	7	pos	818.606	10.1	PC-O
STARD10	START	[M+Na]+: Phosphatidylcholine (36:2)	PC(36:2)	in cellulo	350000	[M+Na]+	36	2	pos	808.582	10.68	PC
STARD10	START	[M+H]+: Phosphatidylcholine (40:7)	PC(40:7)	in cellulo	320000	[M+H]+	40	7	pos	832.585	9.36	PC
STARD10	START	[M+H]+: Phosphatidylcholine (38:4)	PC(38:4)	in cellulo	290000	[M+H]+	38	4	pos	810.6	10.11	PC
STARD10	START	[M+H]+: Phosphatidylcholine (38:5)	PC(38:5)	in cellulo	270000	[M+H]+	38	5	pos	808.584	9.62	PC
STARD10	START	[M+H]+: Phosphatidylcholine (O-36:4); Lysophosphatidylcholine (36:4)	PC(O-36:4)/LPC(36:4)	in cellulo	250000	[M+H]+	36	4	pos	768.588	10.29	PC-O
STARD10	START	[M+H]+: Phosphatidylcholine (33:2)	PC(33:2)	in cellulo	190000	[M+H]+	33	2	pos	744.553	8.82	PC
STARD10	START	[M+H]+: Phosphatidylcholine (O-34:2)	PC(O-34:2)	in cellulo	180000	[M+H]+	34	2	pos	744.589	11.15	PC-O
STARD10	START	[M+Na]+: Phosphatidylcholine (34:2)	PC(34:2)	in cellulo	170000	[M+Na]+	34	2	pos	780.549	9.42	PC
STARD10	START	[M+H]+: Phosphatidylcholine (38:2)	PC(38:2)	in cellulo	160000	[M+H]+	38	2	pos	814.632	11.99	PC
STARD10	START	[M+H]+: Phosphatidylcholine (38:7)	PC(38:7)	in cellulo	140000	[M+H]+	38	7	pos	804.553	8.21	PC
STARD10	START	[M+HCOO]-: Phosphatidylcholine (36:2) => (18:1/18:1)	PC(36:2)	in cellulo	270000	[M+HCOO]-	36	2	neg	830.586	10.72	PC
STARD10	START	[M+HCOO]-: Phosphatidylcholine (34:1) => (18:1/16:0)	PC(34:1)	in cellulo	100000	[M+HCOO]-	34	1	neg	804.57	10.57	PC
STARD10	START	[M-H]-: Phosphatidylethanolamine (O-38:6)	PE(O-38:6)	in cellulo	92000	[M-H]-	38	6	neg	748.523	10.63	PE-O
STARD10	START	[M-H]-: Phosphatidylethanolamine (O-40:8)	PE(O-40:8)	in cellulo	48000	[M-H]-	40	8	neg	772.524	10.36	PE-O
STARD11	START	[M+H]+: Ceramide (d34:1) => (d18:1/16:0)	Cer(d34:1)	in cellulo	3000000	[M+H]+	34	1	pos	538.523	10.4	dCer
STARD11	START	[M+Na]+: Ceramide (d*34:1)	Cer(d*34:1)	in cellulo	1700000	[M+Na]+	34	1	pos	560.497	10.43	d*Cer
STARD11	START	[M+H]+: Phosphatidylcholine (34:1)	PC(34:1)	in cellulo	610000	[M+H]+	34	1	pos	760.578	10.31	PC
STARD11	START	[M+NH4]+: Triacylglycerol (48:3) => (16:1/16:1/16:1)	TAG(48:3)	in cellulo	600000	[M+NH4]+	48	3	pos	818.719	18.06	TAG
STARD11	START	[M+NH4]+: Triacylglycerol (50:2)	TAG(50:2)	in cellulo	520000	[M+NH4]+	50	2	pos	848.762	18.43	TAG
STARD11	START	[M+H]+: Ceramide (d32:1) => (d18:1/14:0)	Cer(d32:1)	in cellulo	440000	[M+H]+	32	1	pos	510.491	9.1	dCer
STARD11	START	[M+Na]+: Ceramide (d*32:1)	Cer(d*32:1)	in cellulo	340000	[M+Na]+	32	1	pos	532.474	9.07	d*Cer
STARD11	START	[M+H]+: Ceramide (d34:2) => (d18:2/16:0)	Cer(d34:2)	in cellulo	260000	[M+H]+	34	2	pos	536.508	9.3	dCer
STARD11	START	[M+H]+: Phosphatidylcholine (32:1)	PC(32:1)	in cellulo	250000	[M+H]+	32	1	pos	732.549	9.03	PC
STARD11	START	[M+Na]+: Ceramide (d*34:2)	Cer(d*34:2)	in cellulo	240000	[M+Na]+	34	2	pos	558.482	9.3	d*Cer
STARD11	START	[M+NH4]+: Triacylglycerol (53:2)	TAG(53:2)	in cellulo	170000	[M+NH4]+	53	2	pos	890.816	19.22	TAG
STARD11	START	[M+H]+: Ceramide (DH48:0) => (DH24:0/24:0)	Cer(DH48:0)	in cellulo	160000	[M+H]+	48	0	pos	736.751	18.36	DHCer
STARD11	START	[M+H]+: Ceramide (DH46:0) => (DH22:0/24:0)	Cer(DH46:0)	in cellulo	150000	[M+H]+	46	0	pos	708.718	17.89	DHCer
STARD11	START	[M+NH4]+: Triacylglycerol (47:2) => (16:1/16:1/15:0)	TAG(47:2)	in cellulo	150000	[M+NH4]+	47	2	pos	806.72	17.68	TAG
STARD11	START	[M+NH4]+: Triacylglycerol (46:3) => (16:1/16:1/14:1)	TAG(46:3)	in cellulo	140000	[M+NH4]+	46	3	pos	790.687	17.53	TAG
STARD11	START	[M+H]+: Ceramide (d36:1) => (d18:1/18:0)	Cer(d36:1)	in cellulo	140000	[M+H]+	36	1	pos	566.546	11.88	dCer
STARD11	START	[M+H]+: Ceramide (d33:1) => (d17:1/16:0)	Cer(d33:1)	in cellulo	130000	[M+H]+	33	1	pos	524.507	9.73	dCer
STARD11	START	[M+H]+: Ceramide (t48:0) => (t22:0/26:0)	Cer(t48:0)	in cellulo	130000	[M+H]+	48	0	pos	752.743	17.94	tCer
STARD11	START	[M+Na]+: Ceramide (t46:0); Ceramide (DH46:0-OH)	Cer(DH46:0-OH)/Cer(t46:0)	in cellulo	120000	[M+Na]+	46	0	pos	746.695	17.38	DHOH*Cer
STARD11	START	[M+Na]+: Ceramide (d*33:1)	Cer(d*33:1)	in cellulo	120000	[M+Na]+	33	1	pos	546.491	9.82	d*Cer
STARD11	START	[M+Na]+: Ceramide (DH46:0)	Cer(DH46:0)	in cellulo	110000	[M+Na]+	46	0	pos	730.701	17.88	DHCer
STARD11	START	[M+Na]+: Ceramide (t48:0); Ceramide (DH48:0-OH)	Cer(DH48:0-OH)/Cer(t48:0)	in cellulo	110000	[M+Na]+	48	0	pos	774.726	17.95	DHOH*Cer
STARD11	START	[M+HCOO]-: Ceramide (d34:1) => (d18:1/16:0)	Cer(d34:1)	in cellulo	1200000	[M+HCOO]-	34	1	neg	582.503	10.42	dCer
STARD11	START	[M+HCOO]-: Ceramide (d32:1) => (d18:1/14:0)	Cer(d32:1)	in cellulo	130000	[M+HCOO]-	32	1	neg	554.472	9.05	dCer
CRABP2	lipocalin	[M-H]-: heptadecenoate => (17:1)	FA(17:1)	in vitro	49000	[M-H]-	17	1	neg	267.233	3.54	FA
FABP1	lipocalin	[M+H]+: Lysophosphatidylethanolamine (17:1) => (17:1)	LPE(17:1)	in vitro	1900000	[M+H]+	17	1	pos	466.293	1.95	LPE
FABP1	lipocalin	[M+H]+: Lysophosphatidylethanolamine (18:1) => (18:1)	LPE(18:1)	in vitro	610000	[M+H]+	18	1	pos	480.309	2.29	LPE
FABP1	lipocalin	[M+H]+: Lysophosphatidylethanolamine (16:1) => (16:1)	LPE(16:1)	in vitro	520000	[M+H]+	16	1	pos	452.277	1.43	LPE
FABP1	lipocalin	[M+NH4]+: Phosphatidylglycerol (34:1) => (18:1/16:0)	PG(34:1)	in vitro	190000	[M+NH4]+	34	1	pos	766.56	7.78	PG
FABP1	lipocalin	[M+NH4]+: Phosphatidylglycerol (36:2) => (18:1/18:1)	PG(36:2)	in vitro	180000	[M+NH4]+	36	2	pos	792.575	7.95	PG
FABP1	lipocalin	[M+NH4]+: Phosphatidylglycerol (32:1) => (16:1/16:0)	PG(32:1)	in vitro	160000	[M+NH4]+	32	1	pos	738.529	6.66	PG
FABP1	lipocalin	[M+NH4]+: Phosphatidylglycerol (34:2) => (18:1/16:1)	PG(34:2)	in vitro	130000	[M+NH4]+	34	2	pos	764.544	6.77	PG
FABP1	lipocalin	[M+Na]+: Lysophosphatidylethanolamine (17:1)	LPE(17:1)	in vitro	120000	[M+Na]+	17	1	pos	488.275	1.95	LPE
FABP1	lipocalin	[M+H]+: Lysophosphatidylcholine (18:1);Phosphatidylcholine (O-18:1)	PC(O-18:1)/LPC(18:1)	in vitro	100000	[M+H]+	18	1	pos	522.356	2.23	LPC
FABP1	lipocalin	[M+NH4]+: Phosphatidylglycerol (33:1) => (16:0/17:1)	PG(33:1)	in vitro	100000	[M+NH4]+	33	1	pos	752.544	7.41	PG
FABP1	lipocalin	[M+NH4]+: Phosphatidylglycerol (35:2) => (18:1/17:1)	PG(35:2)	in vitro	74000	[M+NH4]+	35	2	pos	778.56	7.53	PG
FABP1	lipocalin	[M+H]+: Phosphatidylethanolamine (32:2) => (16:1/16:1)	PE(32:2)	in vitro	63000	[M+H]+	32	2	pos	688.493	6.57	PE
FABP1	lipocalin	[M+H]+: Phosphatidylethanolamine (33:2)	PE(33:2)	in vitro	63000	[M+H]+	33	2	pos	702.508	7.37	PE
FABP1	lipocalin	[M+H]+: Phosphatidylethanolamine (30:1) => (14:0/16:1)	PE(30:1)	in vitro	32000	[M+H]+	30	1	pos	662.477	6.36	PE
FABP1	lipocalin	[M+H]+: Lysophosphatidylglycerol (18:1)	LPG(18:1)	in vitro	32000	[M+H]+	18	1	pos	511.304	2	LPG
FABP1	lipocalin	[M+Na]+: Lysophosphatidylethanolamine (16:1)	LPE(16:1)	in vitro	31000	[M+Na]+	16	1	pos	474.259	1.44	LPE
FABP1	lipocalin	[M+H]+: Lysophosphatidylglycerol (16:1) => (16:1)	LPG(16:1)	in vitro	17000	[M+H]+	16	1	pos	483.271	1.19	LPG
FABP1	lipocalin	[M-H]-: octadecenoate => (18:1)	FA(18:1)	in vitro	13000000	[M-H]-	18	1	neg	281.248	3.77	FA
FABP1	lipocalin	[M-H]-: hexadecenoate => (16:1)	FA(16:1)	in vitro	3200000	[M-H]-	16	1	neg	253.217	3.02	FA
FABP1	lipocalin	[M-H]-: heptadecenoate => (17:1)	FA(17:1)	in vitro	3100000	[M-H]-	17	1	neg	267.233	3.51	FA
FABP1	lipocalin	[M-H]-: Lysophosphatidylethanolamine (17:1) => (17:1)	LPE(17:1)	in vitro	1100000	[M-H]-	17	1	neg	464.277	1.97	LPE
FABP1	lipocalin	[M+HCOO]-: octadecenoate => (18:1)	FA(18:1)	in vitro	960000	[M+HCOO]-	18	1	neg	327.253	3.74	FA
FABP1	lipocalin	[M-H]-: eicosatetraenoate => (20:4)	FA(20:4)	in vitro	380000	[M-H]-	20	4	neg	303.232	3.17	FA
FABP1	lipocalin	[M-H]-: nonadecenoate => (19:1)	FA(19:1)	in vitro	350000	[M-H]-	19	1	neg	295.264	4.32	FA
FABP1	lipocalin	[M-H]-: Lysophosphatidylethanolamine (16:1) => (16:1)	LPE(16:1)	in vitro	350000	[M-H]-	16	1	neg	450.262	1.44	LPE
FABP1	lipocalin	[M-H]-: Lysophosphatidylethanolamine (18:1) => (18:1)	LPE(18:1)	in vitro	310000	[M-H]-	18	1	neg	478.293	2.3	LPE
FABP1	lipocalin	[M-H]-: Lysophosphatidylethanolamine (16:0) => (16:0)	LPE(16:0)	in vitro	140000	[M-H]-	16	0	neg	452.277	2.15	LPE
FABP1	lipocalin	[M+HCOO]-: hexadecenoate => (16:1)	FA(16:1)	in vitro	140000	[M+HCOO]-	16	1	neg	299.222	3.02	FA
FABP1	lipocalin	[M-H]-: Phosphatidylglycerol (34:1) => (18:1/16:0)	PG(34:1)	in vitro	110000	[M-H]-	34	1	neg	747.52	7.84	PG
FABP1	lipocalin	[M-H]-: octadecadienoate => (18:2)	FA(18:2)	in vitro	93000	[M-H]-	18	2	neg	279.232	3.26	FA
FABP1	lipocalin	[M-H]-: Phosphatidylglycerol (32:1) => (16:1/16:0)	PG(32:1)	in vitro	86000	[M-H]-	32	1	neg	719.489	6.66	PG
FABP1	lipocalin	[M-H]-: Phosphatidylglycerol (34:2) => (16:1/18:1)	PG(34:2)	in vitro	69000	[M-H]-	34	2	neg	745.505	6.77	PG
FABP1	lipocalin	[M-H]-: docosapentaenoate => (22:5)	FA(22:5)	in vitro	62000	[M-H]-	22	5	neg	329.248	3.3	FA
FABP1	lipocalin	[M-H]-: eicosatrienoate => (20:3)	FA(20:3)	in vitro	61000	[M-H]-	20	3	neg	305.248	3.49	FA
FABP1	lipocalin	[M-H]-: Phosphatidylglycerol (33:1) => (17:1/16:0)	PG(33:1)	in vitro	60000	[M-H]-	33	1	neg	733.504	7.4	PG
FABP1	lipocalin	[M-H]-: Phosphatidylglycerol (35:2) => (17:1/18:1)	PG(35:2)	in vitro	41000	[M-H]-	35	2	neg	759.52	7.52	PG
FABP1	lipocalin	[M-H]-: Lysophosphatidylglycerol (16:1) => (16:1)	LPG(16:1)	in vitro	24000	[M-H]-	16	1	neg	481.256	1.15	LPG
FABP1	lipocalin	[M-H]-: Phosphatidylethanolamine (32:2) => (16:1/16:1)	PE(32:2)	in vitro	19000	[M-H]-	32	2	neg	686.478	6.59	PE
FABP1	lipocalin	[M-H]-: Phosphatidylethanolamine (33:2) => (17:1/16:1)	PE(33:2)	in vitro	19000	[M-H]-	33	2	neg	700.494	7.37	PE
FABP5	lipocalin	[M-H]-: octadecenoate => (18:1)	FA(18:1)	in vitro	1600000	[M-H]-	18	1	neg	281.249	3.79	FA
FABP5	lipocalin	[M-H]-: hexadecenoate => (16:1)	FA(16:1)	in vitro	1500000	[M-H]-	16	1	neg	253.217	3.03	FA
FABP5	lipocalin	[M-H]-: eicosatetraenoate => (20:4)	FA(20:4)	in vitro	250000	[M-H]-	20	4	neg	303.234	3.17	FA
FABP5	lipocalin	[M-H]-: heptadecenoate => (17:1)	FA(17:1)	in vitro	170000	[M-H]-	17	1	neg	267.233	3.52	FA
FABP5	lipocalin	[M+HCOO]-: octadecenoate => (18:1)	FA(18:1)	in vitro	170000	[M+HCOO]-	18	1	neg	327.254	3.71	FA
FABP5	lipocalin	[M-H]-: octadecadienoate => (18:2)	FA(18:2)	in vitro	46000	[M-H]-	18	2	neg	279.233	3.26	FA
FABP5	lipocalin	[M-H]-: docosapentaenoate => (22:5)	FA(22:5)	in vitro	34000	[M-H]-	22	5	neg	329.249	3.31	FA
FABP5	lipocalin	[M-H]-: eicosatrienoate => (20:3)	FA(20:3)	in vitro	27000	[M-H]-	20	3	neg	305.249	3.49	FA
FABP5	lipocalin	[M-H]-: eicosapentaenoate => (20:5)	FA(20:5)	in vitro	26000	[M-H]-	20	5	neg	301.217	2.68	FA
FABP5	lipocalin	[M-H]-: nonadecenoate => (19:1)	FA(19:1)	in vitro	17000	[M-H]-	19	1	neg	295.264	4.32	FA
FABP5	lipocalin	[M-H]-: docosatetraenoate => (22:4)	FA(22:4)	in vitro	13000	[M-H]-	22	4	neg	331.264	3.75	FA
FABP7	lipocalin	[M-H]-: octadecenoate => (18:1)	FA(18:1)	in vitro	3200000	[M-H]-	18	1	neg	281.249	3.78	FA
FABP7	lipocalin	[M-H]-: hexadecenoate => (16:1)	FA(16:1)	in vitro	1900000	[M-H]-	16	1	neg	253.217	3.03	FA
FABP7	lipocalin	[M-H]-: eicosatetraenoate => (20:4)	FA(20:4)	in vitro	880000	[M-H]-	20	4	neg	303.233	3.16	FA
FABP7	lipocalin	[M+HCOO]-: octadecenoate => (18:1)	FA(18:1)	in vitro	310000	[M+HCOO]-	18	1	neg	327.254	3.7	FA
FABP7	lipocalin	[M-H]-: heptadecenoate => (17:1)	FA(17:1)	in vitro	170000	[M-H]-	17	1	neg	267.233	3.5	FA
FABP7	lipocalin	[M-H]-: docosapentaenoate => (22:5)	FA(22:5)	in vitro	140000	[M-H]-	22	5	neg	329.249	3.31	FA
FABP7	lipocalin	[M-H]-: octadecadienoate => (18:2)	FA(18:2)	in vitro	100000	[M-H]-	18	2	neg	279.233	3.25	FA
FABP7	lipocalin	[M+HCOO]-: hexadecenoate => (16:1)	FA(16:1)	in vitro	63000	[M+HCOO]-	16	1	neg	299.223	3.02	FA
FABP7	lipocalin	[M-H]-: nonadecenoate => (19:1)	FA(19:1)	in vitro	54000	[M-H]-	19	1	neg	295.264	4.31	FA
FABP7	lipocalin	[M-H]-: eicosapentaenoate => (20:5)	FA(20:5)	in vitro	52000	[M-H]-	20	5	neg	301.218	2.76	FA
GLTP	GLTP	[M+NH4]+: docosatrienoate => (22:3)	FA(22:3)	in vitro	1700000	[M+NH4]+	22	3	pos	352.321	2.58	FA
GLTP	GLTP	[M+NH4]+: octadecatrienol => (18:3)	FAL(18:3)	in vitro	1600000	[M+NH4]+	18	3	pos	282.279	2.96	FAL
GLTP	GLTP	[M+H]+: Hexosyl ceramide (d42:2);Hexosyl ceramide (DH42:2)	HexCer(d*42:2)	in vitro	590000	[M+H]+	42	2	pos	810.682	11.92	d*HexCer
GLTP	GLTP	[M+H]+: Hexosyl ceramide (t42:2);Hexosyl ceramide (d42:2-OH)	HexCer(t*42:2)	in vitro	390000	[M+H]+	42	2	pos	826.677	11.53	t*HexCer
GLTP	GLTP	[M+NH4]+: octadecatrienoate => (18:3)	FA(18:3)	in vitro	220000	[M+NH4]+	18	3	pos	296.259	1.19	FA
GLTP	GLTP	[M+H]+: Phosphatidylethanolamine (O-16:0);Lysophosphatidylethanolamine (16:0)	PE(O-16:0)/LPE(16:0)	in vitro	160000	[M+H]+	16	0	pos	454.293	2.19	LPE
GLTP	GLTP	[M+NH4]+: docosatetraenoate => (22:4)	FA(22:4)	in vitro	120000	[M+NH4]+	22	4	pos	350.305	2.38	FA
GLTP	GLTP	[M+Na]+: Hexosyl ceramide (d42:2);Hexosyl ceramide (DH42:2)	HexCer(d*42:2)	in vitro	110000	[M+Na]+	42	2	pos	832.663	11.9	d*HexCer
GLTP	GLTP	[M+H]+: Sulfohexosyl ceramide (d42:2);Sulfohexosyl ceramide (DH42:2)	SHexCer(d*42:2)	in vitro	93000	[M+H]+	42	2	pos	890.639	9.89	d*SHexCer
GLTP	GLTP	[M+Na]+: Hexosyl ceramide (t42:2);Hexosyl ceramide (d42:2-OH)	HexCer(t*42:2)	in vitro	65000	[M+Na]+	42	2	pos	848.658	11.51	t*HexCer
GLTP	GLTP	[M+H]+: Lysophosphatidylethanolamine (16:1);Phosphatidylethanolamine (O-16:1)	PE(O-16:1)/LPE(16:1)	in vitro	59000	[M+H]+	16	1	pos	452.277	1.47	LPE
GLTP	GLTP	[M+H]+: Lysophosphatidylethanolamine (17:1) => (17:1)	LPE(17:1)	in vitro	58000	[M+H]+	17	1	pos	466.293	1.99	LPE
GLTP	GLTP	[M+H]+: Hexosyl ceramide (t42:1);Hexosyl ceramide (d42:1-OH)	HexCer(t*42:1)	in vitro	57000	[M+H]+	42	1	pos	828.693	12.92	t*HexCer
GLTP	GLTP	[M+H]+: Hexosyl ceramide (d42:1);Hexosyl ceramide (DH42:1)	HexCer(d*42:1)	in vitro	51000	[M+H]+	42	1	pos	812.698	13.33	d*HexCer
GLTP	GLTP	[M+H]+: Hexosyl ceramide (t40:2);Hexosyl ceramide (d40:2-OH)	HexCer(t*40:2)	in vitro	45000	[M+H]+	40	2	pos	798.644	10.01	t*HexCer
GLTP	GLTP	[M+H]+: Hexosyl ceramide (t44:2);Hexosyl ceramide (d44:2-OH)	HexCer(t*44:2)	in vitro	40000	[M+H]+	44	2	pos	854.708	12.86	t*HexCer
GLTP	GLTP	[M+H]+: Hexosyl ceramide (t40:1);Hexosyl ceramide (d40:1-OH)	HexCer(t*40:1)	in vitro	39000	[M+H]+	40	1	pos	800.66	11.53	t*HexCer
GLTP	GLTP	[M+H]+: Lysophosphatidylglycerol (18:1)	LPG(18:1)	in vitro	31000	[M+H]+	18	1	pos	511.303	1.98	LPG
GLTP	GLTP	[M+H]+: Lysophosphatidylethanolamine (16:1);Phosphatidylethanolamine (O-16:1)	PE(O-16:1)/LPE(16:1)	in vitro	11000	[M+H]+	16	1	pos	452.277	1.95	LPE
GLTP	GLTP	[M+HCOO]-: Hexosyl ceramide (d42:2) => (d18:1/24:1);Hexosyl ceramide (DH42:2) => (DH18:1/24:1)	HexCer(d*42:2)	in vitro	170000	[M+HCOO]-	42	2	neg	854.675	11.93	d*HexCer
GLTP	GLTP	[M-H]-: Sulfohexosyl ceramide (d42:2);Sulfohexosyl ceramide (DH42:2)	SHexCer(d*42:2)	in vitro	100000	[M-H]-	42	2	neg	888.626	9.9	d*SHexCer
GLTP	GLTP	[M-H]-: Lysophosphatidylethanolamine (17:1) => (17:1)	LPE(17:1)	in vitro	41000	[M-H]-	17	1	neg	464.279	2	LPE
GLTP	GLTP	[M+HCOO]-: Hexosyl ceramide (d42:1);Hexosyl ceramide (DH42:1)	HexCer(d*42:1)	in vitro	27000	[M+HCOO]-	42	1	neg	856.691	12.59	d*HexCer
GLTP	GLTP	[M+HCOO]-: Hexosyl ceramide (t42:1);Hexosyl ceramide (d42:1-OH)	HexCer(t*42:1)	in vitro	18000	[M+HCOO]-	42	1	neg	872.685	12.59	t*HexCer
GLTP	GLTP	[M-H]-: Sulfohexosyl ceramide (d42:1);Sulfohexosyl ceramide (DH42:1)	SHexCer(d*42:1)	in vitro	14000	[M-H]-	42	1	neg	890.642	10.39	d*SHexCer
GLTP	GLTP	[M+HCOO]-: Hexosyl ceramide (d42:1) => (d18:1/24:0);Hexosyl ceramide (DH42:1) => (DH18:1/24:0)	HexCer(d*42:1)	in vitro	13000	[M+HCOO]-	42	1	neg	856.691	13.2	d*HexCer
GLTP	GLTP	[M-H]-: Lysophosphatidylethanolamine (O-18:1)	LPE(O-18:1)	in vitro	13000	[M-H]-	18	1	neg	464.315	3.4	LPE-O
GLTPD1	GLTP	[M+H]+: Sphingomyelin (d34:1);Sphingomyelin (DH34:1)	SM(d*34:1)	in vitro	1400000	[M+H]+	34	1	pos	703.575	7.03	d*SM
GLTPD1	GLTP	[M+H]+: Sphingomyelin (d42:2);Sphingomyelin (DH42:2)	SM(d*42:2)	in vitro	1000000	[M+H]+	42	2	pos	813.684	11.34	d*SM
GLTPD1	GLTP	[M+H]+: Sphingomyelin (d40:1);Sphingomyelin (DH40:1)	SM(d*40:1)	in vitro	440000	[M+H]+	40	1	pos	787.669	11.39	d*SM
GLTPD1	GLTP	[M+H]+: Sphingomyelin (d40:2);Sphingomyelin (DH40:2)	SM(d*40:2)	in vitro	370000	[M+H]+	40	2	pos	785.654	9.96	d*SM
GLTPD1	GLTP	[M+H]+: Sphingomyelin (DH34:0)	SM(DH34:0)	in vitro	170000	[M+H]+	34	0	pos	705.59	7.58	DHSM
GLTPD1	GLTP	[M+H]+: Sphingomyelin (d42:1);Sphingomyelin (DH42:1)	SM(d*42:1)	in vitro	160000	[M+H]+	42	1	pos	815.7	11.92	d*SM
GLTPD1	GLTP	[M+H]+: Sphingomyelin (d36:2);Sphingomyelin (DH36:2)	SM(d*36:2)	in vitro	140000	[M+H]+	36	2	pos	729.591	7.33	d*SM
GLTPD1	GLTP	[M+H]+: Sphingomyelin (d42:3);Sphingomyelin (DH42:3)	SM(d*42:3)	in vitro	140000	[M+H]+	42	3	pos	811.669	10.25	d*SM
GLTPD1	GLTP	[M+H]+: Sphingomyelin (d35:1);Sphingomyelin (DH35:1)	SM(d*35:1)	in vitro	140000	[M+H]+	35	1	pos	717.59	7.67	d*SM
GLTPD1	GLTP	[M+H]+: Sphingomyelin (d33:1);Sphingomyelin (DH33:1)	SM(d*33:1)	in vitro	110000	[M+H]+	33	1	pos	689.56	6.39	d*SM
GLTPD1	GLTP	[M+H]+: Sphingomyelin (d41:2);Sphingomyelin (DH41:2)	SM(d*41:2)	in vitro	100000	[M+H]+	41	2	pos	799.67	10.66	d*SM
GLTPD1	GLTP	[M+H]+: Sphingomyelin (d38:1);Sphingomyelin (DH38:1)	SM(d*38:1)	in vitro	100000	[M+H]+	38	1	pos	759.638	9.93	d*SM
GLTPD1	GLTP	[M+H]+: Sphingomyelin (d40:1);Sphingomyelin (DH40:1)	SM(d*40:1)	in vitro	90000	[M+H]+	40	1	pos	787.669	10.54	d*SM
GLTPD1	GLTP	[M+H]+: Sphingomyelin (d39:1);Sphingomyelin (DH39:1)	SM(d*39:1)	in vitro	59000	[M+H]+	39	1	pos	773.654	10.73	d*SM
GLTPD1	GLTP	[M+H]+: Sphingomyelin (d34:2);Sphingomyelin (DH34:2)	SM(d*34:2)	in vitro	51000	[M+H]+	34	2	pos	701.561	6.03	d*SM
GLTPD1	GLTP	[M+Na]+: Sphingomyelin (d34:1);Sphingomyelin (DH34:1)	SM(d*34:1)	in vitro	34000	[M+Na]+	34	1	pos	725.557	7.01	d*SM
GLTPD1	GLTP	[M+HCOO]-: Sphingomyelin (d34:1);Sphingomyelin (DH34:1)	SM(d*34:1)	in vitro	120000	[M+HCOO]-	34	1	neg	747.568	7.03	d*SM
GLTPD1	GLTP	[M+HCOO]-: Sphingomyelin (d42:2);Sphingomyelin (DH42:2)	SM(d*42:2)	in vitro	49000	[M+HCOO]-	42	2	neg	857.678	11.35	d*SM
GLTPD1	GLTP	[M-H]-: Bismonoacylglycerolphosphate (30:1);Phosphatidylglycerol (30:1) => (16:1/14:0)	PG/BMP(30:1)	in vitro	46000	[M-H]-	30	1	neg	691.457	5.31	PG/BMP
GLTPD1	GLTP	[M-H]-: Bismonoacylglycerolphosphate (32:2);Phosphatidylglycerol (32:2) => (16:1/16:1)	PG/BMP(32:2)	in vitro	35000	[M-H]-	32	2	neg	717.473	5.49	PG/BMP
GLTPD1	GLTP	[M+HCOO]-: Sphingomyelin (d40:1);Sphingomyelin (DH40:1)	SM(d*40:1)	in vitro	24000	[M+HCOO]-	40	1	neg	831.662	11.4	d*SM
GLTPD1	GLTP	[M+HCOO]-: Sphingomyelin (d36:1);Sphingomyelin (DH36:1)	SM(d*36:1)	in vitro	22000	[M+HCOO]-	36	1	neg	775.599	8.44	d*SM
GLTPD1	GLTP	[M+HCOO]-: Sphingomyelin (d40:2);Sphingomyelin (DH40:2)	SM(d*40:2)	in vitro	21000	[M+HCOO]-	40	2	neg	829.646	9.98	d*SM
HSDL2	scp2	[M+NH4]+: Triacylglycerol (54:2) => (18:1/18:1/18:0)	TAG(54:2)	in vitro	260000	[M+NH4]+	54	2	pos	904.834	17.56	TAG
HSDL2	scp2	[M+NH4]+: docosatrienoate => (22:3)	FA(22:3)	in vitro	110000	[M+NH4]+	22	3	pos	352.321	3.01	FA
HSDL2	scp2	[M+NH4]+: Triacylglycerol (32:0) => (12:0/12:0/8:0)	TAG(32:0)	in vitro	100000	[M+NH4]+	32	0	pos	600.52	10.67	TAG
HSDL2	scp2	[M+NH4]+: Phosphatidylglycerol (32:1) => (16:1/16:0)	PG(32:1)	in vitro	81000	[M+NH4]+	32	1	pos	738.526	6.72	PG
HSDL2	scp2	[M+H]+: Triacylglycerol (56:5)	TAG(56:5)	in vitro	18000	[M+H]+	56	5	pos	909.789	17.38	TAG
LCN15	lipocalin	[M+NH4]+: Phosphatidylglycerol (32:2) => 16:1/16:1)	PG(32:2)	in vitro	44000	[M+NH4]+	32	2	pos	736.512	5.65	PG
LCN15	lipocalin	[M-H]-: Phosphatidylglycerol (32:1);Bismonoacylglycerolphosphate (32:1) => (16:1/16:0)	PG/BMP(32:1)	in vitro	160000	[M-H]-	32	1	neg	719.486	6.6	PG/BMP
LCN15	lipocalin	[M-H]-: Phosphatidylglycerol (34:2);Bismonoacylglycerolphosphate (34:2) => (16:1/18:1)	PG/BMP(34:2)	in vitro	150000	[M-H]-	34	2	neg	745.502	6.7	PG/BMP
LCN15	lipocalin	[M-H]-: Phosphatidylglycerol (33:1);Bismonoacylglycerolphosphate (33:1) => (17:1/16:0)	PG/BMP(33:1)	in vitro	51000	[M-H]-	33	1	neg	733.501	7.33	PG/BMP
LCN15	lipocalin	[M-H]-: Bismonoacylglycerolphosphate (35:2);Phosphatidylglycerol (35:2) => (17:1/18:1)	PG/BMP(35:2)	in vitro	45000	[M-H]-	35	2	neg	759.516	7.45	PG/BMP
LCN15	lipocalin	[M-H]-: Phosphatidylglycerol (32:2) => (16:1/16:1)	PG(32:2)	in vitro	26000	[M-H]-	32	2	neg	717.471	5.63	PG
OSBPL5	OSBP	[M-H]-: Phosphatidylethanolamine (33:1) => (17:1/16:0)	PE(33:1)	in vitro	84000	[M-H]-	33	1	neg	702.51	8.51	PE
OSBPL5	OSBP	[M-H]-: Phosphatidylethanolamine (36:2) => (18:1/18:1)	PE(36:2)	in vitro	63000	[M-H]-	36	2	neg	742.542	9.12	PE
OSBPL5	OSBP	[M-H]-: Phosphatidylethanolamine (34:2) => (16:1/18:1)	PE(34:2)	in vitro	40000	[M-H]-	34	2	neg	714.51	7.82	PE
PITPNA	IP_trans	[M+H]+: Phosphatidylcholine (36:2)	PC(36:2)	in vitro	72000000	[M+H]+	36	2	pos	786.599	8.98	PC
PITPNA	IP_trans	[M+Na]+: Phosphatidylcholine (36:2)	PC(36:2)	in vitro	3400000	[M+Na]+	36	2	pos	808.58	8.99	PC
PITPNA	IP_trans	[M+H]+: Phosphatidylcholine (34:1)	PC(34:1)	in vitro	3000000	[M+H]+	34	1	pos	760.583	8.76	PC
PITPNA	IP_trans	[M+H]+: Phosphatidylcholine (34:2)	PC(34:2)	in vitro	1400000	[M+H]+	34	2	pos	758.568	7.74	PC
PITPNA	IP_trans	[M+H]+: Phosphatidylcholine (38:3)	PC(38:3)	in vitro	770000	[M+H]+	38	3	pos	812.614	9.66	PC
PITPNA	IP_trans	[M+H]+: Phosphatidylcholine (36:3)	PC(36:3)	in vitro	720000	[M+H]+	36	3	pos	784.584	8.02	PC
PITPNA	IP_trans	[M+H]+: Phosphatidylcholine (32:1)	PC(32:1)	in vitro	600000	[M+H]+	32	1	pos	732.553	7.44	PC
PITPNA	IP_trans	[M+H]+: Phosphatidylcholine (36:4)	PC(36:4)	in vitro	410000	[M+H]+	36	4	pos	782.568	7.69	PC
PITPNA	IP_trans	[M+H]+: Phosphatidylcholine (38:5)	PC(38:5)	in vitro	380000	[M+H]+	38	5	pos	808.582	7.81	PC
PITPNA	IP_trans	[M+H]+: Phosphatidylcholine (32:0)	PC(32:0)	in vitro	230000	[M+H]+	32	0	pos	734.568	8.55	PC
PITPNA	IP_trans	[M+H]+: Phosphatidylcholine (33:1)	PC(33:1)	in vitro	150000	[M+H]+	33	1	pos	746.568	8.09	PC
PITPNA	IP_trans	[M+H]+: Phosphatidylcholine (34:3)	PC(34:3)	in vitro	150000	[M+H]+	34	3	pos	756.553	6.9	PC
PITPNA	IP_trans	[M+H]+: Phosphatidylcholine (35:1)	PC(35:1)	in vitro	130000	[M+H]+	35	1	pos	774.598	9.41	PC
PITPNA	IP_trans	[M+NH4]+: Phosphatidylinositol (38:4) => (18:0/20:4)	PI(38:4)	in vitro	65000	[M+NH4]+	38	4	pos	904.589	7.92	PI
PITPNA	IP_trans	[M+H]+: Phosphatidylcholine (32:2)	PC(32:2)	in vitro	59000	[M+H]+	32	2	pos	730.537	6.32	PC
PITPNA	IP_trans	[M+Na]+: Phosphatidylcholine (34:1)	PC(34:1)	in vitro	48000	[M+Na]+	34	1	pos	782.565	8.73	PC
PITPNA	IP_trans	[M+H]+: Phosphatidylcholine (34:0)	PC(34:0)	in vitro	39000	[M+H]+	34	0	pos	762.6	10	PC
PITPNA	IP_trans	[M+H]+: Phosphatidylcholine (36:5)	PC(36:5)	in vitro	24000	[M+H]+	36	5	pos	780.552	6.83	PC
PITPNA	IP_trans	[M+H]+: Phosphatidylcholine (38:4)	PC(38:4)	in vitro	23000	[M+H]+	38	4	pos	810.597	10.25	PC
PITPNA	IP_trans	[M+H]+: Phosphatidylcholine (30:0)	PC(30:0)	in vitro	22000	[M+H]+	30	0	pos	706.538	7.14	PC
PITPNA	IP_trans	[M+HCOO]-: Phosphatidylcholine (36:2) => (18:1/18:1)	PC(36:2)	in vitro	4700000	[M+HCOO]-	36	2	neg	830.591	8.97	PC
PITPNA	IP_trans	[M+HCOO]-: Phosphatidylcholine (34:1) => (18:1/16:0)	PC(34:1)	in vitro	210000	[M+HCOO]-	34	1	neg	804.575	8.76	PC
PITPNA	IP_trans	[M+HCOO+1x(HCOONa)]-: Phosphatidylcholine (36:2) => (18:1/18:1)	PC(36:2)	in vitro	120000	[M+HCOO+1x(HCOONa)]-	36	2	neg	898.577	8.97	PC
PITPNA	IP_trans	[M+HCOO]-: Phosphatidylcholine (34:2) => (18:2/16:0)	PC(34:2)	in vitro	100000	[M+HCOO]-	34	2	neg	802.559	7.75	PC
PITPNA	IP_trans	[M+HCOO]-: Phosphatidylcholine (38:4) => (20:4/18:0)	PC(38:4)	in vitro	61000	[M+HCOO]-	38	4	neg	854.59	9.12	PC
PITPNA	IP_trans	[M-H]-: Phosphatidylinositol (38:4) => (18:0/20:4)	PI(38:4)	in vitro	61000	[M-H]-	38	4	neg	885.548	7.91	PI
PITPNA	IP_trans	[M+HCOO]-: Phosphatidylcholine (32:1) =>(16:1/16:0)	PC(32:1)	in vitro	55000	[M+HCOO]-	32	1	neg	776.544	7.42	PC
PITPNA	IP_trans	[M+HCOO]-: Phosphatidylcholine (36:3) =>(18:2/18:1)	PC(36:3)	in vitro	48000	[M+HCOO]-	36	3	neg	828.574	7.95	PC
PITPNA	IP_trans	[M+HCOO]-: Phosphatidylcholine (36:1) => (18:1/18:0)	PC(36:1)	in vitro	42000	[M+HCOO]-	36	1	neg	832.608	10.21	PC
PITPNA	IP_trans	[M+HCOO]-: Phosphatidylcholine (38:3) => (20:3/18:0)	PC(38:3)	in vitro	38000	[M+HCOO]-	38	3	neg	856.607	9.63	PC
PITPNA	IP_trans	[M+HCOO+2x(HCOONa)]-: Phosphatidylcholine (36:2) => (18:1/18:1)	PC(36:2)	in vitro	34000	[M+HCOO+2x(HCOONa)]-	36	2	neg	966.565	8.97	PC
PITPNA	IP_trans	[M+HCOO]-: Phosphatidylcholine (36:4) => (20:4/16:0)	PC(36:4)	in vitro	26000	[M+HCOO]-	36	4	neg	826.559	7.68	PC
PITPNA	IP_trans	[M-H]-: Phosphatidylinositol (36:2) => (18:2/18:0)	PI(36:2)	in vitro	21000	[M-H]-	36	2	neg	861.548	7.97	PI
PITPNB	IP_trans	[M+H]+: Phosphatidylcholine (36:2)	PC(36:2)	in vitro	55000000	[M+H]+	36	2	pos	786.599	8.98	PC
PITPNB	IP_trans	[M+NH4]+: Phosphatidylglycerol (36:2) => (18:1/18:1)	PG(36:2)	in vitro	16000000	[M+NH4]+	36	2	pos	792.575	7.95	PG
PITPNB	IP_trans	[M+NH4]+: Phosphatidylglycerol (34:2) => (16:1/18:1)	PG(34:2)	in vitro	7700000	[M+NH4]+	34	2	pos	764.544	6.78	PG
PITPNB	IP_trans	[M+NH4]+: Phosphatidylglycerol (35:2) => (18:1/17:1)	PG(35:2)	in vitro	3400000	[M+NH4]+	35	2	pos	778.559	7.52	PG
PITPNB	IP_trans	[M+H]+: Phosphatidylcholine (34:1)	PC(34:1)	in vitro	2600000	[M+H]+	34	1	pos	760.585	8.79	PC
PITPNB	IP_trans	[M+H]+: Phosphatidylcholine (38:4)	PC(38:4)	in vitro	1600000	[M+H]+	38	4	pos	810.598	9.14	PC
PITPNB	IP_trans	[M+NH4]+: Phosphatidylglycerol (33:1) => (16:0/17:1)	PG(33:1)	in vitro	1400000	[M+NH4]+	33	1	pos	752.544	7.4	PG
PITPNB	IP_trans	[M+H]+: Phosphatidylglycerol (36:2) => (18:1/18:1)	PG(36:2)	in vitro	1300000	[M+H]+	36	2	pos	775.548	7.95	PG
PITPNB	IP_trans	[M+H]+: Phosphatidylcholine (38:3)	PC(38:3)	in vitro	1200000	[M+H]+	38	3	pos	812.615	9.66	PC
PITPNB	IP_trans	[M+Na]+: Phosphatidylglycerol (36:2) => (18:1/18:1)	PG(36:2)	in vitro	1200000	[M+Na]+	36	2	pos	797.529	7.96	PG
PITPNB	IP_trans	[M+H]+: Phosphatidylcholine (36:1)	PC(36:1)	in vitro	970000	[M+H]+	36	1	pos	788.617	10.25	PC
PITPNB	IP_trans	[M+Na]+: Phosphatidylglycerol (34:2) => (18:1/16:1)	PG(34:2)	in vitro	720000	[M+Na]+	34	2	pos	769.498	6.78	PG
PITPNB	IP_trans	[M+H]+: Phosphatidylglycerol (34:2) => (16:1/18:1)	PG(34:2)	in vitro	620000	[M+H]+	34	2	pos	747.517	6.78	PG
PITPNB	IP_trans	[M+NH4]+: Phosphatidylglycerol (37:2) => (18:1/19:1)	PG(37:2)	in vitro	480000	[M+NH4]+	37	2	pos	806.589	8.83	PG
PITPNB	IP_trans	[M+NH4]+: Phosphatidylinositol (38:4) => (18:0/20:4)	PI(38:4)	in vitro	420000	[M+NH4]+	38	4	pos	904.59	7.89	PI
PITPNB	IP_trans	[M+H]+: Phosphatidylglycerol (34:1) => (18:1/16:0)	PG(34:1)	in vitro	390000	[M+H]+	34	1	pos	749.532	7.84	PG
PITPNB	IP_trans	[M+H]+: Phosphatidylglycerol (35:2) => (18:1/17:1)	PG(35:2)	in vitro	330000	[M+H]+	35	2	pos	761.532	7.53	PG
PITPNB	IP_trans	[M+NH4]+: Phosphatidylglycerol (36:3) => (18:2/18:1)	PG(36:3)	in vitro	250000	[M+NH4]+	36	3	pos	790.559	7.59	PG
PITPNB	IP_trans	[M+H]+: Phosphatidylcholine (35:2)	PC(35:2)	in vitro	200000	[M+H]+	35	2	pos	772.588	8.46	PC
PITPNB	IP_trans	[M+H]+: Phosphatidylglycerol (33:1) => (16:0/17:1)	PG(33:1)	in vitro	170000	[M+H]+	33	1	pos	735.518	7.5	PG
PITPNB	IP_trans	[M+Na]+: Phosphatidylglycerol (33:1) => (16:0/17:1)	PG(33:1)	in vitro	160000	[M+Na]+	33	1	pos	757.499	7.4	PG
PITPNB	IP_trans	[M+H]+: Phosphatidylcholine (34:3)	PC(34:3)	in vitro	160000	[M+H]+	34	3	pos	756.554	6.75	PC
PITPNB	IP_trans	[M+H]+: Phosphatidylcholine (32:0)	PC(32:0)	in vitro	140000	[M+H]+	32	0	pos	734.57	8.57	PC
PITPNB	IP_trans	[M+H]+: Phosphatidylcholine (35:1)	PC(35:1)	in vitro	130000	[M+H]+	35	1	pos	774.599	9.52	PC
PITPNB	IP_trans	[M+NH4]+: Phosphatidylglycerol (36:1) => (18:1/18:0)	PG(36:1)	in vitro	130000	[M+NH4]+	36	1	pos	794.589	9.17	PG
PITPNB	IP_trans	[M+H]+: Phosphatidylcholine (40:4)	PC(40:4)	in vitro	110000	[M+H]+	40	4	pos	838.633	10.16	PC
PITPNB	IP_trans	[M+H]+: Phosphatidylcholine (37:4)	PC(37:4)	in vitro	64000	[M+H]+	37	4	pos	796.586	8.39	PC
PITPNB	IP_trans	[M+NH4]+: Phosphatidylglycerol (30:0) => (14:0/16:0)	PG(30:0)	in vitro	58000	[M+NH4]+	30	0	pos	712.512	6.45	PG
PITPNB	IP_trans	[M+NH4]+: Phosphatidylglycerol (34:3) => (18:2/16:1)	PG(34:3)	in vitro	47000	[M+NH4]+	34	3	pos	762.528	6.42	PG
PITPNB	IP_trans	[M+H]+: Phosphatidylcholine (38:4)	PC(38:4)	in vitro	19000	[M+H]+	38	4	pos	810.598	10.23	PC
PITPNB	IP_trans	[M-H]-: Phosphatidylglycerol (36:2) => (18:1/18:1)	PG(36:2)	in vitro	7800000	[M-H]-	36	2	neg	773.532	7.94	PG
PITPNB	IP_trans	[M-H]-: Phosphatidylglycerol (33:1) => (17:1/16:0)	PG(33:1)	in vitro	890000	[M-H]-	33	1	neg	733.501	7.38	PG
PITPNB	IP_trans	[M-H]-: Phosphatidylglycerol (37:2) => (19:1/18:1)	PG(37:2)	in vitro	240000	[M-H]-	37	2	neg	787.548	8.79	PG
PITPNB	IP_trans	[M-H]-: Bismonoacylglycerolphosphate (33:2);Phosphatidylglycerol (33:2) => (17:1/16:1)	PG/BMP(33:2)	in vitro	120000	[M-H]-	33	2	neg	731.486	6.35	PG/BMP
PITPNB	IP_trans	[M-H+1x(HCOONa)]-: Phosphatidylglycerol (36:2) => (18:1/18:1)	PG(36:2)	in vitro	100000	[M-H+1x(HCOONa)]-	36	2	neg	841.519	7.94	PG
PITPNB	IP_trans	[M-H]-: Phosphatidylglycerol (36:1) => (18:1/18:0)	PG(36:1)	in vitro	50000	[M-H]-	36	1	neg	775.548	9.17	PG
PITPNB	IP_trans	[M-H]-: Phosphatidylglycerol (30:0) => (14:0/16:0)	PG(30:0)	in vitro	35000	[M-H]-	30	0	neg	693.47	6.42	PG
PITPNC1	IP_trans	[M+NH4]+: Phosphatidate (34:2) => (16:1/18:1)	PA(34:2)	in vitro	7100000	[M+NH4]+	34	2	pos	690.506	7.37	PA
PITPNC1	IP_trans	[M+NH4]+: Phosphatidate (32:1) => (16:1/16:0)	PA(32:1)	in vitro	3800000	[M+NH4]+	32	1	pos	664.491	7.13	PA
PITPNC1	IP_trans	[M+NH4]+: Phosphatidate (33:1) => (17:1/16:0)	PA(33:1)	in vitro	600000	[M+NH4]+	33	1	pos	678.507	7.76	PA
PITPNC1	IP_trans	[M+Na]+: Phosphatidate (34:2)	PA(34:2)	in vitro	530000	[M+Na]+	34	2	pos	695.461	7.2	PA
PITPNC1	IP_trans	[M+Na]+: Phosphatidate (32:1) => (16:1/16:0)	PA(32:1)	in vitro	350000	[M+Na]+	32	1	pos	669.446	7.07	PA
PITPNC1	IP_trans	[M+H]+: Phosphatidate (34:2) => (16:1/18:1)	PA(34:2)	in vitro	170000	[M+H]+	34	2	pos	673.48	7.19	PA
PITPNC1	IP_trans	[M+Na]+: Phosphatidate (35:2) => (18:1/17:1)	PA(35:2)	in vitro	110000	[M+Na]+	35	2	pos	709.478	7.98	PA
PITPNC1	IP_trans	[M+Na]+: Phosphatidate (36:2) => (18:1/18:1)	PA(36:2)	in vitro	97000	[M+Na]+	36	2	pos	723.493	8.44	PA
PITPNC1	IP_trans	[M+Na]+: Phosphatidate (34:1) => (16:0/18:1)	PA(34:1)	in vitro	76000	[M+Na]+	34	1	pos	697.477	8.3	PA
PITPNC1	IP_trans	[M+Na]+: Phosphatidate (33:1)	PA(33:1)	in vitro	66000	[M+Na]+	33	1	pos	683.462	7.85	PA
PITPNC1	IP_trans	[M+NH4]+: Phosphatidate (30:1) => (14:0/16:1)	PA(30:1)	in vitro	64000	[M+NH4]+	30	1	pos	636.46	5.86	PA
PITPNC1	IP_trans	[M+NH4]+: Phosphatidate (35:1) => (16:0/19:1)	PA(35:1)	in vitro	59000	[M+NH4]+	35	1	pos	706.538	9.22	PA
PITPNC1	IP_trans	[M+Na]+: Phosphatidate (32:2) => (16:1/16:1)	PA(32:2)	in vitro	55000	[M+Na]+	32	2	pos	667.431	6.04	PA
PITPNC1	IP_trans	[M-H]-: Phosphatidate (34:2) => (18:1/16:1)	PA(34:2)	in vitro	3400000	[M-H]-	34	2	neg	671.465	7.19	PA
PITPNC1	IP_trans	[M-H]-: Phosphatidate (32:1) => (16:0/16:1)	PA(32:1)	in vitro	2300000	[M-H]-	32	1	neg	645.449	7.07	PA
PITPNC1	IP_trans	[M-H]-: Phosphatidate (35:2) => (18:1/17:1)	PA(35:2)	in vitro	550000	[M-H]-	35	2	neg	685.481	7.98	PA
PITPNC1	IP_trans	[M-H]-: Phosphatidate (36:2) => (18:1/18:1)	PA(36:2)	in vitro	430000	[M-H]-	36	2	neg	699.496	8.45	PA
PITPNC1	IP_trans	[M-H]-: Phosphatidate (32:2) => (16:1/16:1)	PA(32:2)	in vitro	270000	[M-H]-	32	2	neg	643.434	6.04	PA
PITPNC1	IP_trans	[M-H+1x(HCOONa)]-: Phosphatidate (34:2) => (18:1/16:1)	PA(34:2)	in vitro	190000	[M-H+1x(HCOONa)]-	34	2	neg	739.452	7.19	PA
PITPNC1	IP_trans	[M+HCOO]-: Phosphatidate (34:2) => (18:1/16:1)	PA(34:2)	in vitro	150000	[M+HCOO]-	34	2	neg	717.47	7.2	PA
PITPNC1	IP_trans	[M-H+1x(HCOONa)]-: Phosphatidate (32:1) => (16:0/16:1)	PA(32:1)	in vitro	120000	[M-H+1x(HCOONa)]-	32	1	neg	713.436	7.07	PA
PITPNC1	IP_trans	[M+HCOO]-: Phosphatidate (32:1) => (16:0/16:1)	PA(32:1)	in vitro	120000	[M+HCOO]-	32	1	neg	691.454	7.07	PA
PITPNC1	IP_trans	[M-H+2x(HCOONa)]-: Phosphatidate (34:2) => (18:1/16:1)	PA(34:2)	in vitro	110000	[M-H+2x(HCOONa)]-	34	2	neg	807.439	7.2	PA
PITPNC1	IP_trans	[M-H+2x(HCOONa)]-: Phosphatidate (32:1) => (16:0/16:1)	PA(32:1)	in vitro	74000	[M-H+2x(HCOONa)]-	32	1	neg	781.424	7.07	PA
PITPNC1	IP_trans	[M-H+3x(HCOONa)]-: Phosphatidate (34:2) => (18:1/16:1)	PA(34:2)	in vitro	52000	[M-H+3x(HCOONa)]-	34	2	neg	875.426	7.2	PA
PITPNC1	IP_trans	[M-H+3x(HCOONa)]-: Phosphatidate (32:1) => (16:0/16:1)	PA(32:1)	in vitro	34000	[M-H+3x(HCOONa)]-	32	1	neg	849.411	7.08	PA
PITPNC1	IP_trans	[M-H+1x(HCOONa)]-: Phosphatidate (35:2) => (18:1/17:1)	PA(35:2)	in vitro	32000	[M-H+1x(HCOONa)]-	35	2	neg	753.466	7.98	PA
PITPNC1	IP_trans	[M-H]-: Phosphatidate (37:2) => (18:1/19:1)	PA(37:2)	in vitro	22000	[M-H]-	37	2	neg	713.512	9.32	PA
PITPNC1	IP_trans	[M-H]-: Phosphatidylinositol (38:4) => (18:0/20:4)	PI(38:4)	in vitro	21000	[M-H]-	38	4	neg	885.548	7.85	PI
PITPNC1	IP_trans	[M-H+2x(HCOONa)]-: Phosphatidate (35:2) => (18:1/17:1)	PA(35:2)	in vitro	21000	[M-H+2x(HCOONa)]-	35	2	neg	821.455	7.98	PA
PMP2	lipocalin	[M-H]-: octadecenoate => (18:1)	FA(18:1)	in vitro	1200000	[M-H]-	18	1	neg	281.249	3.78	FA
PMP2	lipocalin	[M-H]-: hexadecenoate => (16:1)	FA(16:1)	in vitro	960000	[M-H]-	16	1	neg	253.217	3.02	FA
PMP2	lipocalin	[M-H]-: eicosatetraenoate => (20:4)	FA(20:4)	in vitro	280000	[M-H]-	20	4	neg	303.233	3.17	FA
PMP2	lipocalin	[M+HCOO]-: octadecenoate => (18:1)	FA(18:1)	in vitro	150000	[M+HCOO]-	18	1	neg	327.254	3.72	FA
PMP2	lipocalin	[M-H]-: heptadecenoate => (17:1)	FA(17:1)	in vitro	130000	[M-H]-	17	1	neg	267.233	3.5	FA
PMP2	lipocalin	[M-H]-: docosapentaenoate => (22:5)	FA(22:5)	in vitro	67000	[M-H]-	22	5	neg	329.249	3.3	FA
PMP2	lipocalin	[M-H]-: octadecadienoate => (18:1)	FA(18:2)	in vitro	41000	[M-H]-	18	2	neg	279.233	3.25	FA
PMP2	lipocalin	[M-H]-: nonadecenoate => (19:1)	FA(19:1)	in vitro	31000	[M-H]-	19	1	neg	295.264	4.3	FA
PMP2	lipocalin	[M-H]-: eicosatrienoate => (20:3)	FA(20:3)	in vitro	24000	[M-H]-	20	3	neg	305.248	3.5	FA
PMP2	lipocalin	[M-H]-: eicosapentaenoate => (20:5)	FA(20:5)	in vitro	13000	[M-H]-	20	5	neg	301.217	2.68	FA
RBP5	lipocalin	[M-H]-: hexadecenoate => (16:1)	FA(16:1)	in vitro	13000	[M-H]-	16	1	neg	253.217	3.06	FA
RLBP1	CRAL-TRIO	[M+NH4]+: Phosphatidylglycerol (36:2) => (18:1/18:1)	PG(36:2)	in vitro	32000000	[M+NH4]+	36	2	pos	792.575	7.9	PG
RLBP1	CRAL-TRIO	[M+NH4]+: Phosphatidylglycerol (32:1) => (16:0/16:1)	PG(32:1)	in vitro	27000000	[M+NH4]+	32	1	pos	738.528	6.61	PG
RLBP1	CRAL-TRIO	[M+NH4]+: Phosphatidylglycerol (34:2) => (16:1/18:1)	PG(34:2)	in vitro	23000000	[M+NH4]+	34	2	pos	764.543	6.72	PG
RLBP1	CRAL-TRIO	[M+H]+: Phosphatidylethanolamine (34:2) => (16:1/18:1)	PE(34:2)	in vitro	17000000	[M+H]+	34	2	pos	716.522	7.79	PE
RLBP1	CRAL-TRIO	[M+H]+: Phosphatidylethanolamine (34:1) => (16:0/18:1)	PE(34:1)	in vitro	12000000	[M+H]+	34	1	pos	718.538	8.96	PE
RLBP1	CRAL-TRIO	[M+NH4]+: Phosphatidylglycerol (33:1) => (16:0/17:1)	PG(33:1)	in vitro	12000000	[M+NH4]+	33	1	pos	752.543	7.35	PG
RLBP1	CRAL-TRIO	[M+H]+: Phosphatidylethanolamine (33:1) => (16:0/17:1)	PE(33:1)	in vitro	11000000	[M+H]+	33	1	pos	704.523	8.5	PE
RLBP1	CRAL-TRIO	[M+H]+: Phosphatidylcholine (36:2)	PC(36:2)	in vitro	8900000	[M+H]+	36	2	pos	786.6	8.86	PC
RLBP1	CRAL-TRIO	[M+H]+: Phosphatidylethanolamine (35:2) => (18:1/17:1)	PE(35:2)	in vitro	7400000	[M+H]+	35	2	pos	730.538	8.63	PE
RLBP1	CRAL-TRIO	[M+H]+: Phosphatidylethanolamine (32:2) => (16:1/16:1)	PE(32:2)	in vitro	4100000	[M+H]+	32	2	pos	688.491	6.55	PE
RLBP1	CRAL-TRIO	[M+NH4]+: Phosphatidylglycerol (32:2) => (16:1/16:1)	PG(32:2)	in vitro	3000000	[M+NH4]+	32	2	pos	736.513	5.65	PG
RLBP1	CRAL-TRIO	[M+H]+: Phosphatidylethanolamine (33:2) => (16:1/17:1)	PE(33:2)	in vitro	2900000	[M+H]+	33	2	pos	702.506	7.33	PE
RLBP1	CRAL-TRIO	[M+H]+: Phosphatidylglycerol (32:1) => (16:1/16:0)	PG(32:1)	in vitro	2800000	[M+H]+	32	1	pos	721.501	6.61	PG
RLBP1	CRAL-TRIO	[M+H]+: Phosphatidylglycerol (34:1) => (18:1/16:0)	PG(34:1)	in vitro	2600000	[M+H]+	34	1	pos	749.532	7.78	PG
RLBP1	CRAL-TRIO	[M+H]+: Phosphatidylglycerol (36:2) => (18:1/18:1)	PG(36:2)	in vitro	2600000	[M+H]+	36	2	pos	775.548	7.9	PG
RLBP1	CRAL-TRIO	[M+H]+: Phosphatidylethanolamine (30:1) => (14:0/16:1)	PE(30:1)	in vitro	2500000	[M+H]+	30	1	pos	662.475	6.34	PE
RLBP1	CRAL-TRIO	[M+NH4]+: Phosphatidylglycerol (33:2) => (16:1/17:1)	PG(33:2)	in vitro	2200000	[M+NH4]+	33	2	pos	750.528	6.32	PG
RLBP1	CRAL-TRIO	[M+H]+: Phosphatidylglycerol (34:2) => (16:1/18:1)	PG(34:2)	in vitro	1900000	[M+H]+	34	2	pos	747.517	6.66	PG
RLBP1	CRAL-TRIO	[M+NH4]+: Phosphatidylglycerol (30:1) => (14:0/16:1)	PG(30:1)	in vitro	1900000	[M+NH4]+	30	1	pos	710.496	5.52	PG
RLBP1	CRAL-TRIO	[M+H]+: Phosphatidylethanolamine (30:0) => (14:0/16:0)	PE(30:0)	in vitro	1600000	[M+H]+	30	0	pos	664.491	7.42	PE
RLBP1	CRAL-TRIO	[M+H]+: Phosphatidylglycerol (33:1) => (16:0/17:1)	PG(33:1)	in vitro	1500000	[M+H]+	33	1	pos	735.516	7.35	PG
RLBP1	CRAL-TRIO	[M+H]+: Phosphatidylglycerol (35:2) => (18:1/17:1)	PG(35:2)	in vitro	1300000	[M+H]+	35	2	pos	761.532	7.47	PG
RLBP1	CRAL-TRIO	[M+H]+: Phosphatidylethanolamine (35:1) => (16:0/19:1)	PE(35:1)	in vitro	1200000	[M+H]+	35	1	pos	732.554	9.88	PE
RLBP1	CRAL-TRIO	[M+NH4]+: Phosphatidylglycerol (30:0) => (14:0/16:0)	PG(30:0)	in vitro	1000000	[M+NH4]+	30	0	pos	712.512	6.4	PG
RLBP1	CRAL-TRIO	[M+H]+: Phosphatidylethanolamine (37:2) => (18:1/19:1)	PE(37:2)	in vitro	790000	[M+H]+	37	2	pos	758.57	9.99	PE
RLBP1	CRAL-TRIO	[M+H]+: Phosphatidylcholine (34:1)	PC(34:1)	in vitro	720000	[M+H]+	34	1	pos	760.585	8.66	PC
RLBP1	CRAL-TRIO	[M+H]+: Phosphatidylethanolamine (31:1) => (14:0/17:1)	PE(31:1)	in vitro	590000	[M+H]+	31	1	pos	676.491	7.1	PE
RLBP1	CRAL-TRIO	[M+H]+: Phosphatidylethanolamine (32:0) => (16:0/16:0)	PE(32:0)	in vitro	390000	[M+H]+	32	0	pos	692.522	8.81	PE
RLBP1	CRAL-TRIO	[M+NH4]+: Phosphatidylglycerol (31:1) => (14:0/17:1)	PG(31:1)	in vitro	350000	[M+NH4]+	31	1	pos	724.51	6.11	PG
RLBP1	CRAL-TRIO	[M+H]+: Phosphatidylglycerol (35:1) => (16:0/19:1)	PG(35:1)	in vitro	320000	[M+H]+	35	1	pos	763.548	8.63	PG
RLBP1	CRAL-TRIO	[M+NH4]+: Phosphatidylglycerol (36:3) => (18:2/18:1)	PG(36:3)	in vitro	250000	[M+NH4]+	36	3	pos	790.559	7.5	PG
RLBP1	CRAL-TRIO	[M+H]+: Phosphatidylglycerol (32:2) => (16:1/16:1)	PG(32:2)	in vitro	240000	[M+H]+	32	2	pos	719.486	5.65	PG
RLBP1	CRAL-TRIO	[M+Na]+: Phosphatidylglycerol (30:1) => (14:0/16:1)	PG(30:1)	in vitro	220000	[M+Na]+	30	1	pos	715.452	5.48	PG
RLBP1	CRAL-TRIO	[M+H]+: Phosphatidylethanolamine (28:0) => (14:0/14:0)	PE(28:0)	in vitro	200000	[M+H]+	28	0	pos	636.46	6.13	PE
RLBP1	CRAL-TRIO	[M+NH4]+: Phosphatidylglycerol (28:0) => (14:0/14:0)	PG(28:0)	in vitro	180000	[M+NH4]+	28	0	pos	684.482	5.3	PG
RLBP1	CRAL-TRIO	[M+H]+: Phosphatidylglycerol (30:1) => (14:0/16:1)	PG(30:1)	in vitro	170000	[M+H]+	30	1	pos	693.47	5.48	PG
RLBP1	CRAL-TRIO	[M+H]+: Phosphatidylglycerol (33:2) => (16:1/17:1)	PG(33:2)	in vitro	170000	[M+H]+	33	2	pos	733.5	6.32	PG
RLBP1	CRAL-TRIO	[M+NH4]+: Phosphatidylglycerophosphate (32:1) => (16:1/16:0)	PGP(32:1)	in vitro	120000	[M+NH4]+	32	1	pos	818.495	5.59	PGP
RLBP1	CRAL-TRIO	[M+H]+: Phosphatidylglycerol (30:0) => (14:0/16:0)	PG(30:0)	in vitro	120000	[M+H]+	30	0	pos	695.485	6.4	PG
RLBP1	CRAL-TRIO	[M+H]+: Phosphatidylethanolamine (28:1) => (12:0/16:1)	PE(28:1)	in vitro	100000	[M+H]+	28	1	pos	634.445	5.21	PE
RLBP1	CRAL-TRIO	[M+Na]+: Phosphatidylethanolamine (35:1) => (16:0/19:1)	PE(35:1)	in vitro	99000	[M+Na]+	35	1	pos	754.537	9.87	PE
RLBP1	CRAL-TRIO	[M+NH4]+: Phosphatidylglycerophosphate (34:2) => (16:1/18:1)	PGP(34:2)	in vitro	92000	[M+NH4]+	34	2	pos	844.51	5.66	PGP
RLBP1	CRAL-TRIO	[M+NH4]+: Cardiolipin (68:3) => (16:0/16:1//18:1/18:1)	CL(68:3)	in vitro	83000	[M+NH4]+	68	3	pos	1421.02	16.45	CL
RLBP1	CRAL-TRIO	[M+NH4]+: Phosphatidylglycerol (28:1) => (12:0/16:1)	PG(28:1)	in vitro	83000	[M+NH4]+	28	1	pos	682.465	4.58	PG
RLBP1	CRAL-TRIO	[M+H]+: Phosphatidylethanolamine (30:2) => (16:1/14:1)	PE(30:2)	in vitro	82000	[M+H]+	30	2	pos	660.46	5.49	PE
RLBP1	CRAL-TRIO	[M+H]+: Phosphatidylglycerophosphate (32:1) => (16:1/16:0)	PGP(32:1)	in vitro	70000	[M+H]+	32	1	pos	801.468	5.59	PGP
RLBP1	CRAL-TRIO	[M+H]+: Phosphatidylcholine (38:3)	PC(38:3)	in vitro	61000	[M+H]+	38	3	pos	812.615	9.52	PC
RLBP1	CRAL-TRIO	[M+Na]+: Phosphatidylethanolamine (37:2)	PE(37:2)	in vitro	60000	[M+Na]+	37	2	pos	780.553	10.09	PE
RLBP1	CRAL-TRIO	[M+NH4]+: Cardiolipin (66:2) => (16:0/16:1//16:0/18:1)	CL(66:2)	in vitro	52000	[M+NH4]+	66	2	pos	1395.01	16.43	CL
RLBP1	CRAL-TRIO	[M+NH4]+: Phosphatidylglycerol (30:2) => (16:1/14:1)	PG(30:2)	in vitro	51000	[M+NH4]+	30	2	pos	708.482	4.8	PG
RLBP1	CRAL-TRIO	[M+NH4]+: Cardiolipin (70:3) => (18:1/16:0//18:1/18:1)	CL(70:3)	in vitro	43000	[M+NH4]+	70	3	pos	1449.05	16.7	CL
RLBP1	CRAL-TRIO	[M+NH4]+: Cardiolipin (66:3) => (16:1/16:0//16:1/18:1)	CL(66:3)	in vitro	34000	[M+NH4]+	66	3	pos	1392.99	16.15	CL
RLBP1	CRAL-TRIO	[M+H]+: Phosphatidylethanolamine (38:2) => (20:1/18:1)	PE(38:2)	in vitro	32000	[M+H]+	38	2	pos	772.587	10.5	PE
RLBP1	CRAL-TRIO	[M+NH4]+: Cardiolipin (69:3) => (33:1/36:2)	CL(69:3)	in vitro	30000	[M+NH4]+	69	3	pos	1435.04	16.63	CL
RLBP1	CRAL-TRIO	[M+NH4]+: Cardiolipin (64:2) => (16:1/16:0//16:1/16:0)	CL(64:2)	in vitro	26000	[M+NH4]+	64	2	pos	1366.98	16.13	CL
RLBP1	CRAL-TRIO	[M+NH4]+: Cardiolipin (70:4) => (18:1/16:1//18:1/18:1)	CL(70:4)	in vitro	25000	[M+NH4]+	70	4	pos	1447.03	16.46	CL
RLBP1	CRAL-TRIO	[M+NH4]+: Cardiolipin (67:3) => (32:1/35:2)	CL(67:3)	in vitro	22000	[M+NH4]+	67	3	pos	1407.01	16.36	CL
RLBP1	CRAL-TRIO	[M+NH4]+: Cardiolipin (67:2) => (16:0/17:1//16:0/18:1)	CL(67:2)	in vitro	16000	[M+NH4]+	67	2	pos	1409.02	16.63	CL
RLBP1	CRAL-TRIO	[M+NH4]+: Cardiolipin (68:4) => (16:1/18:1//16:1/18:1)	CL(68:4)	in vitro	12000	[M+NH4]+	68	4	pos	1419	16.17	CL
RLBP1	CRAL-TRIO	[M-H]-: Phosphatidylglycerol (32:1) => (16:1/16:0)	PG(32:1)	in vitro	24000000	[M-H]-	32	1	neg	719.488	6.61	PG
RLBP1	CRAL-TRIO	[M-H]-: Phosphatidylglycerol (36:2) => (18:1/18:1)	PG(36:2)	in vitro	20000000	[M-H]-	36	2	neg	773.535	7.9	PG
RLBP1	CRAL-TRIO	[M-H]-: Phosphatidylglycerol (34:2) => (16:1/18:1)	PG(34:2)	in vitro	18000000	[M-H]-	34	2	neg	745.503	6.72	PG
RLBP1	CRAL-TRIO	[M-H]-: Phosphatidylglycerol (34:1) => (18:1/16:0)	PG(34:1)	in vitro	18000000	[M-H]-	34	1	neg	747.519	7.78	PG
RLBP1	CRAL-TRIO	[M-H]-: Phosphatidylglycerol (33:1) => (17:1/16:0)	PG(33:1)	in vitro	9600000	[M-H]-	33	1	neg	733.503	7.35	PG
RLBP1	CRAL-TRIO	[M-H]-: Phosphatidylglycerol (35:2) => (17:1/18:1)	PG(35:2)	in vitro	9300000	[M-H]-	35	2	neg	759.519	7.47	PG
RLBP1	CRAL-TRIO	[M-H]-: Phosphatidylethanolamine (33:1) => (17:1/16:0)	PE(33:1)	in vitro	5900000	[M-H]-	33	1	neg	702.509	8.5	PE
RLBP1	CRAL-TRIO	[M-H]-: Phosphatidylethanolamine (34:1) => (18:1/16:0)	PE(34:1)	in vitro	5700000	[M-H]-	34	1	neg	716.524	8.96	PE
RLBP1	CRAL-TRIO	[M-H]-: Phosphatidylethanolamine (36:2) => (18:1/18:1)	PE(36:2)	in vitro	4400000	[M-H]-	36	2	neg	742.54	9.1	PE
RLBP1	CRAL-TRIO	[M-H]-: Phosphatidylethanolamine (35:2) => (17:1/18:1)	PE(35:2)	in vitro	3500000	[M-H]-	35	2	neg	728.525	8.63	PE
RLBP1	CRAL-TRIO	[M-H]-: Phosphatidylglycerol (32:2) => (16:1/16:1)	PG(32:2)	in vitro	2700000	[M-H]-	32	2	neg	717.473	5.65	PG
RLBP1	CRAL-TRIO	[M-H]-: Phosphatidylglycerol (35:1) => (19:1/16:0)	PG(35:1)	in vitro	2100000	[M-H]-	35	1	neg	761.534	8.64	PG
RLBP1	CRAL-TRIO	[M-H]-: Bismonoacylglycerolphosphate (37:2);Phosphatidylglycerol (37:2) => (19:1/18:1)	PG/BMP(37:2)	in vitro	2100000	[M-H]-	37	2	neg	787.551	8.76	PG/BMP
RLBP1	CRAL-TRIO	[M-H]-: Phosphatidylethanolamine (32:2) => (16:1/16:1)	PE(32:2)	in vitro	1900000	[M-H]-	32	2	neg	686.477	6.54	PE
RLBP1	CRAL-TRIO	[M-H]-: Phosphatidylglycerol (33:2) => (16:1/17:1)	PG(33:2)	in vitro	1900000	[M-H]-	33	2	neg	731.487	6.32	PG
RLBP1	CRAL-TRIO	[M-H]-: Phosphatidylethanolamine (33:2) =(17:1/16:1)	PE(33:2)	in vitro	1300000	[M-H]-	33	2	neg	700.492	7.33	PE
RLBP1	CRAL-TRIO	[M-H]-: Phosphatidylethanolamine (30:1) => (16:1/14:0)	PE(30:1)	in vitro	1300000	[M-H]-	30	1	neg	660.462	6.34	PE
RLBP1	CRAL-TRIO	[M-H]-: Phosphatidylethanolamine (35:1) => (19:1/16:0)	PE(35:1)	in vitro	630000	[M-H]-	35	1	neg	730.542	9.89	PE
RLBP1	CRAL-TRIO	[M+HCOO]-: Phosphatidylcholine (36:2) => (18:1/18:1)	PC(36:2)	in vitro	450000	[M+HCOO]-	36	2	neg	830.592	8.88	PC
RLBP1	CRAL-TRIO	[M-H]-: Phosphatidate (32:1) => (16:0/16:1)	PA(32:1)	in vitro	410000	[M-H]-	32	1	neg	645.45	7.08	PA
RLBP1	CRAL-TRIO	[M-H]-: Phosphatidate (34:2) => (18:1/16:1)	PA(34:2)	in vitro	380000	[M-H]-	34	2	neg	671.466	7.19	PA
RLBP1	CRAL-TRIO	[M-H]-: Phosphatidylethanolamine (37:2) => (19:1/18:1)	PE(37:2)	in vitro	360000	[M-H]-	37	2	neg	756.557	10.01	PE
RLBP1	CRAL-TRIO	[M-H]-: octadecenoate => (18:1)	FA(18:1)	in vitro	320000	[M-H]-	18	1	neg	281.249	3.79	FA
RLBP1	CRAL-TRIO	[M-H]-: Phosphatidylglycerol (31:1) => (17:1/14:0)	PG(31:1)	in vitro	310000	[M-H]-	31	1	neg	705.471	6.12	PG
RLBP1	CRAL-TRIO	[M-H]-: Phosphatidylethanolamine (31:1) => (17:1/14:0)	PE(31:1)	in vitro	270000	[M-H]-	31	1	neg	674.477	7.1	PE
RLBP1	CRAL-TRIO	[M-H]-: Phosphatidylglycerol (28:0) => (14:0/14:0)	PG(28:0)	in vitro	180000	[M-H]-	28	0	neg	665.441	5.31	PG
RLBP1	CRAL-TRIO	[M-H]-: Phosphatidylglycerophosphate (34:2) => (18:1/16:1)	PGP(34:2)	in vitro	170000	[M-H]-	34	2	neg	825.469	5.66	PGP
RLBP1	CRAL-TRIO	[M-H]-: Phosphatidate (36:2) => (18:1/18:1)	PA(36:2)	in vitro	170000	[M-H]-	36	2	neg	699.498	8.45	PA
RLBP1	CRAL-TRIO	[M-H]-: Phosphatidate (34:1) => (16:0/18:1)	PA(34:1)	in vitro	160000	[M-H]-	34	1	neg	673.482	8.31	PA
RLBP1	CRAL-TRIO	[M-H]-: Phosphatidylethanolamine (32:0) => (16:0/16:0)	PE(32:0)	in vitro	130000	[M-H]-	32	0	neg	690.509	8.81	PE
RLBP1	CRAL-TRIO	[M-H]-: Phosphatidylglycerol (36:3) => (18:1/18:2)	PG(36:3)	in vitro	130000	[M-H]-	36	3	neg	771.516	7.5	PG
RLBP1	CRAL-TRIO	[M-H+1x(HCOONa)]-: Phosphatidylglycerol (32:2) => (16:1/16:1)	PG(32:2)	in vitro	120000	[M-H+1x(HCOONa)]-	32	2	neg	785.459	5.65	PG
RLBP1	CRAL-TRIO	[M-H]-: Phosphatidylglycerophosphate (36:2) => (18:1/18:1)	PGP(36:2)	in vitro	110000	[M-H]-	36	2	neg	853.499	6.7	PGP
RLBP1	CRAL-TRIO	[M-H]-: Phosphatidate (32:2) => (16:1/16:1)	PA(32:2)	in vitro	110000	[M-H]-	32	2	neg	643.434	6.03	PA
RLBP1	CRAL-TRIO	[M-H]-: Phosphatidate (35:2) => (18:1/17:1)	PA(35:2)	in vitro	110000	[M-H]-	35	2	neg	685.481	7.97	PA
RLBP1	CRAL-TRIO	[M-H]-: Phosphatidylethanolamine (28:0) => (14:0/14:0)	PE(28:0)	in vitro	92000	[M-H]-	28	0	neg	634.445	6.13	PE
RLBP1	CRAL-TRIO	[M-H]-: Phosphatidylglycerol (34:3);Bismonoacylglycerolphosphate (34:3) => (16:1/18:2)	PG/BMP(34:3)	in vitro	89000	[M-H]-	34	3	neg	743.486	6.44	PG/BMP
RLBP1	CRAL-TRIO	[M-H]-: Phosphatidylglycerol (28:1) => (16:1/12:0)	PG(28:1)	in vitro	83000	[M-H]-	28	1	neg	663.425	4.56	PG
RLBP1	CRAL-TRIO	[M-H]-: Phosphatidylethanolamine (36:1)	PE(36:1)	in vitro	75000	[M-H]-	36	1	neg	744.557	10.41	PE
RLBP1	CRAL-TRIO	[M-H]-: Phosphatidylethanolamine (28:1) => (16:1/12:0)	PE(28:1)	in vitro	66000	[M-H]-	28	1	neg	632.431	5.2	PE
RLBP1	CRAL-TRIO	[M-H+2x(HCOONa)]-: Phosphatidylglycerol (32:2) => (16:1/16:1)	PG(32:2)	in vitro	63000	[M-H+2x(HCOONa)]-	32	2	neg	853.446	5.65	PG
RLBP1	CRAL-TRIO	[M-H]-: Phosphatidylethanolamine (30:2) => (14:1/16:1)	PE(30:2)	in vitro	53000	[M-H]-	30	2	neg	658.446	5.48	PE
RLBP1	CRAL-TRIO	[M-H]-: Phosphatidate (30:1) => (14:0/16:1)	PA(30:1)	in vitro	52000	[M-H]-	30	1	neg	617.419	5.84	PA
RLBP1	CRAL-TRIO	[M-H]-: Phosphatidylglycerol (30:2) => (16:1/14:1)	PG(30:2)	in vitro	50000	[M-H]-	30	2	neg	689.441	4.78	PG
RLBP1	CRAL-TRIO	[M-H]-: Phosphatidate (33:2) => (16:1/17:1)	PA(33:2)	in vitro	47000	[M-H]-	33	2	neg	657.449	6.75	PA
RLBP1	CRAL-TRIO	[M-H+1x(HCOONa)]-: Phosphatidylethanolamine (35:1) => (19:1/16:0)	PE(35:1)	in vitro	46000	[M-H+1x(HCOONa)]-	35	1	neg	798.529	9.88	PE
RLBP1	CRAL-TRIO	[M-H+3x(HCOONa)]-: Phosphatidylglycerol (32:2) => (16:1/16:1)	PG(32:2)	in vitro	31000	[M-H+3x(HCOONa)]-	32	2	neg	921.433	5.5	PG
RLBP1	CRAL-TRIO	[M-H+2x(HCOONa)]-: Phosphatidylethanolamine (35:1) => (19:1/16:0)	PE(35:1)	in vitro	29000	[M-H+2x(HCOONa)]-	35	1	neg	866.516	9.88	PE
RLBP1	CRAL-TRIO	[M-H]-: Phosphatidylglycerol (38:2);Bismonoacylglycerolphosphate (38:2) => (19:1/19:1)	PG/BMP(38:2)	in vitro	27000	[M-H]-	38	2	neg	801.567	9.63	PG/BMP
RLBP1	CRAL-TRIO	[M-H+1x(HCOONa)]-: Phosphatidylethanolamine (37:2) => (19:1/18:1)	PE(37:2)	in vitro	26000	[M-H+1x(HCOONa)]-	37	2	neg	824.544	10.01	PE
RLBP1	CRAL-TRIO	[M-H]-: Cardiolipin (68:3)	CL(68:3)	in vitro	22000	[M-H]-	68	3	neg	1401.98	16.44	CL
RLBP1	CRAL-TRIO	[M-H]-: Bismonoacylglycerolphosphate (37:1);Phosphatidylglycerol (37:1) => (19:1/18:0)	PG/BMP(37:1)	in vitro	22000	[M-H]-	37	1	neg	789.567	9.98	PG/BMP
RLBP1	CRAL-TRIO	[M-H+3x(HCOONa)]-: Phosphatidylethanolamine (35:1) => (19:1/16:0)	PE(35:1)	in vitro	17000	[M-H+3x(HCOONa)]-	35	1	neg	934.504	9.88	PE
RLBP1	CRAL-TRIO	[M-H]-: Cardiolipin (66:2)	CL(66:2)	in vitro	16000	[M-H]-	66	2	neg	1375.97	16.42	CL
RLBP1	CRAL-TRIO	[M-H+2x(HCOONa)]-: Phosphatidylethanolamine (37:2) => (19:1/18:1)	PE(37:2)	in vitro	16000	[M-H+2x(HCOONa)]-	37	2	neg	892.532	10.01	PE
RLBP1	CRAL-TRIO	[M-H]-: Cardiolipin (66:3)	CL(66:3)	in vitro	14000	[M-H]-	66	3	neg	1373.95	16.15	CL
SCP2	scp2	[M+NH4]+: Phosphatidylglycerol (32:1) => (16:1/16:0)	PG(32:1)	in vitro	260000	[M+NH4]+	32	1	pos	738.528	6.62	PG
SCP2	scp2	[M+H]+: Phosphatidylethanolamine (32:2) => (16:1/16:1)	PE(32:2)	in vitro	150000	[M+H]+	32	2	pos	688.491	6.54	PE
SCP2	scp2	[M+H]+: Lysophosphatidylglycerol (18:1) => (18:1)	LPG(18:1)	in vitro	60000	[M+H]+	18	1	pos	511.303	1.98	LPG
SCP2	scp2	[M+NH4]+: Phosphatidylglycerol (30:1) => (14:0/16:1)	PG(30:1)	in vitro	60000	[M+NH4]+	30	1	pos	710.494	5.57	PG
SCP2	scp2	[M+NH4]+: Phosphatidylglycerol (32:2) => (16:1/16:1)	PG(32:2)	in vitro	24000	[M+NH4]+	32	2	pos	736.512	5.65	PG
SCP2	scp2	[M-H]-: Phosphatidylglycerol (32:1) => (16:1/16:0)	PG(32:1)	in vitro	190000	[M-H]-	32	1	neg	719.486	6.63	PG
SCP2	scp2	[M-H]-: Phosphatidylglycerol (34:2);Bismonoacylglycerolphosphate (34:2) => (16:1/18:1)	PG/BMP(34:2)	in vitro	130000	[M-H]-	34	2	neg	745.502	6.74	PG/BMP
SCP2	scp2	[M-H]-: Phosphatidylethanolamine (32:2) = (16:1/16:1)	PE(32:2)	in vitro	61000	[M-H]-	32	2	neg	686.476	6.55	PE
SCP2	scp2	[M-H]-: Lysophosphatidylglycerol (18:1) => (18:1)	LPG(18:1)	in vitro	55000	[M-H]-	18	1	neg	509.287	1.91	LPG
SCP2	scp2	[M-H]-: Bismonoacylglycerolphosphate (33:1);Phosphatidylglycerol (33:1) => (17:1/16:0)	PG/BMP(33:1)	in vitro	54000	[M-H]-	33	1	neg	733.501	7.36	PG/BMP
SCP2	scp2	[M-H]-: Bismonoacylglycerolphosphate (30:1);Phosphatidylglycerol (30:1) => (16:1/14:0)	PG/BMP(30:1)	in vitro	37000	[M-H]-	30	1	neg	691.455	5.5	PG/BMP
SCP2	scp2	[M-H]-: Phosphatidylethanolamine (33:2) => (17:1/16:1)	PE(33:2)	in vitro	31000	[M-H]-	33	2	neg	700.491	7.34	PE
SCP2	scp2	[M-H]-: Lysophosphatidylglycerol (18:1) => (18:1)	LPG(18:1)	in vitro	21000	[M-H]-	18	1	neg	509.287	2.02	LPG
SCP2	scp2	[M-H]-: Lysophosphatidylglycerol (17:1) => (17:1)	LPG(17:1)	in vitro	21000	[M-H]-	17	1	neg	495.272	1.65	LPG
SCP2D1	scp2	[M+H]+: Lysophosphatidylethanolamine (18:1) => (18:1)	LPE(18:1)	in vitro	720000	[M+H]+	18	1	pos	480.309	2.34	LPE
SCP2D1	scp2	[M+H]+: Lysophosphatidylethanolamine (17:1) => (17:1)	LPE(17:1)	in vitro	550000	[M+H]+	17	1	pos	466.293	2.01	LPE
SCP2D1	scp2	[M+H]+: Lysophosphatidylethanolamine (19:1) => (19:1)	LPE(19:1)	in vitro	300000	[M+H]+	19	1	pos	494.324	2.88	LPE
SCP2D1	scp2	[M+H]+: Lysophosphatidylcholine (18:1) => (18:1)	LPC(18:1)	in vitro	190000	[M+H]+	18	1	pos	522.356	2.28	LPC
SCP2D1	scp2	[M+H]+: Lysophosphatidylcholine (18:0) => (18:0)	LPC(18:0)	in vitro	150000	[M+H]+	18	0	pos	524.371	2.97	LPC
SCP2D1	scp2	[M+NH4]+: Lysophosphatidylglycerol (19:1) => (19:1)	LPG(19:1)	in vitro	130000	[M+NH4]+	19	1	pos	542.346	2.44	LPG
SCP2D1	scp2	[M+H]+: Lysophosphatidylcholine (18:2)	LPC(18:2)	in vitro	94000	[M+H]+	18	2	pos	520.34	1.68	LPC
SCP2D1	scp2	[M+H]+: Lysophosphatidylglycerol (18:1) => (18:1)	LPG(18:1)	in vitro	77000	[M+H]+	18	1	pos	511.303	2.04	LPG
SCP2D1	scp2	[M+H]+: Lysophosphatidylethanolamine (16:1);Phosphatidylethanolamine (O-16:1)	PE(O-16:1)/LPE(16:1)	in vitro	54000	[M+H]+	16	1	pos	452.277	1.47	LPE
SCP2D1	scp2	[M+H]+: Lysophosphatidylcholine (20:4)	LPC(20:4)	in vitro	41000	[M+H]+	20	4	pos	544.34	1.64	LPC
SCP2D1	scp2	[M+NH4]+: Lysophosphatidylglycerol (18:1)	LPG(18:1)	in vitro	37000	[M+NH4]+	18	1	pos	528.33	1.91	LPG
SCP2D1	scp2	[M+H]+: Lysophosphatidylglycerol (17:1) => (17:1)	LPG(17:1)	in vitro	34000	[M+H]+	17	1	pos	497.287	1.73	LPG
SCP2D1	scp2	[M+H]+: Lysophosphatidylcholine (22:5)	LPC(22:5)	in vitro	32000	[M+H]+	22	5	pos	570.357	1.72	LPC
SCP2D1	scp2	[M+H]+: Lysophosphatidylcholine (20:3);Phosphatidylcholine (O-20:3)	PC(O-20:3)/LPC(20:3)	in vitro	25000	[M+H]+	20	3	pos	546.356	2	LPC
SCP2D1	scp2	[M+Na]+: Lysophosphatidylethanolamine (18:1);Phosphatidylethanolamine (O-18:1)	PE(O-18:1)/LPE(18:1)	in vitro	20000	[M+Na]+	18	1	pos	502.29	2.35	LPE
SCP2D1	scp2	[M-H]-: Lysophosphatidylethanolamine (18:1) => (18:1)	LPE(18:1)	in vitro	400000	[M-H]-	18	1	neg	478.294	2.33	LPE
SCP2D1	scp2	[M-H]-: octadecenoate => (18:1)	FA(18:1)	in vitro	380000	[M-H]-	18	1	neg	281.248	3.82	FA
SCP2D1	scp2	[M-H]-: Lysophosphatidylethanolamine (17:1) => (17:1)	LPE(17:1)	in vitro	340000	[M-H]-	17	1	neg	464.278	2.01	LPE
SCP2D1	scp2	[M-H]-: Lysophosphatidylglycerol (19:1) => (19:1)	LPG(19:1)	in vitro	320000	[M-H]-	19	1	neg	523.304	2.42	LPG
SCP2D1	scp2	[M-H]-: Lysophosphatidylethanolamine (19:1) => (19:1)	LPE(19:1)	in vitro	150000	[M-H]-	19	1	neg	492.31	2.88	LPE
SCP2D1	scp2	[M-H]-: Lysophosphatidylglycerol (18:1)	LPG(18:1)	in vitro	140000	[M-H]-	18	1	neg	509.288	1.96	LPG
SCP2D1	scp2	[M-H]-: Bismonoacylglycerolphosphate (36:2);Phosphatidylglycerol (36:2) => (18:1/18:1)	PG/BMP(36:2)	in vitro	140000	[M-H]-	36	2	neg	773.535	7.98	PG/BMP
SCP2D1	scp2	[M-H]-: Phosphatidylglycerol (34:2);Bismonoacylglycerolphosphate (34:2) => (16:1/18:1)	PG/BMP(34:2)	in vitro	100000	[M-H]-	34	2	neg	745.504	6.8	PG/BMP
SCP2D1	scp2	[M-H]-: Phosphatidylethanolamine (33:1) =>(17:1/16:0)	PE(33:1)	in vitro	93000	[M-H]-	33	1	neg	702.509	8.64	PE
SCP2D1	scp2	[M-H]-: Phosphatidylglycerol (34:1);Bismonoacylglycerolphosphate (34:1) => (18:1/16:0)	PG/BMP(34:1)	in vitro	76000	[M-H]-	34	1	neg	747.519	7.86	PG/BMP
SCP2D1	scp2	[M-H]-: Bismonoacylglycerolphosphate (33:1);Phosphatidylglycerol (33:1) => (17:1/16:0)	PG/BMP(33:1)	in vitro	75000	[M-H]-	33	1	neg	733.503	7.43	PG/BMP
SCP2D1	scp2	[M-H]-: Phosphatidylethanolamine (34:2) => (16:1/18:1)	PE(34:2)	in vitro	70000	[M-H]-	34	2	neg	714.509	7.93	PE
SCP2D1	scp2	[M-H]-: Phosphatidylethanolamine (35:2) => (17:1/18:1)	PE(35:2)	in vitro	65000	[M-H]-	35	2	neg	728.525	8.78	PE
SCP2D1	scp2	[M-H]-: Phosphatidylethanolamine (36:2) => (18:1/18:1)	PE(36:2)	in vitro	56000	[M-H]-	36	2	neg	742.54	9.25	PE
SCP2D1	scp2	[M-H]-: Lysophosphatidylglycerol (17:1) => (17:1)	LPG(17:1)	in vitro	51000	[M-H]-	17	1	neg	495.273	1.68	LPG
SCP2D1	scp2	[M-H]-: Phosphatidylethanolamine (32:1) => (16:1/16:0)	PE(32:1)	in vitro	46000	[M-H]-	32	1	neg	688.493	7.8	PE
SCP2D1	scp2	[M-H]-: Phosphatidylglycerol (32:1);Bismonoacylglycerolphosphate (32:1) => (16:1/16:0)	PG/BMP(32:1)	in vitro	44000	[M-H]-	32	1	neg	719.487	6.68	PG/BMP
SCP2D1	scp2	[M-H]-: Phosphatidylglycerol (35:1);Bismonoacylglycerolphosphate (35:1) => (19:1/16:0)	PG/BMP(35:1)	in vitro	25000	[M-H]-	35	1	neg	761.534	8.71	PG/BMP
SCP2D1	scp2	[M-H]-: eicosatetraenoate => (20:4)	FA(20:4)	in vitro	15000	[M-H]-	20	4	neg	303.233	3.2	FA
SCP2D1	scp2	[M+HCOO]-: Lysophosphatidylcholine (18:1) => (18:1)	LPC(18:1)	in vitro	15000	[M+HCOO]-	18	1	neg	566.346	2.28	LPC
SCP2D1	scp2	[M-H]-: Lysophosphatidylethanolamine (18:0) => (18:0)	LPE(18:0)	in vitro	14000	[M-H]-	18	0	neg	480.309	3.07	LPE
SCP2D1	scp2	[M+HCOO]-: Lysophosphatidylcholine (18:0) => (18:0)	LPC(18:0)	in vitro	12000	[M+HCOO]-	18	0	neg	568.362	2.97	LPC
SEC14L4	CRAL-TRIO	[M-H]-: octadecenoate => (18:1)	FA(18:1)	in vitro	150000	[M-H]-	18	1	neg	281.248	3.82	FA
SEC14L4	CRAL-TRIO	[M-H]-: heptadecenoate => (17:1)	FA(17:1)	in vitro	64000	[M-H]-	17	1	neg	267.233	3.54	FA
SEC14L4	CRAL-TRIO	[M-H]-: hexadecenoate => (16:1)	FA(16:1)	in vitro	34000	[M-H]-	16	1	neg	253.217	3.05	FA
SEC14L5	CRAL-TRIO	[M-H]-: Phosphatidylethanolamine (31:1) => (17:1/14:0)	PE(31:1)	in vitro	90000	[M-H]-	31	1	neg	674.476	7.1	PE
SEC14L5	CRAL-TRIO	[M-H]-: Lysophosphatidylethanolamine (17:1) => (17:1)	LPE(17:1)	in vitro	32000	[M-H]-	17	1	neg	464.278	1.95	LPE
STARD2	START	[M+H]+: Phosphatidylcholine (36:2)	PC(36:2)	in vitro	350000000	[M+H]+	36	2	pos	786.599	8.97	PC
STARD2	START	[M+H]+: Phosphatidylcholine (34:1)	PC(34:1)	in vitro	6300000	[M+H]+	34	1	pos	760.585	8.76	PC
STARD2	START	[M+H]+: Phosphatidylcholine (38:4)	PC(38:4)	in vitro	5800000	[M+H]+	38	4	pos	810.598	9.1	PC
STARD2	START	[M+H]+: Phosphatidylcholine (38:5)	PC(38:5)	in vitro	4200000	[M+H]+	38	5	pos	808.584	7.8	PC
STARD2	START	[M+H]+: Phosphatidylcholine (40:5)	PC(40:5)	in vitro	3600000	[M+H]+	40	5	pos	836.614	9.21	PC
STARD2	START	[M+H]+: Phosphatidylcholine (34:2)	PC(34:2)	in vitro	3300000	[M+H]+	34	2	pos	758.569	7.74	PC
STARD2	START	[M+H]+: Phosphatidylcholine (36:1)	PC(36:1)	in vitro	3100000	[M+H]+	36	1	pos	788.617	10.22	PC
STARD2	START	[M+H]+: Phosphatidylcholine (36:3)	PC(36:3)	in vitro	2800000	[M+H]+	36	3	pos	784.585	8.09	PC
STARD2	START	[M+H]+: Phosphatidylcholine (36:4)	PC(36:4)	in vitro	2600000	[M+H]+	36	4	pos	782.569	7.66	PC
STARD2	START	[M+H]+: Phosphatidylcholine (38:4)	PC(38:4)	in vitro	2500000	[M+H]+	38	4	pos	810.6	8.67	PC
STARD2	START	[M+H]+: Phosphatidylcholine (38:3)	PC(38:3)	in vitro	2400000	[M+H]+	38	3	pos	812.615	9.63	PC
STARD2	START	[M+H]+: Phosphatidylcholine (40:4)	PC(40:4)	in vitro	1800000	[M+H]+	40	4	pos	838.633	10.13	PC
STARD2	START	[M+H]+: Phosphatidylcholine (40:6)	PC(40:6)	in vitro	1200000	[M+H]+	40	6	pos	834.599	8.83	PC
STARD2	START	[M+H]+: Phosphatidylcholine (38:6)	PC(38:6)	in vitro	1100000	[M+H]+	38	6	pos	806.569	7.4	PC
STARD2	START	[M+H]+: Phosphatidylcholine (40:6)	PC(40:6)	in vitro	920000	[M+H]+	40	6	pos	834.6	8.17	PC
STARD2	START	[M+H]+: Phosphatidylcholine (32:1)	PC(32:1)	in vitro	770000	[M+H]+	32	1	pos	732.553	7.39	PC
STARD2	START	[M+H]+: Phosphatidylcholine (36:4)	PC(36:4)	in vitro	610000	[M+H]+	36	4	pos	782.569	6.95	PC
STARD2	START	[M+H]+: Phosphatidylcholine (40:7)	PC(40:7)	in vitro	490000	[M+H]+	40	7	pos	832.585	7.55	PC
STARD2	START	[M+H]+: Phosphatidylcholine (40:5)	PC(40:5)	in vitro	450000	[M+H]+	40	5	pos	836.616	9.68	PC
STARD2	START	[M+H]+: Phosphatidylcholine (34:3)	PC(34:3)	in vitro	410000	[M+H]+	34	3	pos	756.554	6.86	PC
STARD2	START	[M+H]+: Phosphatidylcholine (35:2)	PC(35:2)	in vitro	390000	[M+H]+	35	2	pos	772.588	8.51	PC
STARD2	START	[M+H]+: Phosphatidylcholine (38:6)	PC(38:6)	in vitro	370000	[M+H]+	38	6	pos	806.57	6.84	PC
STARD2	START	[M+H]+: Phosphatidylcholine (36:5)	PC(36:5)	in vitro	330000	[M+H]+	36	5	pos	780.554	6.79	PC
STARD2	START	[M+H]+: Phosphatidylcholine (35:1)	PC(35:1)	in vitro	290000	[M+H]+	35	1	pos	774.6	9.49	PC
STARD2	START	[M+H]+: Phosphatidylcholine (37:4)	PC(37:4)	in vitro	250000	[M+H]+	37	4	pos	796.585	8.36	PC
STARD2	START	[M+H]+: Phosphatidylcholine (O-36:5);Lysophosphatidylcholine (36:5)	PC(O-36:5)/LPC(36:5)	in vitro	240000	[M+H]+	36	5	pos	766.574	8.27	PC-O
STARD2	START	[M+H]+: Phosphatidylcholine (O-34:1)	PC(O-34:1)	in vitro	240000	[M+H]+	34	1	pos	746.604	9.62	PC-O
STARD2	START	[M+H]+: Lysophosphatidylcholine (38:5);Phosphatidylcholine (O-38:5)	PC(O-38:5)/LPC(38:5)	in vitro	220000	[M+H]+	38	5	pos	794.605	9.31	PC-O
STARD2	START	[M+H]+: Phosphatidylcholine (38:2)	PC(38:2)	in vitro	200000	[M+H]+	38	2	pos	814.633	10.45	PC
STARD2	START	[M+H]+: Phosphatidylcholine (39:5)	PC(39:5)	in vitro	180000	[M+H]+	39	5	pos	822.601	8.48	PC
STARD2	START	[M+H]+: Phosphatidylcholine (39:4)	PC(39:4)	in vitro	180000	[M+H]+	39	4	pos	824.616	9.37	PC
STARD2	START	[M+H]+: Phosphatidylcholine (33:1)	PC(33:1)	in vitro	160000	[M+H]+	33	1	pos	746.569	8.05	PC
STARD2	START	[M+H]+: Phosphatidylcholine (O-36:6);Lysophosphatidylcholine (36:6)	PC(O-36:6)/LPC(36:6)	in vitro	130000	[M+H]+	36	6	pos	764.559	7.19	PC-O
STARD2	START	[M+H]+: Phosphatidylcholine (O-37:6)	PC(O-37:6)	in vitro	130000	[M+H]+	37	6	pos	778.574	7.67	PC-O
STARD2	START	[M+H]+: Phosphatidylcholine (O-34:3)	PC(O-34:3)	in vitro	120000	[M+H]+	34	3	pos	742.574	8.37	PC-O
STARD2	START	[M+H]+: Phosphatidylcholine (O-38:7)	PC(O-38:7)	in vitro	120000	[M+H]+	38	7	pos	790.574	7.96	PC-O
STARD2	START	[M+H]+: Phosphatidylcholine (O-35:5)	PC(O-35:5)	in vitro	110000	[M+H]+	35	5	pos	752.559	7.26	PC-O
STARD2	START	[M+H]+: Phosphatidylcholine (O-36:3)	PC(O-36:3)	in vitro	110000	[M+H]+	36	3	pos	770.604	9.59	PC-O
STARD2	START	[M+Na]+: Phosphatidylcholine (34:1)	PC(34:1)	in vitro	100000	[M+Na]+	34	1	pos	782.566	8.74	PC
STARD2	START	[M+H]+: Phosphatidylcholine (O-36:2)	PC(O-36:2)	in vitro	91000	[M+H]+	36	2	pos	772.622	9.78	PC-O
STARD2	START	[M+H]+: Phosphatidylcholine (O-34:4);Lysophosphatidylcholine (34:4)	PC(O-34:4)/LPC(34:4)	in vitro	90000	[M+H]+	34	4	pos	740.559	7.32	PC-O
STARD2	START	[M+Na]+: Phosphatidylcholine (38:5)	PC(38:5)	in vitro	87000	[M+Na]+	38	5	pos	830.566	7.68	PC
STARD2	START	[M+H]+: Phosphatidylcholine (32:2)	PC(32:2)	in vitro	85000	[M+H]+	32	2	pos	730.538	6.33	PC
STARD2	START	[M+H]+: Lysophosphatidylcholine (36:4);Phosphatidylcholine (O-36:4)	PC(O-36:4)/LPC(36:4)	in vitro	85000	[M+H]+	36	4	pos	768.59	8.5	PC-O
STARD2	START	[M+H]+: Phosphatidylcholine (40:8)	PC(40:8)	in vitro	84000	[M+H]+	40	8	pos	830.569	6.62	PC
STARD2	START	[M+H]+: Lysophosphatidylcholine (38:5);Phosphatidylcholine (O-38:5)	PC(O-38:5)/LPC(38:5)	in vitro	78000	[M+H]+	38	5	pos	794.605	8.61	PC-O
STARD2	START	[M+H]+: Phosphatidylcholine (O-34:2)	PC(O-34:2)	in vitro	77000	[M+H]+	34	2	pos	744.59	9.42	PC-O
STARD2	START	[M+H]+: Phosphatidylcholine (O-38:7)	PC(O-38:7)	in vitro	77000	[M+H]+	38	7	pos	790.574	7.3	PC-O
STARD2	START	[M+H]+: Phosphatidylcholine (40:7)	PC(40:7)	in vitro	76000	[M+H]+	40	7	pos	832.579	9.07	PC
STARD2	START	[M+H]+: Phosphatidylcholine (32:0)	PC(32:0)	in vitro	73000	[M+H]+	32	0	pos	734.569	8.52	PC
STARD2	START	[M+H]+: Phosphatidylcholine (42:8)	PC(42:8)	in vitro	66000	[M+H]+	42	8	pos	858.6	7.64	PC
STARD2	START	[M+H]+: Phosphatidylcholine (37:5)	PC(37:5)	in vitro	66000	[M+H]+	37	5	pos	794.569	7.13	PC
STARD2	START	[M+Na]+: Phosphatidylcholine (40:5)	PC(40:5)	in vitro	65000	[M+Na]+	40	5	pos	858.597	9.17	PC
STARD2	START	[M+H]+: Phosphatidylcholine (O-37:7)	PC(O-37:7)	in vitro	62000	[M+H]+	37	7	pos	776.558	7.01	PC-O
STARD2	START	[M+H]+: Phosphatidylcholine (38:7)	PC(38:7)	in vitro	60000	[M+H]+	38	7	pos	804.554	6.29	PC
STARD2	START	[M+Na]+: Phosphatidylcholine (36:4)	PC(36:4)	in vitro	59000	[M+Na]+	36	4	pos	804.55	7.64	PC
STARD2	START	[M+H]+: Phosphatidylcholine (O-32:1)	PC(O-32:1)	in vitro	57000	[M+H]+	32	1	pos	718.574	8.34	PC-O
STARD2	START	[M+H]+: Phosphatidylcholine (39:6)	PC(39:6)	in vitro	57000	[M+H]+	39	6	pos	820.584	8.06	PC
STARD2	START	[M+H]+: Phosphatidylcholine (O-33:3)	PC(O-33:3)	in vitro	54000	[M+H]+	33	3	pos	728.558	7.59	PC-O
STARD2	START	[M+Na]+: Phosphatidylcholine (36:1)	PC(36:1)	in vitro	53000	[M+Na]+	36	1	pos	810.599	10.19	PC
STARD2	START	[M+H]+: Lysophosphatidylcholine (34:5);Phosphatidylcholine (O-34:5)	PC(O-34:5)/LPC(34:5)	in vitro	52000	[M+H]+	34	5	pos	738.543	6.84	PC-O
STARD2	START	[M+Na]+: Phosphatidylcholine (40:4)	PC(40:4)	in vitro	36000	[M+Na]+	40	4	pos	860.614	10.09	PC
STARD2	START	[M+H]+: Phosphatidylcholine (O-32:3)	PC(O-32:3)	in vitro	30000	[M+H]+	32	3	pos	714.543	6.97	PC-O
STARD2	START	[M+H]+: Phosphatidylcholine (34:4)	PC(34:4)	in vitro	29000	[M+H]+	34	4	pos	754.538	6.3	PC
STARD2	START	[M+H]+: Phosphatidylcholine (35:4)	PC(35:4)	in vitro	28000	[M+H]+	35	4	pos	768.554	6.94	PC
STARD2	START	[M+H]+: Phosphatidylcholine (O-38:8)	PC(O-38:8)	in vitro	28000	[M+H]+	38	8	pos	788.559	6.9	PC-O
STARD2	START	[M+Na]+: Phosphatidylcholine (38:4)	PC(38:4)	in vitro	27000	[M+Na]+	38	4	pos	832.581	8.64	PC
STARD2	START	[M+H]+: Phosphatidylcholine (40:6)	PC(40:6)	in vitro	26000	[M+H]+	40	6	pos	834.598	9.65	PC
STARD2	START	[M+H]+: Phosphatidylcholine (42:10)	PC(42:10)	in vitro	22000	[M+H]+	42	10	pos	854.569	6.38	PC
STARD2	START	[M+Na]+: Phosphatidylcholine (O-37:4)	PC(O-37:4)	in vitro	11000	[M+Na]+	37	4	pos	804.59	8.46	PC-O
STARD2	START	[M+HCOO]-: Phosphatidylcholine (36:2) => (18:1/18:1)	PC(36:2)	in vitro	27000000	[M+HCOO]-	36	2	neg	830.591	9.04	PC
STARD2	START	[M+HCOO]-: Phosphatidylcholine (34:1) =>(18:1/16:0)	PC(34:1)	in vitro	680000	[M+HCOO]-	34	1	neg	804.576	8.83	PC
STARD2	START	[M+HCOO]-: Phosphatidylcholine (38:5) =>(22:5/16:0)	PC(38:5)	in vitro	510000	[M+HCOO]-	38	5	neg	852.575	7.85	PC
STARD2	START	[M+HCOO]-: Phosphatidylcholine (38:4) =>(20:4/18:0)	PC(38:4)	in vitro	420000	[M+HCOO]-	38	4	neg	854.589	9.18	PC
STARD2	START	[M+HCOO]-: Phosphatidylcholine (34:2) =>(18:2/16:0)	PC(34:2)	in vitro	400000	[M+HCOO]-	34	2	neg	802.56	7.81	PC
STARD2	START	[M+HCOO]-: Phosphatidylcholine (36:4) =>(20:4/16:0)	PC(36:4)	in vitro	330000	[M+HCOO]-	36	4	neg	826.56	7.73	PC
STARD2	START	[M+HCOO]-: Phosphatidylcholine (36:1) =>(18:1/18:0)	PC(36:1)	in vitro	310000	[M+HCOO]-	36	1	neg	832.608	10.31	PC
STARD2	START	[M+HCOO]-: Phosphatidylcholine (36:3) =>(18:2/18:1)	PC(36:3)	in vitro	300000	[M+HCOO]-	36	3	neg	828.577	8.16	PC
STARD2	START	[M+HCOO]-: Phosphatidylcholine (40:5) =>(22:5/18:0)	PC(40:5)	in vitro	280000	[M+HCOO]-	40	5	neg	880.606	9.29	PC
STARD2	START	[M+HCOO]-: Phosphatidylcholine (38:3) => (20:3/18:0)	PC(38:3)	in vitro	220000	[M+HCOO]-	38	3	neg	856.607	9.71	PC
STARD2	START	[M+HCOO]-: Phosphatidylcholine (38:4) => (22:4/16:0)	PC(38:4)	in vitro	210000	[M+HCOO]-	38	4	neg	854.592	8.79	PC
STARD2	START	[M+HCOO]-: Phosphatidylcholine (38:6) => (16:0/22:6)	PC(38:6)	in vitro	150000	[M+HCOO]-	38	6	neg	850.561	7.46	PC
STARD2	START	[M+HCOO]-: Phosphatidylcholine (40:6) => (18:0/22:6)	PC(40:6)	in vitro	98000	[M+HCOO]-	40	6	neg	878.592	8.79	PC
STARD2	START	[M+HCOO]-: Phosphatidylcholine (32:1) => (16:1/16:0)	PC(32:1)	in vitro	94000	[M+HCOO]-	32	1	neg	776.544	7.47	PC
STARD2	START	[M+HCOO]-: Phosphatidylcholine (40:6) => (22:5/18:1)	PC(40:6)	in vitro	88000	[M+HCOO]-	40	6	neg	878.59	8.51	PC
STARD2	START	[M+HCOO]-: Phosphatidylcholine (36:4) => (18:2/18:2)	PC(36:4)	in vitro	84000	[M+HCOO]-	36	4	neg	826.561	7.11	PC
STARD2	START	[M+HCOO]-: Phosphatidylcholine (40:7) => (18:1/22:6)	PC(40:7)	in vitro	56000	[M+HCOO]-	40	7	neg	876.575	7.62	PC
STARD2	START	[M+HCOO]-: Phosphatidylcholine (38:6) => (20:4/18:2)	PC(38:6)	in vitro	51000	[M+HCOO]-	38	6	neg	850.56	7	PC
STARD2	START	[M+HCOO]-: Phosphatidylcholine (40:5) => (22:5/18:0)	PC(40:5)	in vitro	49000	[M+HCOO]-	40	5	neg	880.608	9.71	PC
STARD2	START	[M+HCOO]-: Phosphatidylcholine (36:5) => (20:4/16:1)	PC(36:5)	in vitro	44000	[M+HCOO]-	36	5	neg	824.543	6.89	PC
STARD2	START	[M+HCOO]-: Phosphatidylcholine (35:2) => (18:2/17:0)	PC(35:2)	in vitro	39000	[M+HCOO]-	35	2	neg	816.575	8.52	PC
STARD2	START	[M+HCOO]-: Phosphatidylcholine (35:1) => (18:1/17:0)	PC(35:1)	in vitro	30000	[M+HCOO]-	35	1	neg	818.591	9.58	PC
STARD2	START	[M+HCOO]-: Phosphatidylcholine (37:4) => (20:4/17:0)	PC(37:4)	in vitro	29000	[M+HCOO]-	37	4	neg	840.576	8.43	PC
STARD2	START	[M+HCOO]-: Phosphatidylcholine (39:5) => (22:5/17:0)	PC(39:5)	in vitro	19000	[M+HCOO]-	39	5	neg	866.592	8.55	PC
STARD2	START	[M+HCOO]-: Phosphatidylcholine (39:4) => (22:4/17:0)	PC(39:4)	in vitro	18000	[M+HCOO]-	39	4	neg	868.606	9.13	PC
STARD2	START	[M+HCOO]-: Phosphatidylcholine (33:1) => (17:1/16:0)	PC(33:1)	in vitro	17000	[M+HCOO]-	33	1	neg	790.561	8.12	PC
STARD10	START	[M+H]+: Phosphatidylethanolamine (36:2) => (18:1/18:1)	PE(36:2)	in vitro	64000000	[M+H]+	36	2	pos	744.553	9.15	PE
STARD10	START	[M+H]+: Phosphatidylethanolamine (34:2) => (16:1/18:1)	PE(34:2)	in vitro	53000000	[M+H]+	34	2	pos	716.522	7.83	PE
STARD10	START	[M+NH4]+: Phosphatidylglycerol (36:2) => (18:1/18:1)	PG(36:2)	in vitro	21000000	[M+NH4]+	36	2	pos	792.575	7.67	PG
STARD10	START	[M+H]+: Phosphatidylethanolamine (32:2) => (16:1/16:1)	PE(32:2)	in vitro	17000000	[M+H]+	32	2	pos	688.491	6.59	PE
STARD10	START	[M+H]+: Phosphatidylcholine (36:2)	PC(36:2)	in vitro	16000000	[M+H]+	36	2	pos	786.6	8.91	PC
STARD10	START	[M+H]+: Phosphatidylethanolamine (32:1) => (16:1/16:0)	PE(32:1)	in vitro	15000000	[M+H]+	32	1	pos	690.506	7.7	PE
STARD10	START	[M+H]+: Phosphatidylethanolamine (34:1) => (16:0/18:1)	PE(34:1)	in vitro	14000000	[M+H]+	34	1	pos	718.538	8.98	PE
STARD10	START	[M+NH4]+: Phosphatidylglycerol (34:2) => (16:1/18:1)	PG(34:2)	in vitro	10000000	[M+NH4]+	34	2	pos	764.543	6.52	PG
STARD10	START	[M+H]+: Phosphatidylethanolamine (35:2) => (18:1/17:1)	PE(35:2)	in vitro	5300000	[M+H]+	35	2	pos	730.539	8.58	PE
STARD10	START	[M+NH4]+: Phosphatidylglycerol (34:1) =>(16:0/18:1)	PG(34:1)	in vitro	4600000	[M+NH4]+	34	1	pos	766.559	7.54	PG
STARD10	START	[M+NH4]+: Phosphatidylglycerol (32:1) => (16:1/16:0)	PG(32:1)	in vitro	2600000	[M+NH4]+	32	1	pos	738.527	6.48	PG
STARD10	START	[M+H]+: Phosphatidylglycerol (36:2) => (18:1/18:1)	PG(36:2)	in vitro	2500000	[M+H]+	36	2	pos	775.548	7.68	PG
STARD10	START	[M+H]+: Phosphatidylethanolamine (33:2) => (16:1/17:1)	PE(33:2)	in vitro	2100000	[M+H]+	33	2	pos	702.507	7.38	PE
STARD10	START	[M+NH4]+: Phosphatidylglycerol (32:2) => (16:1/16:1)	PG(32:2)	in vitro	1600000	[M+NH4]+	32	2	pos	736.513	5.5	PG
STARD10	START	[M+H]+: Phosphatidylethanolamine (37:2) => (18:1/19:1)	PE(37:2)	in vitro	1600000	[M+H]+	37	2	pos	758.569	10.04	PE
STARD10	START	[M+H]+: Phosphatidylethanolamine (33:1) => (16:0/17:1)	PE(33:1)	in vitro	1500000	[M+H]+	33	1	pos	704.522	8.53	PE
STARD10	START	[M+H]+: Phosphatidylglycerol (34:2) => (16:1/18:1)	PG(34:2)	in vitro	1300000	[M+H]+	34	2	pos	747.516	6.52	PG
STARD10	START	[M+H]+: Phosphatidylethanolamine (30:1) => (14:0/16:1)	PE(30:1)	in vitro	1200000	[M+H]+	30	1	pos	662.476	6.45	PE
STARD10	START	[M+H]+: Phosphatidylglycerol (34:1) => (18:1/16:0)	PG(34:1)	in vitro	640000	[M+H]+	34	1	pos	749.533	7.54	PG
STARD10	START	[M+NH4]+: Phosphatidylglycerol (35:2) => (18:1/17:1)	PG(35:2)	in vitro	570000	[M+NH4]+	35	2	pos	778.559	7.24	PG
STARD10	START	[M+H]+: Phosphatidylethanolamine (35:1) => (16:0/19:1)	PE(35:1)	in vitro	500000	[M+H]+	35	1	pos	732.553	9.9	PE
STARD10	START	[M+H]+: Phosphatidylethanolamine (36:3) => (18:2/18:1)	PE(36:3)	in vitro	480000	[M+H]+	36	3	pos	742.538	8.66	PE
STARD10	START	[M+Na]+: Phosphatidylcholine (36:2)	PC(36:2)	in vitro	460000	[M+Na]+	36	2	pos	808.582	8.92	PC
STARD10	START	[M+NH4]+: Phosphatidylglycerol (37:2) => (18:1/19:1)	PG(37:2)	in vitro	390000	[M+NH4]+	37	2	pos	806.591	8.49	PG
STARD10	START	[M+H]+: Phosphatidylglycerol (32:1) => (16:1/16:0)	PG(32:1)	in vitro	380000	[M+H]+	32	1	pos	721.501	6.39	PG
STARD10	START	[M+NH4]+: Phosphatidylglycerol (36:3) => (18:2/18:1)	PG(36:3)	in vitro	380000	[M+NH4]+	36	3	pos	790.559	7.3	PG
STARD10	START	[M+H]+: Phosphatidylethanolamine (30:2) => (16:1/14:1)	PE(30:2)	in vitro	340000	[M+H]+	30	2	pos	660.46	5.53	PE
STARD10	START	[M+H]+: Phosphatidylethanolamine (34:3) => (18:2/16:1)	PE(34:3)	in vitro	290000	[M+H]+	34	3	pos	714.507	7.41	PE
STARD10	START	[M+Na]+: Phosphatidylglycerol (34:1);Bismonoacylglycerolphosphate (34:1)	PG/BMP(34:1)	in vitro	280000	[M+Na]+	34	1	pos	771.514	7.53	PG/BMP
STARD10	START	[M+Na]+: Phosphatidylethanolamine (35:2)	PE(35:2)	in vitro	240000	[M+Na]+	35	2	pos	752.52	8.67	PE
STARD10	START	[M+NH4]+: Phosphatidylglycerol (30:1) => (14:0/16:1)	PG(30:1)	in vitro	220000	[M+NH4]+	30	1	pos	710.496	5.38	PG
STARD10	START	[M+H]+: Phosphatidylglycerol (32:2) => (16:1/16:1)	PG(32:2)	in vitro	200000	[M+H]+	32	2	pos	719.486	5.5	PG
STARD10	START	[M+H]+: Phosphatidylethanolamine (38:2) => (20:1/18:1)	PE(38:2)	in vitro	190000	[M+H]+	38	2	pos	772.587	10.34	PE
STARD10	START	[M+NH4]+: Phosphatidylglycerol (34:3) => (18:2/16:1)	PG(34:3)	in vitro	190000	[M+NH4]+	34	3	pos	762.528	6.21	PG
STARD10	START	[M+Na]+: Phosphatidylglycerol (32:1);Bismonoacylglycerolphosphate (32:1)	PG/BMP(32:1)	in vitro	170000	[M+Na]+	32	1	pos	743.483	6.41	PG/BMP
STARD10	START	[M+NH4]+: Phosphatidylglycerol (33:2) => (16:1/17:1)	PG(33:2)	in vitro	170000	[M+NH4]+	33	2	pos	750.528	6.14	PG
STARD10	START	[M+Na]+: Bismonoacylglycerolphosphate (32:2);Phosphatidylglycerol (32:2)	PG/BMP(32:2)	in vitro	130000	[M+Na]+	32	2	pos	741.467	5.5	PG/BMP
STARD10	START	[M+NH4]+: Phosphatidylglycerol (33:1) => (16:0/17:1)	PG(33:1)	in vitro	130000	[M+NH4]+	33	1	pos	752.542	7.12	PG
STARD10	START	[M+NH4]+: Phosphatidylglycerol (34:2) => (18:2/16:0)	PG(34:2)	in vitro	120000	[M+NH4]+	34	2	pos	764.544	7.16	PG
STARD10	START	[M+Na]+: Phosphatidylethanolamine (37:2)	PE(37:2)	in vitro	100000	[M+Na]+	37	2	pos	780.553	10.16	PE
STARD10	START	[M+H]+: Phosphatidylcholine (36:3)	PC(36:3)	in vitro	89000	[M+H]+	36	3	pos	784.586	7.85	PC
STARD10	START	[M+NH4]+: Phosphatidylglycerol (35:1) => (16:0/19:1)	PG(35:1)	in vitro	79000	[M+NH4]+	35	1	pos	780.575	8.35	PG
STARD10	START	[M+NH4]+: Phosphatidylglycerol (36:1) => (18:1/18:0)	PG(36:1)	in vitro	69000	[M+NH4]+	36	1	pos	794.59	8.86	PG
STARD10	START	[M+NH4]+: Phosphatidylglycerol (38:2) => (20:1/18:1)	PG(38:2)	in vitro	66000	[M+NH4]+	38	2	pos	820.605	8.9	PG
STARD10	START	[M+H]+: Phosphatidylglycerol (35:2) => (18:1/17:1)	PG(35:2)	in vitro	59000	[M+H]+	35	2	pos	761.531	7.17	PG
STARD10	START	[M+Na]+: Phosphatidylethanolamine (33:2)	PE(33:2)	in vitro	58000	[M+Na]+	33	2	pos	724.486	7.36	PE
STARD10	START	[M+H]+: Phosphatidylglycerol (37:2) => (18:1/19:1)	PG(37:2)	in vitro	50000	[M+H]+	37	2	pos	789.564	8.49	PG
STARD10	START	[M+H]+: Phosphatidylethanolamine (31:1) => (14:0/17:1)	PE(31:1)	in vitro	50000	[M+H]+	31	1	pos	676.492	7.12	PE
STARD10	START	[M+Na]+: Phosphatidylglycerol (35:2)	PG(35:2)	in vitro	43000	[M+Na]+	35	2	pos	783.515	7.21	PG
STARD10	START	[M+NH4]+: Phosphatidylglycerol (37:2) => (18:1/19:1)	PG(37:2)	in vitro	33000	[M+NH4]+	37	2	pos	806.589	7.61	PG
STARD10	START	[M+NH4]+: Phosphatidylglycerol (30:2) => (16:1/14:1)	PG(30:2)	in vitro	31000	[M+NH4]+	30	2	pos	708.481	4.7	PG
STARD10	START	[M+NH4]+: Phosphatidylglycerol (32:2) => (16:2/16:0)	PG(32:2)	in vitro	22000	[M+NH4]+	32	2	pos	736.513	6.07	PG
STARD10	START	[M+NH4]+: Phosphatidylglycerol (35:2) => (18:1/17:1)	PG(35:2)	in vitro	18000	[M+NH4]+	35	2	pos	778.556	6.48	PG
STARD10	START	[M+H]+: Phosphatidylglycerol (33:2) => (16:1/17:1)	PG(33:2)	in vitro	13000	[M+H]+	33	2	pos	733.5	6.12	PG
STARD10	START	[M-H]-: Phosphatidylethanolamine (34:2) => (16:1/18:1)	PE(34:2)	in vitro	27000000	[M-H]-	34	2	neg	714.509	7.81	PE
STARD10	START	[M-H]-: Phosphatidylethanolamine (36:2) => (18:1/18:1)	PE(36:2)	in vitro	23000000	[M-H]-	36	2	neg	742.54	9.13	PE
STARD10	START	[M-H]-: Phosphatidylglycerol (36:2) => (18:1/18:1)	PG(36:2)	in vitro	16000000	[M-H]-	36	2	neg	773.535	7.65	PG
STARD10	START	[M-H]-: Phosphatidylethanolamine (32:2) => (16:1/16:1)	PE(32:2)	in vitro	11000000	[M-H]-	32	2	neg	686.477	6.57	PE
STARD10	START	[M-H]-: Phosphatidylglycerol (34:2) => (16:1/18:1)	PG(34:2)	in vitro	11000000	[M-H]-	34	2	neg	745.504	6.5	PG
STARD10	START	[M-H]-: Phosphatidylethanolamine (32:1) => (16:1/16:0)	PE(32:1)	in vitro	7700000	[M-H]-	32	1	neg	688.493	7.68	PE
STARD10	START	[M-H]-: Phosphatidylethanolamine (34:1) => (18:1/16:0)	PE(34:1)	in vitro	5800000	[M-H]-	34	1	neg	716.525	8.97	PE
STARD10	START	[M-H]-: Phosphatidylglycerol (34:1) => (18:1/16:0)	PG(34:1)	in vitro	4600000	[M-H]-	34	1	neg	747.519	7.5	PG
STARD10	START	[M-H]-: Phosphatidylethanolamine (35:2) => (17:1/18:1)	PE(35:2)	in vitro	3000000	[M-H]-	35	2	neg	728.525	8.64	PE
STARD10	START	[M-H]-: Phosphatidylglycerol (32:1) => (16:1/16:0)	PG(32:1)	in vitro	3000000	[M-H]-	32	1	neg	719.488	6.39	PG
STARD10	START	[M-H]-: Phosphatidylglycerol (32:2) => (16:1/16:1)	PG(32:2)	in vitro	1800000	[M-H]-	32	2	neg	717.471	5.42	PG
STARD10	START	[M-H]-: Phosphatidylethanolamine (33:2) => (16:1/17:1)	PE(33:2)	in vitro	1400000	[M-H]-	33	2	neg	700.494	7.36	PE
STARD10	START	[M+HCOO]-: Phosphatidylcholine (36:2) => (18:1/18:1)	PC(36:2)	in vitro	1300000	[M+HCOO]-	36	2	neg	830.593	8.88	PC
STARD10	START	[M-H]-: Phosphatidylethanolamine (37:2) => (19:1/18:1)	PE(37:2)	in vitro	870000	[M-H]-	37	2	neg	756.556	10.02	PE
STARD10	START	[M-H]-: Phosphatidylethanolamine (30:1) => (16:1/14:0)	PE(30:1)	in vitro	850000	[M-H]-	30	1	neg	660.462	6.36	PE
STARD10	START	[M-H]-: Phosphatidylethanolamine (33:1) => (17:1/16:0)	PE(33:1)	in vitro	840000	[M-H]-	33	1	neg	702.509	8.51	PE
STARD10	START	[M-H]-: Phosphatidylglycerol (35:2) => (18:1/17:1)	PG(35:2)	in vitro	610000	[M-H]-	35	2	neg	759.519	7.21	PG
STARD10	START	[M-H]-: Phosphatidylglycerol (37:2) => (19:1/18:1)	PG(37:2)	in vitro	440000	[M-H]-	37	2	neg	787.551	8.45	PG
STARD10	START	[M-H]-: Phosphatidylglycerol (36:3) => (18:2/18:1)	PG(36:3)	in vitro	410000	[M-H]-	36	3	neg	771.519	7.27	PG
STARD10	START	[M-H+1x(HCOONa)]-: Phosphatidylethanolamine (36:2) => (18:1/18:1)	PE(36:2)	in vitro	280000	[M-H+1x(HCOONa)]-	36	2	neg	810.527	9.13	PE
STARD10	START	[M-H]-: Phosphatidylglycerol (30:1) => (16:1/14:0)	PG(30:1)	in vitro	270000	[M-H]-	30	1	neg	691.457	5.32	PG
STARD10	START	[M-H]-: Phosphatidylethanolamine (36:3) => (18:1/18:2)	PE(36:3)	in vitro	250000	[M-H]-	36	3	neg	740.524	8.64	PE
STARD10	START	[M-H]-: Phosphatidylethanolamine (35:1) => (19:1/16:0)	PE(35:1)	in vitro	240000	[M-H]-	35	1	neg	730.541	9.88	PE
STARD10	START	[M-H+1x(HCOONa)]-: Phosphatidylethanolamine (34:2) => (16:1/18:1)	PE(34:2)	in vitro	240000	[M-H+1x(HCOONa)]-	34	2	neg	782.495	7.82	PE
STARD10	START	[M-H]-: Phosphatidylethanolamine (30:2) => (14:1/16:1)	PE(30:2)	in vitro	230000	[M-H]-	30	2	neg	658.446	5.53	PE
STARD10	START	[M-H]-: Phosphatidylglycerol (34:3) => (18:2/16:1)	PG(34:3)	in vitro	220000	[M-H]-	34	3	neg	743.488	6.18	PG
STARD10	START	[M-H]-: Phosphatidylethanolamine (34:3) => (16:1/18:2)	PE(34:3)	in vitro	180000	[M-H]-	34	3	neg	712.493	7.39	PE
STARD10	START	[M-H]-: Phosphatidylglycerol (33:2) => (16:1/17:1)	PG(33:2)	in vitro	170000	[M-H]-	33	2	neg	731.488	6.11	PG
STARD10	START	[M-H]-: Phosphatidylglycerol (34:2) => (18:2/16:0)	PG(34:2)	in vitro	160000	[M-H]-	34	2	neg	745.504	7.14	PG
STARD10	START	[M-H]-:Phosphatidylglycerol (33:1) => (17:1/16:0)	PG(33:1)	in vitro	160000	[M-H]-	33	1	neg	733.503	7.09	PG
STARD10	START	[M-H+1x(HCOONa)]-: Phosphatidylglycerol (36:2) => (18:1/18:1)	PG(36:2)	in vitro	130000	[M-H+1x(HCOONa)]-	36	2	neg	841.521	7.6	PG
STARD10	START	[M-H]-: Phosphatidylglycerol (35:1) => (19:1/16:0)	PG(35:1)	in vitro	100000	[M-H]-	35	1	neg	761.535	8.32	PG
STARD10	START	[M-H+1x(HCOONa)]-: Phosphatidylethanolamine (32:2) => (16:1/16:1)	PE(32:2)	in vitro	92000	[M-H+1x(HCOONa)]-	32	2	neg	754.464	6.57	PE
STARD10	START	[M-H]-: Phosphatidylethanolamine (38:2) => (20:1/18:1)	PE(38:2)	in vitro	86000	[M-H]-	38	2	neg	770.573	10.46	PE
STARD10	START	[M-H]-: Phosphatidylglycerol (34:2) => (16:1/18:1)	PG(34:2)	in vitro	85000	[M-H]-	34	2	neg	813.49	6.47	PG
STARD10	START	[M-H]-: Phosphatidylglycerol (36:1) => (18:1/18:0)	PG(36:1)	in vitro	82000	[M-H]-	36	1	neg	775.551	8.81	PG
STARD10	START	[M-H]-: Phosphatidylethanolamine (36:1) => (18:1/18:0)	PE(36:1)	in vitro	74000	[M-H]-	36	1	neg	744.557	10.41	PE
STARD10	START	[M-H]-: Phosphatidylglycerol (38:2) => (20:1/18:1)	PG(38:2)	in vitro	65000	[M-H]-	38	2	neg	801.566	8.86	PG
STARD10	START	[M-H+1x(HCOONa)]-: Phosphatidylethanolamine (34:1) => (18:1/16:0)	PE(34:1)	in vitro	64000	[M-H+1x(HCOONa)]-	34	1	neg	784.511	8.96	PE
STARD10	START	[M-H]-: Phosphatidylethanolamine (28:1) => (16:1/12:0)	PE(28:1)	in vitro	54000	[M-H]-	28	1	neg	632.431	5.24	PE
STARD10	START	[M-H+1x(HCOONa)]-: Phosphatidylethanolamine (32:1) => (16:1/16:0)	PE(32:1)	in vitro	46000	[M-H+1x(HCOONa)]-	32	1	neg	756.48	7.68	PE
STARD10	START	[M-H]-: Phosphatidylglycerol (30:2) => (16:1/14:1)	PG(30:2)	in vitro	43000	[M-H]-	30	2	neg	689.439	4.57	PG
STARD10	START	[M-H+1x(HCOONa)]-: Phosphatidylglycerol (34:1) => (18:1/16:0)	PG(34:1)	in vitro	38000	[M-H+1x(HCOONa)]-	34	1	neg	815.506	7.5	PG
STARD10	START	[M-H+1x(HCOONa)]-: Phosphatidylethanolamine (35:2) => (17:1/18:1)	PE(35:2)	in vitro	38000	[M-H+1x(HCOONa)]-	35	2	neg	796.512	8.64	PE
STARD10	START	[M-H]-: Phosphatidylethanolamine (31:1) => (17:1/14:0)	PE(31:1)	in vitro	36000	[M-H]-	31	1	neg	674.478	7.13	PE
STARD10	START	[M-H]-: Phosphatidylglycerol (32:2) => (16:2/16:0)	PG(32:2)	in vitro	33000	[M-H]-	32	2	neg	717.472	6.04	PG
STARD10	START	[M-H]-: Phosphatidylglycerol (32:3);Bismonoacylglycerolphosphate (32:3) => (16:2/16:1)	PG/BMP(32:3)	in vitro	29000	[M-H]-	32	3	neg	715.457	5.22	PG/BMP
STARD10	START	[M-H+1x(HCOOHNa)]-: Phosphatidylglycerol (32:1) => (16:1/16:0)	PG(32:1)	in vitro	23000	[M-H+1x(HCOONa)]-	32	1	neg	787.475	6.38	PG
STARD10	START	[M-H]-: Phosphatidylglycerol (28:1);Bismonoacylglycerolphosphate (28:1) => (16:1/12:0)	PG/BMP(28:1)	in vitro	16000	[M-H]-	28	1	neg	663.426	4.47	PG/BMP
TTPA	CRAL-TRIO	[M+NH4]+: Phosphatidylglycerol (32:2) => (16:1/16:1)	PG(32:2)	in vitro	1100000	[M+NH4]+	32	2	pos	736.512	5.73	PG
TTPA	CRAL-TRIO	[M+NH4]+: Phosphatidylglycerol (30:1) => (14:0/16:1)	PG(30:1)	in vitro	300000	[M+NH4]+	30	1	pos	710.495	5.6	PG
TTPA	CRAL-TRIO	[M+Na]+: Phosphatidylglycerol (32:2) => (16:1/16:1)	PG(32:2)	in vitro	140000	[M+Na]+	32	2	pos	741.467	5.72	PG
TTPA	CRAL-TRIO	[M+H]+: Phosphatidylglycerol (32:2) => (16:1/16:1)	PG(32:2)	in vitro	78000	[M+H]+	32	2	pos	719.486	5.72	PG
TTPA	CRAL-TRIO	[M+H]+: Phosphatidylglycerol (35:2) => (18:1/17:1)	PG(35:2)	in vitro	27000	[M+H]+	35	2	pos	761.533	7.6	PG
TTPA	CRAL-TRIO	[M-H]-: Phosphatidylglycerol (34:2);Bismonoacylglycerolphosphate (34:2) => (16:1/18:1)	PG/BMP(34:2)	in vitro	2100000	[M-H]-	34	2	neg	745.503	6.82	PG/BMP
TTPA	CRAL-TRIO	[M-H]-: Phosphatidylglycerol (32:1);Bismonoacylglycerolphosphate (32:1) => (16:1/16:0)	PG/BMP(32:1)	in vitro	900000	[M-H]-	32	1	neg	719.487	6.71	PG/BMP
TTPA	CRAL-TRIO	[M-H]-: Phosphatidylglycerol (35:2) => (17:1/18:1)	PG(35:2)	in vitro	350000	[M-H]-	35	2	neg	759.518	7.58	PG
TTPA	CRAL-TRIO	[M-H]-: Bismonoacylglycerolphosphate (33:1);Phosphatidylglycerol (33:1) => (17:1/16:0)	PG/BMP(33:1)	in vitro	340000	[M-H]-	33	1	neg	733.503	7.45	PG/BMP
TTPA	CRAL-TRIO	[M-H]-: Phosphatidylglycerol (32:2) => (16:1/16:1)	PG(32:2)	in vitro	290000	[M-H]-	32	2	neg	717.472	5.72	PG
TTPA	CRAL-TRIO	[M-H]-: Bismonoacylglycerolphosphate (32:2);Phosphatidylglycerol (32:2) => (16:1/16:1)	PG/BMP(32:2)	in vitro	170000	[M-H]-	32	2	neg	717.472	6.5	PG/BMP
TTPA	CRAL-TRIO	[M-H]-: Phosphatidylglycerol (30:1) => (16:1/14:0)	PG(30:1)	in vitro	110000	[M-H]-	30	1	neg	691.456	5.54	PG
TTPA	CRAL-TRIO	[M-H]-: Bismonoacylglycerolphosphate (33:2);Phosphatidylglycerol (33:2) => (16:1/17:1)	PG/BMP(33:2)	in vitro	92000	[M-H]-	33	2	neg	731.487	6.4	PG/BMP
TTPA	CRAL-TRIO	[M-H]-: Phosphatidate (34:2) => (18:1/16:1)	PA(34:2)	in vitro	47000	[M-H]-	34	2	neg	671.466	7.29	PA
TTPA	CRAL-TRIO	[M-H+1x(HCOONa)]-: Phosphatidylglycerol (34:2);Bismonoacylglycerolphosphate (34:2) => (16:1/18:1)	PG/BMP(34:2)	in vitro	31000	[M-H+1x(HCOONa)]-	34	2	neg	813.49	6.81	PG/BMP
TTPA	CRAL-TRIO	[M-H]-: Phosphatidate (32:1) => (16:0/16:1)	PA(32:1)	in vitro	16000	[M-H]-	32	1	neg	645.451	7.16	PA
TTPAL	CRAL-TRIO	[M+NH4]+: Phosphatidylglycerol (36:2) => (18:1/18:1)	PG(36:2)	in vitro	17000000	[M+NH4]+	36	2	pos	792.574	8.01	PG
TTPAL	CRAL-TRIO	[M+H]+: Phosphatidylethanolamine (33:1) => (16:0/17:1)	PE(33:1)	in vitro	11000000	[M+H]+	33	1	pos	704.522	8.62	PE
TTPAL	CRAL-TRIO	[M+NH4]+: Phosphatidylglycerol (33:1) => (16:0/17:1)	PG(33:1)	in vitro	10000000	[M+NH4]+	33	1	pos	752.543	7.45	PG
TTPAL	CRAL-TRIO	[M+NH4]+: Phosphatidylglycerol (35:2) => (18:1/17:1)	PG(35:2)	in vitro	9000000	[M+NH4]+	35	2	pos	778.558	7.57	PG
TTPAL	CRAL-TRIO	[M+NH4]+: Phosphatidylglycerol (34:1) => (18:1/16:0)	PG(34:1)	in vitro	8700000	[M+NH4]+	34	1	pos	766.559	7.89	PG
TTPAL	CRAL-TRIO	[M+H]+: Phosphatidylethanolamine (35:2) => (18:1/17:1)	PE(35:2)	in vitro	7300000	[M+H]+	35	2	pos	730.537	8.76	PE
TTPAL	CRAL-TRIO	[M+H]+: Phosphatidylethanolamine (34:1) => (16:0/18:1)	PE(34:1)	in vitro	6500000	[M+H]+	34	1	pos	718.538	9.1	PE
TTPAL	CRAL-TRIO	[M+H]+: Phosphatidylethanolamine (34:2) => (16:1/18:1)	PE(34:2)	in vitro	6300000	[M+H]+	34	2	pos	716.521	7.92	PE
TTPAL	CRAL-TRIO	[M+NH4]+: Phosphatidylglycerol (34:2) => (16:1/18:1)	PG(34:2)	in vitro	6000000	[M+NH4]+	34	2	pos	764.543	6.81	PG
TTPAL	CRAL-TRIO	[M+H]+: Phosphatidylethanolamine (32:1) => (16:1/16:0)	PE(32:1)	in vitro	4900000	[M+H]+	32	1	pos	690.506	7.79	PE
TTPAL	CRAL-TRIO	[M+NH4]+: Phosphatidylglycerol (32:1) => (16:1/16:0)	PG(32:1)	in vitro	4000000	[M+NH4]+	32	1	pos	738.528	6.7	PG
TTPAL	CRAL-TRIO	[M+NH4]+: Phosphatidylglycerol (35:1) => (16:0/19:1)	PG(35:1)	in vitro	3800000	[M+NH4]+	35	1	pos	780.574	8.74	PG
TTPAL	CRAL-TRIO	[M+NH4]+: Phosphatidylglycerol (37:2) => (18:1/19:1)	PG(37:2)	in vitro	3100000	[M+NH4]+	37	2	pos	806.59	8.87	PG
TTPAL	CRAL-TRIO	[M+H]+: Phosphatidylethanolamine (35:1) => (16:0/19:1)	PE(35:1)	in vitro	1700000	[M+H]+	35	1	pos	732.553	10.01	PE
TTPAL	CRAL-TRIO	[M+H]+: Phosphatidylethanolamine (33:2) => (16:1/17:1)	PE(33:2)	in vitro	1400000	[M+H]+	33	2	pos	702.506	7.44	PE
TTPAL	CRAL-TRIO	[M+H]+: Phosphatidylglycerol (33:1) => (16:0/17:1)	PG(33:1)	in vitro	1300000	[M+H]+	33	1	pos	735.516	7.45	PG
TTPAL	CRAL-TRIO	[M+H]+: Phosphatidylglycerol (36:2) => (18:1/18:1)	PG(36:2)	in vitro	1300000	[M+H]+	36	2	pos	775.548	8.01	PG
TTPAL	CRAL-TRIO	[M+H]+: Phosphatidylethanolamine (37:2) => (18:1/19:1)	PE(37:2)	in vitro	1200000	[M+H]+	37	2	pos	758.569	10.03	PE
TTPAL	CRAL-TRIO	[M+Na]+: Phosphatidylglycerol (36:2) => (18:1/18:1)	PG(36:2)	in vitro	1100000	[M+Na]+	36	2	pos	797.529	8.01	PG
TTPAL	CRAL-TRIO	[M+H]+: Phosphatidylglycerol (34:1) => (18:1/16:0)	PG(34:1)	in vitro	1000000	[M+H]+	34	1	pos	749.532	7.88	PG
TTPAL	CRAL-TRIO	[M+H]+: Phosphatidylethanolamine (30:0) => (14:0/16:0)	PE(30:0)	in vitro	890000	[M+H]+	30	0	pos	664.49	7.53	PE
TTPAL	CRAL-TRIO	[M+NH4]+: Phosphatidylglycerol (33:2) => (16:1/17:1)	PG(33:2)	in vitro	880000	[M+NH4]+	33	2	pos	750.528	6.41	PG
TTPAL	CRAL-TRIO	[M+H]+: Phosphatidylglycerol (35:2) => (18:1/17:1)	PG(35:2)	in vitro	790000	[M+H]+	35	2	pos	761.531	7.56	PG
TTPAL	CRAL-TRIO	[M+Na]+: Phosphatidylglycerol (33:1) => (16:0/17:1)	PG(33:1)	in vitro	710000	[M+Na]+	33	1	pos	757.498	7.45	PG
TTPAL	CRAL-TRIO	[M+Na]+: Phosphatidylglycerol (34:1)	PG(34:1)	in vitro	670000	[M+Na]+	34	1	pos	771.513	7.89	PG
TTPAL	CRAL-TRIO	[M+H]+: Phosphatidylethanolamine (30:1) => (14:0/16:1)	PE(30:1)	in vitro	670000	[M+H]+	30	1	pos	662.476	6.43	PE
TTPAL	CRAL-TRIO	[M+H]+: Phosphatidylethanolamine (32:2) => (16:1/16:1)	PE(32:2)	in vitro	640000	[M+H]+	32	2	pos	688.491	6.64	PE
TTPAL	CRAL-TRIO	[M+Na]+: Phosphatidylglycerol (34:2) => (18:1/16:1)	PG(34:2)	in vitro	550000	[M+Na]+	34	2	pos	769.498	6.83	PG
TTPAL	CRAL-TRIO	[M+Na]+: Phosphatidylglycerol (35:2) => (18:1/17:1)	PG(35:2)	in vitro	540000	[M+Na]+	35	2	pos	783.513	7.58	PG
TTPAL	CRAL-TRIO	[M+Na]+: Phosphatidylethanolamine (36:2) => (18:1/18:1)	PE(36:2)	in vitro	530000	[M+Na]+	36	2	pos	766.535	9.24	PE
TTPAL	CRAL-TRIO	[M+H]+: Phosphatidylethanolamine (31:1) => (14:0/17:1)	PE(31:1)	in vitro	520000	[M+H]+	31	1	pos	676.491	7.21	PE
TTPAL	CRAL-TRIO	[M+H]+: Phosphatidylglycerol (35:1) => (16:0/19:1)	PG(35:1)	in vitro	500000	[M+H]+	35	1	pos	763.547	8.73	PG
TTPAL	CRAL-TRIO	[M+NH4]+: Phosphatidylglycerol (30:1) => (16:0/14:1)	PG(30:1)	in vitro	470000	[M+NH4]+	30	1	pos	710.495	5.61	PG
TTPAL	CRAL-TRIO	[M+H]+: Phosphatidylglycerol (34:2) => (16:1/18:1)	PG(34:2)	in vitro	460000	[M+H]+	34	2	pos	747.516	6.81	PG
TTPAL	CRAL-TRIO	[M+H]+: Phosphatidylcholine (36:2)	PC(36:2)	in vitro	420000	[M+H]+	36	2	pos	786.6	8.98	PC
TTPAL	CRAL-TRIO	[M+NH4]+: Phosphatidylglycerol (32:2) => (16:1/16:1)	PG(32:2)	in vitro	420000	[M+NH4]+	32	2	pos	736.512	5.74	PG
TTPAL	CRAL-TRIO	[M+NH4]+: Phosphatidylglycerol (30:0) => (14:0/16:0)	PG(30:0)	in vitro	410000	[M+NH4]+	30	0	pos	712.512	6.48	PG
TTPAL	CRAL-TRIO	[M+Na]+: Phosphatidylglycerol (32:1) => (16:1/16:0)	PG(32:1)	in vitro	380000	[M+Na]+	32	1	pos	743.483	6.7	PG
TTPAL	CRAL-TRIO	[M+Na]+: Phosphatidylethanolamine (34:1) => (18:1/16:0)	PE(34:1)	in vitro	370000	[M+Na]+	34	1	pos	740.519	9.09	PE
TTPAL	CRAL-TRIO	[M+Na]+: Phosphatidylglycerol (35:1) => (16:0/19:1)	PG(35:1)	in vitro	360000	[M+Na]+	35	1	pos	785.529	8.74	PG
TTPAL	CRAL-TRIO	[M+NH4]+: Phosphatidylglycerol (31:1) => (14:0/17:1)	PG(31:1)	in vitro	350000	[M+NH4]+	31	1	pos	724.51	6.19	PG
TTPAL	CRAL-TRIO	[M+H]+: Phosphatidylglycerol (32:1) => (16:1/16:0)	PG(32:1)	in vitro	340000	[M+H]+	32	1	pos	721.5	6.7	PG
TTPAL	CRAL-TRIO	[M+Na]+: Phosphatidylethanolamine (35:2) => (18:1/17:1)	PE(35:2)	in vitro	330000	[M+Na]+	35	2	pos	752.519	8.76	PE
TTPAL	CRAL-TRIO	[M+H]+: Phosphatidylglycerol (37:2) => (18:1/19:1)	PG(37:2)	in vitro	310000	[M+H]+	37	2	pos	789.564	8.84	PG
TTPAL	CRAL-TRIO	[M+Na]+: Phosphatidylglycerol (37:2) => (18:1/19:1)	PG(37:2)	in vitro	290000	[M+Na]+	37	2	pos	811.545	8.87	PG
TTPAL	CRAL-TRIO	[M+H]+: Phosphatidylethanolamine (32:0) => (16:0/16:0)	PE(32:0)	in vitro	240000	[M+H]+	32	0	pos	692.522	8.95	PE
TTPAL	CRAL-TRIO	[M+NH4]+: Phosphatidylglycerol (36:1) => (18:1/18:0)	PG(36:1)	in vitro	220000	[M+NH4]+	36	1	pos	794.59	9.23	PG
TTPAL	CRAL-TRIO	[M+NH4]+: Phosphatidylglycerol (36:3) => (18:2/18:1)	PG(36:3)	in vitro	190000	[M+NH4]+	36	3	pos	790.558	7.59	PG
TTPAL	CRAL-TRIO	[M+Na]+: Phosphatidylethanolamine (35:1)	PE(35:1)	in vitro	170000	[M+Na]+	35	1	pos	754.536	10.01	PE
TTPAL	CRAL-TRIO	[M+H]+: Phosphatidylethanolamine (36:1) => (18:1/18:0)	PE(36:1)	in vitro	100000	[M+H]+	36	1	pos	746.569	10.54	PE
TTPAL	CRAL-TRIO	[M+NH4]+: Phosphatidylglycerol (32:0) => (16:0/16:0)	PG(32:0)	in vitro	90000	[M+NH4]+	32	0	pos	740.543	7.73	PG
TTPAL	CRAL-TRIO	[M+NH4]+: Phosphatidylethanolamine (34:1) => (16:0/16:1)	PE(32:1)	in vitro	89000	[M+NH4]+	32	1	pos	735.563	7.77	PE
TTPAL	CRAL-TRIO	[M+NH4]+: Phosphatidylglycerol (28:0) => (14:0/14:0)	PG(28:0)	in vitro	84000	[M+NH4]+	28	0	pos	684.481	5.36	PG
TTPAL	CRAL-TRIO	[M+H]+: Phosphatidylethanolamine (28:0) => (14:0/14:0)	PE(28:0)	in vitro	83000	[M+H]+	28	0	pos	636.46	6.19	PE
TTPAL	CRAL-TRIO	[M+Na]+: Phosphatidylglycerol (33:2) => (16:1/17:1)	PG(33:2)	in vitro	83000	[M+Na]+	33	2	pos	755.483	6.39	PG
TTPAL	CRAL-TRIO	[M+Na]+: Phosphatidylglycerol (30:1) => (14:0/16:1)	PG(30:1)	in vitro	60000	[M+Na]+	30	1	pos	715.452	5.54	PG
TTPAL	CRAL-TRIO	[M+NH4]+: Phosphatidylglycerol (28:1) => (12:0/16:1)	PG(28:1)	in vitro	51000	[M+NH4]+	28	1	pos	682.465	4.61	PG
TTPAL	CRAL-TRIO	[M+H]+: Phosphatidylethanolamine (38:2) => (19:1/19:1)	PE(38:2)	in vitro	42000	[M+H]+	38	2	pos	772.587	10.99	PE
TTPAL	CRAL-TRIO	[M+Na]+: Phosphatidylglycerol (32:2) => (16:1/16:1)	PG(32:2)	in vitro	41000	[M+Na]+	32	2	pos	741.467	5.73	PG
TTPAL	CRAL-TRIO	[M+H]+: Phosphatidylcholine (O-18:1);Lysophosphatidylcholine (18:1)	PC(O-18:1)/LPC(18:1)	in vitro	41000	[M+H]+	18	1	pos	522.356	2.26	LPC
TTPAL	CRAL-TRIO	[M+H]+: Lysophosphatidylethanolamine (17:1) => (17:1)	LPE(17:1)	in vitro	38000	[M+H]+	17	1	pos	466.293	1.99	LPE
TTPAL	CRAL-TRIO	[M+NH4]+: Cardiolipin (69:3)	CL(69:3)	in vitro	37000	[M+NH4]+	69	3	pos	1435.03	16.66	CL
TTPAL	CRAL-TRIO	[M+NH4]+: Phosphatidylglycerol (37:1) => (19:1/18:0)	PG(37:1)	in vitro	35000	[M+NH4]+	37	1	pos	808.606	10.09	PG
TTPAL	CRAL-TRIO	[M+NH4]+: Cardiolipin (70:3) => (18:1/18:1/18:1/16:0)	CL(70:3)	in vitro	35000	[M+NH4]+	70	3	pos	1449.05	16.75	CL
TTPAL	CRAL-TRIO	[M+H]+: Phosphatidylglycerol (30:1) => (14:0/16:1)	PG(30:1)	in vitro	34000	[M+H]+	30	1	pos	693.47	5.54	PG
TTPAL	CRAL-TRIO	[M+NH4]+: Cardiolipin (68:3)	CL(68:3)	in vitro	33000	[M+NH4]+	68	3	pos	1421.02	16.51	CL
TTPAL	CRAL-TRIO	[M+Na]+: Phosphatidylglycerol (31:1)	PG(31:1)	in vitro	30000	[M+Na]+	31	1	pos	729.468	6.2	PG
TTPAL	CRAL-TRIO	[M+H]+: Phosphatidylethanolamine (30:2) => (16:1/14:1)	PE(30:2)	in vitro	29000	[M+H]+	30	2	pos	660.46	5.55	PE
TTPAL	CRAL-TRIO	[M+H]+:Phosphatidylglycerol (33:2) => (16:1/17:1)	PG(33:2)	in vitro	28000	[M+H]+	33	2	pos	733.499	6.4	PG
TTPAL	CRAL-TRIO	[M+NH4]+: Phosphatidylglycerol (29:1) => (12:0/17:1)	PG(29:1)	in vitro	21000	[M+NH4]+	29	1	pos	696.48	5.38	PG
TTPAL	CRAL-TRIO	[M+H]+: Lysophosphatidylethanolamine (16:0) => (16:0)	LPE(16:0)	in vitro	19000	[M+H]+	16	0	pos	454.292	2.18	LPE
TTPAL	CRAL-TRIO	[M+NH4]+: Phosphatidylglycerol (30:2) => (14:1/16:1)	PG(30:2)	in vitro	19000	[M+NH4]+	30	2	pos	708.481	4.83	PG
TTPAL	CRAL-TRIO	[M+NH4]+: Cardiolipin (67:2) => (16:0/18:1//16:0/17:1)	CL(67:2)	in vitro	15000	[M+NH4]+	67	2	pos	1409.02	16.66	CL
TTPAL	CRAL-TRIO	[M-H]-: Phosphatidylglycerol (36:2) => (18:1/18:1)	PG(36:2)	in vitro	8400000	[M-H]-	36	2	neg	773.534	8.01	PG
TTPAL	CRAL-TRIO	[M-H]-: Phosphatidylglycerol (33:1) => (17:1/16:0)	PG(33:1)	in vitro	6200000	[M-H]-	33	1	neg	733.503	7.45	PG
TTPAL	CRAL-TRIO	[M-H]-: Phosphatidylglycerol (34:1) => (18:1/16:0)	PG(34:1)	in vitro	5300000	[M-H]-	34	1	neg	747.518	7.89	PG
TTPAL	CRAL-TRIO	[M-H]-: Phosphatidylglycerol (35:2) => (17:1/18:1)	PG(35:2)	in vitro	4700000	[M-H]-	35	2	neg	759.518	7.57	PG
TTPAL	CRAL-TRIO	[M-H]-: Phosphatidylglycerol (34:2) => (16:1/18:1)	PG(34:2)	in vitro	4300000	[M-H]-	34	2	neg	745.503	6.82	PG
TTPAL	CRAL-TRIO	[M-H]-: Phosphatidylethanolamine (33:1) => (17:1/16:0)	PE(33:1)	in vitro	4000000	[M-H]-	33	1	neg	702.508	8.62	PE
TTPAL	CRAL-TRIO	[M-H]-: Phosphatidylglycerol (32:1) => (16:1/16:0)	PG(32:1)	in vitro	2700000	[M-H]-	32	1	neg	719.487	6.71	PG
TTPAL	CRAL-TRIO	[M-H]-: Phosphatidylethanolamine (36:2) => (18:1/18:1)	PE(36:2)	in vitro	2400000	[M-H]-	36	2	neg	742.54	9.23	PE
TTPAL	CRAL-TRIO	[M-H]-: Phosphatidylglycerol (35:1) => (19:1/16:0)	PG(35:1)	in vitro	2300000	[M-H]-	35	1	neg	761.534	8.74	PG
TTPAL	CRAL-TRIO	[M-H]-: Phosphatidylethanolamine (35:2) => (17:1/18:1)	PE(35:2)	in vitro	2300000	[M-H]-	35	2	neg	728.524	8.75	PE
TTPAL	CRAL-TRIO	[M-H]-: Phosphatidylethanolamine (34:1) => (18:1/16:0)	PE(34:1)	in vitro	2300000	[M-H]-	34	1	neg	716.524	9.1	PE
TTPAL	CRAL-TRIO	[M-H]-: Phosphatidylglycerol (37:2) => (19:1/18:1)	PG(37:2)	in vitro	1900000	[M-H]-	37	2	neg	787.549	8.87	PG
TTPAL	CRAL-TRIO	[M-H]-: Phosphatidylethanolamine (34:2) => (16:1/18:1)	PE(34:2)	in vitro	1800000	[M-H]-	34	2	neg	714.508	7.92	PE
TTPAL	CRAL-TRIO	[M-H]-: Phosphatidylethanolamine (32:1) => (16:1/16:0)	PE(32:1)	in vitro	1600000	[M-H]-	32	1	neg	688.492	7.78	PE
TTPAL	CRAL-TRIO	[M-H]-: Phosphatidylglycerol (33:2) => (16:1/17:1)	PG(33:2)	in vitro	600000	[M-H]-	33	2	neg	731.487	6.41	PG
TTPAL	CRAL-TRIO	[M-H]-: Phosphatidylethanolamine (33:2) => (17:1/16:1)	PE(33:2)	in vitro	470000	[M-H]-	33	2	neg	700.492	7.44	PE
TTPAL	CRAL-TRIO	[M-H]-: Phosphatidylethanolamine (30:0) => (14:0/16:0)	PE(30:0)	in vitro	310000	[M-H]-	30	0	neg	662.476	7.53	PE
TTPAL	CRAL-TRIO	[M-H]-: Phosphatidylglycerol (30:0) => (14:0/16:0)	PG(30:0)	in vitro	310000	[M-H]-	30	0	neg	693.471	6.48	PG
TTPAL	CRAL-TRIO	[M-H]-: Phosphatidylethanolamine (30:1) => (16:1/14:0)	PE(30:1)	in vitro	280000	[M-H]-	30	1	neg	660.461	6.43	PE
TTPAL	CRAL-TRIO	[M-H]-: Phosphatidylglycerol (30:1) => (14:1/16:0)	PG(30:1)	in vitro	260000	[M-H]-	30	1	neg	691.456	5.55	PG
TTPAL	CRAL-TRIO	[M-H]-: Phosphatidylethanolamine (32:2) => (16:1/16:1)	PE(32:2)	in vitro	240000	[M-H]-	32	2	neg	686.477	6.65	PE
TTPAL	CRAL-TRIO	[M-H]-: Phosphatidylglycerol (32:2) => (16:1/16:1)	PG(32:2)	in vitro	230000	[M-H]-	32	2	neg	717.472	5.73	PG
TTPAL	CRAL-TRIO	[M-H]-: Phosphatidylethanolamine (31:1) => (17:1/14:0)	PE(31:1)	in vitro	200000	[M-H]-	31	1	neg	674.476	7.21	PE
TTPAL	CRAL-TRIO	[M-H]-: Phosphatidylglycerol (31:1) => (17:1/14:0)	PG(31:1)	in vitro	200000	[M-H]-	31	1	neg	705.471	6.2	PG
TTPAL	CRAL-TRIO	[M-H+1x(HCOONa)]-: Phosphatidylglycerol (36:2) => (18:1/18:1)	PG(36:2)	in vitro	120000	[M-H+1x(HCOONa)]-	36	2	neg	841.52	8.01	PG
TTPAL	CRAL-TRIO	[M-H]-: Phosphatidylglycerol (36:3) => (18:1/18:2)	PG(36:3)	in vitro	88000	[M-H]-	36	3	neg	771.516	7.59	PG
TTPAL	CRAL-TRIO	[M-H+1x(HCOONa)]-: Phosphatidylglycerol (33:1) => (17:1/16:0)	PG(33:1)	in vitro	88000	[M-H+1x(HCOONa)]-	33	1	neg	801.489	7.43	PG
TTPAL	CRAL-TRIO	[M-H+1x(HCOONa)]-: Phosphatidylethanolamine (33:1) => (17:1/16:0)	PE(33:1)	in vitro	77000	[M-H+1x(HCOONa)]-	33	1	neg	770.495	8.62	PE
TTPAL	CRAL-TRIO	[M-H+1x(HCOONa)]-: Phosphatidylglycerol (34:1) => (18:1/16:0)	PG(34:1)	in vitro	77000	[M-H+1x(HCOONa)]-	34	1	neg	815.504	7.86	PG
TTPAL	CRAL-TRIO	[M-H]-: Bismonoacylglycerolphosphate (38:2);Phosphatidylglycerol (38:2) => (19:1/19:1)	PG/BMP(38:2)	in vitro	75000	[M-H]-	38	2	neg	801.565	9.43	PG/BMP
TTPAL	CRAL-TRIO	[M-H]-: octadecenoate => (18:1)	FA(18:1)	in vitro	72000	[M-H]-	18	1	neg	281.248	3.82	FA
TTPAL	CRAL-TRIO	[M-H+1x(HCOONa)]-: Phosphatidylglycerol (35:2) => (17:1/18:1)	PG(35:2)	in vitro	59000	[M-H+1x(HCOONa)]-	35	2	neg	827.505	7.56	PG
TTPAL	CRAL-TRIO	[M-H+1x(HCOONa)]-: Phosphatidylethanolamine (36:2) => (18:1/18:1)	PE(36:2)	in vitro	59000	[M-H+1x(HCOONa)]-	36	2	neg	810.526	9.23	PE
TTPAL	CRAL-TRIO	[M-H+1x(HCOONa)]-: Phosphatidylglycerol (34:2) => (16:1/18:1)	PG(34:2)	in vitro	55000	[M-H+1x(HCOONa)]-	34	2	neg	813.49	6.81	PG
TTPAL	CRAL-TRIO	[M-H]-: Phosphatidylglycerol (28:0) => (14:0/14:0)	PG(28:0)	in vitro	54000	[M-H]-	28	0	neg	665.441	5.37	PG
TTPAL	CRAL-TRIO	[M-H+1x(HCOONa)]-: Phosphatidylethanolamine (34:1) => (18:1/16:0)	PE(34:1)	in vitro	54000	[M-H+1x(HCOONa)]-	34	1	neg	784.511	9.1	PE
TTPAL	CRAL-TRIO	[M-H]-: Lysophosphatidylethanolamine (18:1) => (18:1)	LPE(18:1)	in vitro	53000	[M-H]-	18	1	neg	478.294	2.34	LPE
TTPAL	CRAL-TRIO	[M-H]-: Bismonoacylglycerolphosphate (30:1);Phosphatidylglycerol (30:1) => (14:1/16:0)	PG/BMP(30:1)	in vitro	47000	[M-H]-	30	1	neg	691.456	6.18	PG/BMP
TTPAL	CRAL-TRIO	[M-H]-: Phosphatidate (34:2) => (18:1/16:1)	PA(34:2)	in vitro	45000	[M-H]-	34	2	neg	671.466	7.24	PA
TTPAL	CRAL-TRIO	[M-H]-: Phosphatidate (32:1) => (16:0/16:1)	PA(32:1)	in vitro	45000	[M-H]-	32	1	neg	645.449	7.16	PA
TTPAL	CRAL-TRIO	[M-H]-: Phosphatidylglycerol (32:0) => (16:0/16:0)	PG(32:0)	in vitro	44000	[M-H]-	32	0	neg	721.502	7.72	PG
TTPAL	CRAL-TRIO	[M-H+1x(HCOONa)]-: Phosphatidylglycerol (32:1) => (16:1/16:0)	PG(32:1)	in vitro	44000	[M-H+1x(HCOONa)]-	32	1	neg	787.473	6.7	PG
TTPAL	CRAL-TRIO	[M-H+1x(HCOONa)]-: Phosphatidylethanolamine (35:2) => (17:1/18:1)	PE(35:2)	in vitro	43000	[M-H+1x(HCOONa)]-	35	2	neg	796.51	8.76	PE
TTPAL	CRAL-TRIO	[M-H+1x(HCOONa)]-: Phosphatidylglycerol (35:1) => (19:1/16:0)	PG(35:1)	in vitro	41000	[M-H+1x(HCOONa)]-	35	1	neg	829.52	8.73	PG
TTPAL	CRAL-TRIO	[M-H]-: Phosphatidate (36:2) => (18:1/18:1)	PA(36:2)	in vitro	39000	[M-H]-	36	2	neg	699.497	8.58	PA
TTPAL	CRAL-TRIO	[M-H]-: Phosphatidylglycerol (28:1) => (16:1/12:0)	PG(28:1)	in vitro	36000	[M-H]-	28	1	neg	663.424	4.62	PG
TTPAL	CRAL-TRIO	[M-H]-: Phosphatidate (35:2) => (18:1/17:1)	PA(35:2)	in vitro	35000	[M-H]-	35	2	neg	685.481	8.08	PA
TTPAL	CRAL-TRIO	[M-H]-: Phosphatidate (33:1) => (16:0/17:1)	PA(33:1)	in vitro	35000	[M-H]-	33	1	neg	659.465	7.94	PA
TTPAL	CRAL-TRIO	[M-H+1x(HCOONa)]-: Phosphatidylglycerol (37:2) => (19:1/18:1)	PG(37:2)	in vitro	34000	[M-H+1x(HCOONa)]-	37	2	neg	855.536	8.86	PG
TTPAL	CRAL-TRIO	[M-H]-: Phosphatidate (34:1) => (16:0/18:1)	PA(34:1)	in vitro	33000	[M-H]-	34	1	neg	673.481	8.41	PA
TTPAL	CRAL-TRIO	[M-H]-: Phosphatidylethanolamine (28:0) => (14:0/14:0)	PE(28:0)	in vitro	31000	[M-H]-	28	0	neg	634.445	6.22	PE
TTPAL	CRAL-TRIO	[M-H]-: Lysophosphatidylethanolamine (17:1) => (17:1)	LPE(17:1)	in vitro	26000	[M-H]-	17	1	neg	464.278	2.01	LPE
TTPAL	CRAL-TRIO	[M-H]-: Bismonoacylglycerolphosphate (34:3);Phosphatidylglycerol (34:3) => (16:1/18:2)	PG/BMP(34:3)	in vitro	24000	[M-H]-	34	3	neg	743.486	6.45	PG/BMP
TTPAL	CRAL-TRIO	[M-H]-: Phosphatidylethanolamine (36:3) => (18:1/18:2)	PE(36:3)	in vitro	22000	[M-H]-	36	3	neg	740.523	8.74	PE
TTPAL	CRAL-TRIO	[M-H+2x(HCOONa)]-: Phosphatidylethanolamine (33:1) => (17:1/16:0)	PE(33:1)	in vitro	22000	[M-H+2x(HCOONa)]-	33	1	neg	838.482	8.61	PE
TTPAL	CRAL-TRIO	[M-H+2x(HCOONa)]-: Phosphatidylethanolamine (34:1) => (18:1/16:0)	PE(34:1)	in vitro	18000	[M-H+2x(HCOONa)]-	34	1	neg	852.497	9.08	PE
TTPAL	CRAL-TRIO	[M-H+2x(HCOONa)]-: Phosphatidylethanolamine (36:2) => (18:1/18:1)	PE(36:2)	in vitro	18000	[M-H+2x(HCOONa)]-	36	2	neg	878.513	9.22	PE
TTPAL	CRAL-TRIO	[M-H]-: Phosphatidylethanolamine (28:1) => (16:1/12:0)	PE(28:1)	in vitro	16000	[M-H]-	28	1	neg	632.43	5.27	PE
TTPAL	CRAL-TRIO	[M-H]-: Lysophosphatidylglycerol (18:1) => (18:1)	LPG(18:1)	in vitro	14000	[M-H]-	18	1	neg	509.288	2.01	LPG
TTPAL	CRAL-TRIO	[M-H]-: Phosphatidylglycerol (29:1);Bismonoacylglycerolphosphate (29:1) => (17:1/12:0)	PG/BMP(29:1)	in vitro	13000	[M-H]-	29	1	neg	677.44	5.16	PG/BMP
TTPAL	CRAL-TRIO	[M-H]-: Lysophosphatidylethanolamine (16:0) => (16:0)	LPE(16:0)	in vitro	12000	[M-H]-	16	0	neg	452.278	2.19	LPE
