# Supplementary material for: Systematic analyses of lipid mobilization by human lipid transfer proteins
Source: Nature. 2026 Jan 7;651(8105):511–20. doi: 10.1038/s41586-025-10040-y (PMC12979188; doi:10.1038/s41586-025-10040-y)
Supplement: Supplementary file 7 — Lipid subclasses associated with LTPs in cellulo and in vitro (Fig. 2a). Supplementary Table 5a: Normalized MS intensities from the in cellulo screen. Supplementary Table 5b: Normalized MS intensities from the in vitro screen. Supplementary Table 5c: Table describing whether an LTP–lipid interaction is novel or known. [file 41586_2025_10040_MOESM7_ESM.xlsx]

## Sheet: Description
Table 5:	Lipid subclasses associated with LTPs in cellulo and in vitro (Fig. 2a)
Table 5A:	Normalized MS-intensities from the in cellulo screen.
	The column headers contain the protein names.
	The first column contains the name of the lipid subclasses
	The values are min-max normalized MS-intensities.
HPTLC	The results are based on HPTLC.
NA	No interaction detected.
Table 5B:	Normalized MS-intensities from the in vitro screen.
	The column headers contain the protein names.
	The first column contains the name of the lipid subclasses
	The values are min-max normalized MS-intensities.
HPTLC	The results are based on HPTLC.
NA	No interaction detected.
Table 5C:	Table describing if an LTP-lipid interactions is novel or known.
	The column headers contain the protein names.
	The first column contains the name of the lipid subclasses
NA	No interaction detected.
Novel	The LTP-lipid interaction is novel to our current knowledge.
Known	The LTP-lipid interaction has been previously described.

## Sheet: Table5A
	SEC14L5	SEC14L2	SEC14L4	SEC14L6	TTPA	TTPAL	RLBP1	ATCAY	BNIPL	GLTP	GLTPD1	PITPNA	PITPNB	PITPNC1	STARD2	STARD10	CERT	OSBP2	OSBP	OSBPL1A	OSBPL2	OSBPL9	OSBPL5	BPIFB2	BPI	GM2A	LCN1	LCN15	RBP4	RBP1	RBP5	PMP2	FABP1	FABP7	FABP5	CRABP2	SCP2D1	HSDL2	SCP2
Cer*	NA	NA	NA	NA	NA	NA	NA	NA	NA	NA	NA	NA	NA	NA	NA	NA	7.87648	NA	NA	NA	NA	NA	NA	NA	NA	NA	NA	NA	NA	NA	NA	NA	NA	NA	NA	NA	NA	NA	NA
d*CerP	NA	NA	NA	NA	NA	NA	NA	NA	NA	NA	8.74094	NA	NA	NA	NA	NA	NA	NA	NA	NA	NA	NA	NA	NA	NA	NA	NA	NA	NA	NA	NA	NA	NA	NA	NA	NA	NA	NA	NA
HexCer*	NA	NA	NA	NA	NA	NA	NA	NA	NA	10	NA	NA	NA	NA	NA	NA	NA	NA	NA	NA	NA	NA	NA	NA	NA	NA	NA	NA	NA	NA	NA	NA	NA	NA	NA	NA	NA	NA	NA
t*Hex2Cer	NA	NA	NA	NA	NA	NA	NA	NA	NA	2.56396	NA	NA	NA	NA	NA	NA	NA	NA	NA	NA	NA	NA	NA	NA	NA	NA	NA	NA	NA	NA	NA	NA	NA	NA	NA	NA	NA	NA	NA
d*SHexCer	NA	NA	NA	NA	NA	NA	NA	NA	NA	NA	NA	NA	NA	NA	NA	NA	NA	NA	NA	NA	NA	NA	NA	NA	NA	NA	NA	NA	NA	NA	NA	NA	NA	NA	NA	NA	NA	NA	NA
SM*	NA	NA	NA	NA	NA	NA	NA	NA	NA	NA	7.35892	NA	NA	NA	NA	NA	NA	NA	NA	NA	NA	NA	NA	NA	NA	NA	1.59647	NA	NA	NA	NA	NA	NA	NA	NA	NA	NA	NA	NA
FA	NA	NA	NA	NA	NA	NA	NA	NA	NA	NA	NA	NA	NA	NA	NA	NA	NA	NA	NA	NA	NA	NA	NA	NA	NA	NA	NA	NA	NA	NA	NA	NA	NA	NA	NA	NA	NA	NA	NA
FAL	NA	NA	NA	NA	NA	NA	NA	NA	NA	NA	NA	NA	NA	NA	NA	NA	NA	NA	NA	NA	NA	NA	NA	NA	NA	NA	NA	NA	NA	NA	NA	NA	NA	NA	NA	NA	NA	NA	NA
LPC	NA	NA	NA	NA	NA	NA	NA	NA	NA	NA	NA	NA	NA	NA	NA	NA	NA	NA	NA	NA	NA	NA	NA	NA	NA	NA	NA	NA	NA	NA	NA	NA	NA	NA	NA	NA	NA	NA	NA
LPE	NA	NA	NA	NA	NA	NA	NA	NA	NA	NA	NA	NA	NA	NA	NA	NA	NA	NA	NA	NA	NA	NA	NA	NA	NA	NA	NA	NA	NA	NA	NA	NA	NA	NA	NA	NA	NA	NA	NA
LPE-O	NA	NA	NA	NA	NA	NA	NA	NA	NA	NA	NA	NA	NA	NA	NA	NA	NA	NA	NA	NA	NA	NA	NA	NA	NA	NA	NA	NA	NA	NA	NA	NA	NA	NA	NA	NA	NA	NA	NA
LPG	NA	NA	NA	NA	NA	NA	NA	NA	NA	NA	NA	NA	NA	NA	NA	NA	NA	NA	NA	NA	NA	NA	NA	NA	NA	NA	NA	NA	NA	NA	NA	NA	NA	NA	NA	NA	NA	NA	NA
PA	NA	NA	NA	NA	NA	NA	NA	NA	NA	NA	NA	NA	NA	NA	NA	NA	NA	NA	NA	NA	NA	NA	NA	NA	NA	NA	NA	NA	NA	NA	NA	NA	NA	NA	NA	NA	NA	NA	NA
PC	NA	NA	NA	5.97358	NA	NA	NA	4.05149	NA	NA	NA	2.84198	4.52221	NA	10	9.03084	4.38127	NA	NA	NA	NA	NA	NA	7.90977	8.09782	4.42399	8.69021	NA	NA	NA	NA	NA	NA	NA	NA	NA	NA	NA	NA
PC-O	NA	NA	NA	4.4734	NA	NA	NA	NA	1.29106	NA	NA	NA	NA	NA	7.8073	6.48934	NA	NA	NA	NA	NA	NA	NA	5.71678	5.13119	4.10687	6.38795	NA	NA	NA	NA	NA	NA	NA	NA	NA	NA	NA	NA
PE	NA	NA	NA	1.56908	NA	NA	NA	NA	NA	NA	NA	NA	NA	NA	NA	HPTLC	NA	NA	NA	NA	NA	NA	NA	NA	4.36377	5.29523	NA	NA	NA	NA	NA	NA	NA	NA	NA	NA	NA	NA	NA
PE-O	NA	NA	NA	NA	NA	NA	NA	NA	NA	NA	NA	NA	NA	NA	NA	4.06103	NA	NA	NA	NA	NA	NA	NA	NA	NA	NA	NA	NA	NA	NA	NA	NA	NA	NA	NA	NA	NA	NA	NA
PI	NA	7.28829	NA	NA	NA	NA	NA	NA	NA	NA	NA	NA	NA	NA	NA	NA	NA	NA	NA	NA	NA	NA	NA	NA	3.88246	5.11016	NA	NA	NA	NA	NA	NA	NA	NA	NA	NA	NA	NA	NA
PIPs	NA	NA	NA	NA	NA	NA	NA	NA	NA	NA	NA	NA	NA	NA	NA	NA	NA	NA	NA	NA	HPTLC	NA	NA	NA	NA	NA	NA	NA	NA	NA	NA	NA	NA	NA	NA	NA	NA	NA	NA
PS	NA	NA	NA	NA	NA	NA	NA	NA	NA	NA	NA	NA	NA	NA	NA	NA	NA	NA	NA	NA	NA	3.78559	NA	NA	2.76489	NA	NA	NA	NA	NA	NA	NA	NA	NA	NA	NA	NA	NA	NA
PGP	NA	NA	NA	NA	NA	NA	NA	NA	NA	NA	NA	NA	NA	NA	NA	NA	NA	NA	NA	NA	NA	NA	NA	NA	NA	NA	NA	NA	NA	NA	NA	NA	NA	NA	NA	NA	NA	NA	NA
PG	NA	NA	NA	NA	NA	NA	NA	NA	NA	NA	NA	NA	NA	NA	NA	NA	NA	NA	NA	NA	NA	NA	NA	NA	NA	NA	NA	NA	NA	NA	NA	NA	NA	NA	NA	NA	NA	NA	NA
PG/BMP	NA	NA	NA	NA	NA	NA	NA	NA	NA	NA	NA	NA	NA	NA	NA	NA	NA	NA	NA	NA	NA	NA	NA	4.17796	NA	4.17796	NA	NA	NA	NA	NA	NA	NA	NA	NA	NA	NA	NA	NA
BMP	NA	NA	NA	NA	NA	NA	NA	NA	NA	NA	NA	NA	NA	NA	NA	NA	NA	NA	NA	NA	NA	NA	NA	3.06913	NA	NA	NA	NA	NA	NA	NA	NA	NA	NA	NA	NA	NA	NA	NA
CL	NA	NA	NA	NA	NA	NA	NA	NA	NA	NA	NA	NA	NA	NA	NA	NA	NA	NA	NA	NA	NA	NA	NA	NA	NA	NA	NA	NA	NA	NA	NA	NA	NA	NA	NA	NA	NA	NA	NA
DAG	NA	4.07022	NA	NA	NA	NA	NA	NA	NA	NA	NA	NA	NA	NA	NA	NA	NA	NA	NA	NA	NA	NA	NA	NA	NA	NA	NA	NA	NA	NA	NA	NA	NA	NA	NA	NA	NA	NA	NA
TAG	NA	NA	NA	NA	NA	NA	NA	NA	NA	NA	NA	NA	NA	NA	NA	NA	5.1391	NA	NA	NA	NA	NA	NA	NA	NA	NA	NA	NA	NA	NA	NA	NA	NA	NA	NA	NA	NA	NA	NA
Sterol	NA	NA	NA	NA	NA	NA	NA	NA	NA	NA	NA	NA	NA	NA	NA	NA	NA	HPTLC	HPTLC	HPTLC	HPTLC	HPTLC	NA	NA	NA	NA	NA	NA	NA	NA	NA	NA	NA	NA	NA	NA	NA	NA	NA
VA	NA	NA	NA	NA	NA	NA	NA	NA	NA	NA	NA	NA	NA	NA	NA	NA	NA	NA	NA	NA	NA	NA	NA	NA	NA	NA	NA	NA	4.22726	3.0269	NA	NA	NA	NA	NA	NA	NA	NA	NA

## Sheet: Table5B
	SEC14L5	SEC14L2	SEC14L4	SEC14L6	TTPA	TTPAL	RLBP1	ATCAY	BNIPL	GLTP	GLTPD1	PITPNA	PITPNB	PITPNC1	STARD2	STARD10	CERT	OSBP2	OSBP	OSBPL1A	OSBPL2	OSBPL9	OSBPL5	BPIFB2	BPI	GM2A	LCN1	LCN15	RBP4	RBP1	RBP5	PMP2	FABP1	FABP7	FABP5	CRABP2	SCP2D1	HSDL2	SCP2
Cer*	NA	NA	NA	NA	NA	NA	NA	NA	NA	NA	NA	NA	NA	NA	NA	NA	NA	NA	NA	NA	NA	NA	NA	NA	NA	NA	NA	NA	NA	NA	NA	NA	NA	NA	NA	NA	NA	NA	NA
d*CerP	NA	NA	NA	NA	NA	NA	NA	NA	NA	NA	NA	NA	NA	NA	NA	NA	NA	NA	NA	NA	NA	NA	NA	NA	NA	NA	NA	NA	NA	NA	NA	NA	NA	NA	NA	NA	NA	NA	NA
HexCer*	NA	NA	NA	NA	NA	NA	NA	NA	NA	4.6162	NA	NA	NA	NA	NA	NA	NA	NA	NA	NA	NA	NA	NA	NA	NA	NA	NA	NA	NA	NA	NA	NA	NA	NA	NA	NA	NA	NA	NA
t*Hex2Cer	NA	NA	NA	NA	NA	NA	NA	NA	NA	NA	NA	NA	NA	NA	NA	NA	NA	NA	NA	NA	NA	NA	NA	NA	NA	NA	NA	NA	NA	NA	NA	NA	NA	NA	NA	NA	NA	NA	NA
d*SHexCer	NA	NA	NA	NA	NA	NA	NA	NA	NA	3.16846	NA	NA	NA	NA	NA	NA	NA	NA	NA	NA	NA	NA	NA	NA	NA	NA	NA	NA	NA	NA	NA	NA	NA	NA	NA	NA	NA	NA	NA
SM*	NA	NA	NA	NA	NA	NA	NA	NA	NA	NA	5.73678	NA	NA	NA	NA	NA	NA	NA	NA	NA	NA	NA	NA	NA	NA	NA	NA	NA	NA	NA	NA	NA	NA	NA	NA	NA	NA	NA	NA
FA	NA	NA	3.94469	NA	NA	2.70952	4.19926	NA	NA	4.98326	NA	NA	NA	NA	NA	NA	NA	NA	NA	NA	NA	NA	NA	NA	NA	NA	NA	NA	NA	NA	1	6.39919	8.39416	7.26177	6.68434	2.32517	4.40955	2.20495	NA
FAL	NA	NA	NA	NA	NA	NA	NA	NA	NA	4.75212	NA	NA	NA	NA	NA	NA	NA	NA	NA	NA	NA	NA	NA	NA	NA	NA	NA	NA	NA	NA	NA	NA	NA	NA	NA	NA	NA	NA	NA
LPC	NA	NA	NA	NA	NA	1.266	NA	NA	NA	NA	NA	NA	NA	NA	NA	NA	NA	NA	NA	NA	NA	NA	NA	NA	NA	NA	NA	NA	NA	NA	NA	NA	2.11427	NA	NA	NA	3.70451	NA	NA
LPE	1.89963	NA	NA	NA	NA	2.94341	NA	NA	NA	3.12065	NA	NA	NA	NA	NA	NA	NA	NA	NA	NA	NA	NA	NA	NA	NA	NA	NA	NA	NA	NA	NA	NA	5.97825	NA	NA	NA	5.23643	NA	NA
LPE-O	NA	NA	NA	NA	NA	NA	NA	NA	NA	1	NA	NA	NA	NA	NA	NA	NA	NA	NA	NA	NA	NA	NA	NA	NA	NA	NA	NA	NA	NA	NA	NA	NA	NA	NA	NA	NA	NA	NA
LPG	NA	NA	NA	NA	NA	1.07401	NA	NA	NA	1	NA	NA	NA	NA	NA	NA	NA	NA	NA	NA	NA	NA	NA	NA	NA	NA	NA	NA	NA	NA	NA	NA	1.61232	NA	NA	NA	4.6667	NA	3.00718
PA	NA	NA	NA	NA	2.57616	3.87808	5.70071	NA	NA	NA	NA	NA	NA	7.39827	NA	NA	NA	NA	NA	NA	NA	NA	NA	NA	NA	NA	NA	NA	NA	NA	NA	NA	NA	NA	NA	NA	NA	NA	NA
PC	NA	NA	NA	NA	NA	3.47961	6.46479	NA	NA	NA	NA	8.51539	8.23448	NA	10	6.9749	NA	NA	NA	NA	NA	NA	NA	NA	NA	NA	NA	NA	NA	NA	NA	NA	NA	NA	NA	NA	NA	NA	NA
PC-O	NA	NA	NA	NA	NA	NA	NA	NA	NA	NA	NA	NA	NA	NA	5.06027	NA	NA	NA	NA	NA	NA	NA	NA	NA	NA	NA	NA	NA	NA	NA	NA	NA	NA	NA	NA	NA	NA	NA	NA
PE	2.93237	NA	NA	NA	NA	8.12235	8.58381	NA	NA	NA	NA	NA	NA	NA	NA	9.75483	NA	NA	NA	NA	NA	NA	3.66273	NA	NA	NA	NA	NA	NA	NA	NA	NA	2.54946	NA	NA	NA	4.22999	NA	2.95432
PE-O	NA	NA	NA	NA	NA	NA	NA	NA	NA	NA	NA	NA	NA	NA	NA	NA	NA	NA	NA	NA	NA	NA	NA	NA	NA	NA	NA	NA	NA	NA	NA	NA	NA	NA	NA	NA	NA	NA	NA
PI	NA	NA	NA	NA	NA	NA	NA	NA	NA	NA	NA	2.8394	3.47961	1.47896	NA	NA	NA	NA	NA	NA	NA	NA	NA	NA	NA	NA	NA	NA	NA	NA	NA	NA	NA	NA	NA	NA	NA	NA	NA
PIPs	NA	NA	NA	NA	NA	NA	NA	NA	NA	NA	NA	NA	NA	NA	NA	NA	NA	NA	NA	NA	NA	NA	NA	NA	NA	NA	NA	NA	NA	NA	NA	NA	NA	NA	NA	NA	NA	NA	NA
PS	NA	NA	NA	NA	NA	NA	NA	NA	NA	NA	NA	NA	NA	NA	NA	NA	NA	NA	NA	NA	NA	HPTLC	NA	NA	NA	NA	NA	NA	NA	NA	NA	NA	NA	NA	NA	NA	NA	NA	NA
PGP	NA	NA	NA	NA	NA	NA	4.0659	NA	NA	NA	NA	NA	NA	NA	NA	NA	NA	NA	NA	NA	NA	NA	NA	NA	NA	NA	NA	NA	NA	NA	NA	NA	NA	NA	NA	NA	NA	NA	NA
PG	NA	NA	NA	NA	5.04991	8.97381	10	NA	NA	NA	NA	NA	7.66982	NA	NA	9.00726	NA	NA	NA	NA	NA	NA	NA	NA	NA	NA	NA	1.69226	NA	NA	NA	NA	4.3334	NA	NA	NA	NA	1.91379	3.67863
PG/BMP	NA	NA	NA	NA	6.62563	3.50074	6.14177	NA	NA	NA	2.82715	NA	3.21969	NA	NA	3.7867	NA	NA	NA	NA	NA	NA	NA	NA	NA	NA	NA	4.43698	NA	NA	NA	NA	NA	NA	NA	NA	4.56169	NA	3.82957
BMP	NA	NA	NA	NA	NA	NA	NA	NA	NA	NA	NA	NA	NA	NA	NA	NA	NA	NA	NA	NA	NA	NA	NA	NA	NA	NA	NA	NA	NA	NA	NA	NA	NA	NA	NA	NA	NA	NA	NA
CL	NA	NA	NA	NA	NA	2.28773	3.28693	NA	NA	NA	NA	NA	NA	NA	NA	NA	NA	NA	NA	NA	NA	NA	NA	NA	NA	NA	NA	NA	NA	NA	NA	NA	NA	NA	NA	NA	NA	NA	NA
DAG	NA	NA	NA	NA	NA	NA	NA	NA	NA	NA	NA	NA	NA	NA	NA	NA	NA	NA	NA	NA	NA	NA	NA	NA	NA	NA	NA	NA	NA	NA	NA	NA	NA	NA	NA	NA	NA	NA	NA
TAG	NA	NA	NA	NA	NA	NA	NA	NA	NA	NA	NA	NA	NA	NA	NA	NA	NA	NA	NA	NA	NA	NA	NA	NA	NA	NA	NA	NA	NA	NA	NA	NA	NA	NA	NA	NA	NA	3.37937	NA
Sterol	NA	NA	NA	NA	NA	NA	NA	NA	NA	NA	NA	NA	NA	NA	NA	NA	NA	NA	NA	NA	NA	NA	NA	NA	NA	NA	NA	NA	NA	NA	NA	NA	NA	NA	NA	NA	NA	NA	NA
VA	NA	NA	NA	NA	NA	NA	NA	NA	NA	NA	NA	NA	NA	NA	NA	NA	NA	NA	NA	NA	NA	NA	NA	NA	NA	NA	NA	NA	NA	NA	NA	NA	NA	NA	NA	NA	NA	NA	NA

## Sheet: Table5C
	SEC14L5	SEC14L2	SEC14L4	SEC14L6	TTPA	TTPAL	RLBP1	ATCAY	BNIPL	GLTP	GLTPD1	PITPNA	PITPNB	PITPNC1	STARD2	STARD10	CERT	OSBP2	OSBP	OSBPL1A	OSBPL2	OSBPL9	OSBPL5	BPIFB2	BPI	GM2A	LCN1	LCN15	RBP4	RBP1	RBP5	PMP2	FABP1	FABP7	FABP5	CRABP2	SCP2D1	HSDL2	SCP2
Cer*	NA	NA	NA	NA	NA	NA	NA	NA	NA	NA	NA	NA	NA	NA	NA	NA	Known	NA	NA	NA	NA	NA	NA	NA	NA	NA	NA	NA	NA	NA	NA	NA	NA	NA	NA	NA	NA	NA	NA
d*CerP	NA	NA	NA	NA	NA	NA	NA	NA	NA	NA	Known	NA	NA	NA	NA	NA	NA	NA	NA	NA	NA	NA	NA	NA	NA	NA	NA	NA	NA	NA	NA	NA	NA	NA	NA	NA	NA	NA	NA
HexCer*	NA	NA	NA	NA	NA	NA	NA	NA	NA	Known	NA	NA	NA	NA	NA	NA	NA	NA	NA	NA	NA	NA	NA	NA	NA	NA	NA	NA	NA	NA	NA	NA	NA	NA	NA	NA	NA	NA	NA
t*Hex2Cer	NA	NA	NA	NA	NA	NA	NA	NA	NA	Novel	NA	NA	NA	NA	NA	NA	NA	NA	NA	NA	NA	NA	NA	NA	NA	NA	NA	NA	NA	NA	NA	NA	NA	NA	NA	NA	NA	NA	NA
d*SHexCer	NA	NA	NA	NA	NA	NA	NA	NA	NA	Novel	NA	NA	NA	NA	NA	NA	NA	NA	NA	NA	NA	NA	NA	NA	NA	NA	NA	NA	NA	NA	NA	NA	NA	NA	NA	NA	NA	NA	NA
SM*	NA	NA	NA	NA	NA	NA	NA	NA	NA	NA	Novel	NA	NA	NA	NA	NA	NA	NA	NA	NA	NA	NA	NA	NA	NA	NA	Novel	NA	NA	NA	NA	NA	NA	NA	NA	NA	NA	NA	NA
FA	NA	NA	Novel	NA	NA	Novel	Novel	NA	NA	Novel	NA	NA	NA	NA	NA	NA	NA	NA	NA	NA	NA	NA	NA	NA	NA	NA	NA	NA	NA	NA	Novel	Known	Known	Known	Known	Novel	Novel	Novel	NA
FAL	NA	NA	NA	NA	NA	NA	NA	NA	NA	Novel	NA	NA	NA	NA	NA	NA	NA	NA	NA	NA	NA	NA	NA	NA	NA	NA	NA	NA	NA	NA	NA	NA	NA	NA	NA	NA	NA	NA	NA
LPC	NA	NA	NA	NA	NA	Novel	NA	NA	NA	NA	NA	NA	NA	NA	NA	NA	NA	NA	NA	NA	NA	NA	NA	NA	NA	NA	NA	NA	NA	NA	NA	NA	Novel	NA	NA	NA	Novel	NA	NA
LPE	Novel	NA	NA	NA	NA	Novel	NA	NA	NA	Novel	NA	NA	NA	NA	NA	NA	NA	NA	NA	NA	NA	NA	NA	NA	NA	NA	NA	NA	NA	NA	NA	NA	Novel	NA	NA	NA	Novel	NA	NA
LPE-O	NA	NA	NA	NA	NA	NA	NA	NA	NA	Novel	NA	NA	NA	NA	NA	NA	NA	NA	NA	NA	NA	NA	NA	NA	NA	NA	NA	NA	NA	NA	NA	NA	NA	NA	NA	NA	NA	NA	NA
LPG	NA	NA	NA	NA	NA	Novel	NA	NA	NA	Novel	NA	NA	NA	NA	NA	NA	NA	NA	NA	NA	NA	NA	NA	NA	NA	NA	NA	NA	NA	NA	NA	NA	Novel	NA	NA	NA	Novel	NA	Novel
PA	NA	NA	NA	NA	Novel	Novel	Novel	NA	NA	NA	NA	NA	NA	Known	NA	NA	NA	NA	NA	NA	NA	NA	NA	NA	NA	NA	NA	NA	NA	NA	NA	NA	NA	NA	NA	NA	NA	NA	NA
PC	NA	NA	NA	Novel	NA	Novel	Novel	Novel	NA	NA	NA	Known	Known	NA	Known	Known	Novel	NA	NA	NA	NA	NA	NA	Novel	Novel	Known	Known	NA	NA	NA	NA	NA	NA	NA	NA	NA	NA	NA	NA
PC-O	NA	NA	NA	Novel	NA	NA	NA	NA	Novel	NA	NA	NA	NA	NA	Novel	Novel	NA	NA	NA	NA	NA	NA	NA	Novel	Novel	Novel	Novel	NA	NA	NA	NA	NA	NA	NA	NA	NA	NA	NA	NA
PE	Novel	NA	NA	Novel	NA	Novel	Novel	NA	NA	NA	NA	NA	NA	NA	NA	Known	NA	NA	NA	NA	NA	NA	Novel	NA	Novel	Novel	NA	NA	NA	NA	NA	NA	Novel	NA	NA	NA	Novel	NA	Novel
PE-O	NA	NA	NA	NA	NA	NA	NA	NA	NA	NA	NA	NA	NA	NA	NA	Novel	NA	NA	NA	NA	NA	NA	NA	NA	NA	NA	NA	NA	NA	NA	NA	NA	NA	NA	NA	NA	NA	NA	NA
PI	NA	Known	NA	NA	NA	NA	NA	NA	NA	NA	NA	Known	Known	Known	NA	NA	NA	NA	NA	NA	NA	NA	NA	NA	Novel	Novel	NA	NA	NA	NA	NA	NA	NA	NA	NA	NA	NA	NA	NA
PIPs	NA	NA	NA	NA	NA	NA	NA	NA	NA	NA	NA	NA	NA	NA	NA	NA	NA	NA	NA	NA	Known	NA	NA	NA	NA	NA	NA	NA	NA	NA	NA	NA	NA	NA	NA	NA	NA	NA	NA
PS	NA	NA	NA	NA	NA	NA	NA	NA	NA	NA	NA	NA	NA	NA	NA	NA	NA	NA	NA	NA	NA	Novel	NA	NA	Novel	NA	NA	NA	NA	NA	NA	NA	NA	NA	NA	NA	NA	NA	NA
PGP	NA	NA	NA	NA	NA	NA	Novel	NA	NA	NA	NA	NA	NA	NA	NA	NA	NA	NA	NA	NA	NA	NA	NA	NA	NA	NA	NA	NA	NA	NA	NA	NA	NA	NA	NA	NA	NA	NA	NA
PG	NA	NA	NA	NA	Novel	Novel	Novel	NA	NA	NA	NA	NA	Novel	NA	NA	Novel	NA	NA	NA	NA	NA	NA	NA	NA	NA	NA	NA	Novel	NA	NA	NA	NA	Novel	NA	NA	NA	NA	Novel	Novel
PG/BMP	NA	NA	NA	NA	Novel	Novel	Novel	NA	NA	NA	Novel	NA	Novel	NA	NA	Novel	NA	NA	NA	NA	NA	NA	NA	Novel	NA	Novel	NA	Novel	NA	NA	NA	NA	NA	NA	NA	NA	Novel	NA	Novel
BMP	NA	NA	NA	NA	NA	NA	NA	NA	NA	NA	NA	NA	NA	NA	NA	NA	NA	NA	NA	NA	NA	NA	NA	Novel	NA	NA	NA	NA	NA	NA	NA	NA	NA	NA	NA	NA	NA	NA	NA
CL	NA	NA	NA	NA	NA	Novel	Novel	NA	NA	NA	NA	NA	NA	NA	NA	NA	NA	NA	NA	NA	NA	NA	NA	NA	NA	NA	NA	NA	NA	NA	NA	NA	NA	NA	NA	NA	NA	NA	NA
DAG	NA	Novel	NA	NA	NA	NA	NA	NA	NA	NA	NA	NA	NA	NA	NA	NA	NA	NA	NA	NA	NA	NA	NA	NA	NA	NA	NA	NA	NA	NA	NA	NA	NA	NA	NA	NA	NA	NA	NA
TAG	NA	NA	NA	NA	NA	NA	NA	NA	NA	NA	NA	NA	NA	NA	NA	NA	Novel	NA	NA	NA	NA	NA	NA	NA	NA	NA	NA	NA	NA	NA	NA	NA	NA	NA	NA	NA	NA	Novel	NA
Sterol	NA	NA	NA	NA	NA	NA	NA	NA	NA	NA	NA	NA	NA	NA	NA	NA	NA	Known	Known	Known	Known	Known	NA	NA	NA	NA	NA	NA	NA	NA	NA	NA	NA	NA	NA	NA	NA	NA	NA
VA	NA	NA	NA	NA	NA	NA	NA	NA	NA	NA	NA	NA	NA	NA	NA	NA	NA	NA	NA	NA	NA	NA	NA	NA	NA	NA	NA	NA	Known	Known	NA	NA	NA	NA	NA	NA	NA	NA	NA
