# Supplementary material for: Systematic analyses of lipid mobilization by human lipid transfer proteins
Source: Nature. 2026 Jan 7;651(8105):511–20. doi: 10.1038/s41586-025-10040-y (PMC12979188; doi:10.1038/s41586-025-10040-y)
Supplement: Supplementary file 8 — List of LTPs expressed in in cellulo and in vitro assays, but lipidated in only one of the assays. [file 41586_2025_10040_MOESM8_ESM.xlsx]

## Sheet: Description
Table 6:	List of LTPs expressed in in cellulo and in vitro assays, but lipidated in only one of the assays.
Header Table 6	Description
Protein Name	Name of the LTP
Expressed in cellulo	Was the LTP expressed in HEK293 cells: Yes, No
Expressed in vitro	Was the LTP expressed in E. Coli: Yes, No; ND not determined
Lipidated in cellulo	Could the LTP mobilize a lipid in HEK293 cells: Yes, No; ND not determined
Lipidated in vitro	Could the LTP mobilize a lipid in the in vitro biochemical assay: Yes, No; ND not determined

## Sheet: Table6
Protein Name	Expressed in cellulo	Expressed in vitro	Lipidated in cellulo	Lipidated in vitro
GLTP	YES	YES	YES	YES
GLTPD1	YES	YES	YES	YES
PITPNA	YES	YES	YES	YES
PITPNB	YES	YES	YES	YES
STARD2	YES	YES	YES	YES
STARD10	YES	YES	YES	YES
SEC14L2	YES	YES	YES	NO
SEC14L6	YES	YES	YES	NO
BNIPL	YES	YES	YES	NO
OSBP2	YES	YES	YES	NO
OSBP	YES	YES	YES	NO
RBP1	YES	YES	YES	NO
SEC14L5	YES	YES	NO	YES
SEC14L4	YES	YES	NO	YES
TTPA	YES	YES	NO	YES
TTPAL	YES	YES	NO	YES
RLBP1	YES	YES	NO	YES
OSBPL5	YES	YES	NO	YES
LCN15	YES	YES	NO	YES
RBP5	YES	YES	NO	YES
PMP2	YES	YES	NO	YES
FABP7	YES	YES	NO	YES
FABP5	YES	YES	NO	YES
CRABP2	YES	YES	NO	YES
HSDL2	YES	YES	NO	YES
SCP2	YES	YES	NO	YES
FABP1	YES	YES	NO	YES
ATCAY	YES	NO	YES	ND
CERT	YES	NO	YES	ND
OSBPL1A	YES	NO	YES	ND
OSBPL2	YES	NO	YES	ND
OSBPL9	YES	ND	YES	ND
BPIFB2	YES	ND	YES	ND
BPI	YES	NO	YES	ND
GM2A	YES	ND	YES	ND
LCN1	YES	ND	YES	ND
RBP4	YES	ND	YES	ND
PITPNC1	NO	YES	ND	YES
SCP2D1	NO	YES	ND	YES
