# Supplementary material for: Systematic analyses of lipid mobilization by human lipid transfer proteins
Source: Nature. 2026 Jan 7;651(8105):511–20. doi: 10.1038/s41586-025-10040-y (PMC12979188; doi:10.1038/s41586-025-10040-y)
Supplement: Supplementary file 9 — Results of the structural and functional benchmarks. Supplementary Table 7a: Volumes of LTP lipid binding pockets and volume of their respective ligand lipid species (Figs. 1b,c and Extended Data Figs. 2a,c,d). Supplementary Table 7b: Lipidomics data of HEK293 overexpressing and or not an LTP. Supplementary Table 7c: Changes in lipid species abundance upon individual LTP overexpression (Figs. 1d and 2b). Supplementary Table 7d: Changes in lipid species upon individual LTP overexpression (Fig. 4b). Results from the paired two-sided t-test of the induced versus non-induced samples. Supplementary Table 7e: Results of the fluorescence-based binding assay of CERT lipid transfer domain (CERT-STAT), STARD4 and STARD10 to NBD–phosphatidylcholine (Fig. 2d). [file 41586_2025_10040_MOESM9_ESM.xlsx]

## Sheet: Description
Table 7:	Results of the structural and functional benchmarks
Table 7A:	Volumes of LTP lipid binding pockets and volume of their respective ligand lipid species (Figs 1b and 1c; Extended Data Figs 2a, 2c and 2d)
Column Header	Description
Protein name	The name of the LTP
Lipid	The short name of the lipid species
Lipid full name	The full name of the lipid species
Pocket volume	The volume of the lipid binding pocket in angstrom cubed [Å^3]
Lipid volume	The volume of the lipid species in angstrom cubed [Å^3]
Novelty	Description if a LTP-lipid interaction is "novel" or "known".
Screen	Description if the LTP-lipid interaction was found in the "in cellulo" or "in vitro" screen.
Table 7B:	Lipidomics data of HEK293 overexpressing (induced, n = 3) and or not (non-induced, n = 3) a LTP
Column header	Description
Lipid Species	The abbreviation of the lipid name
Other columns	All other column headers consist of the name of the protein and the information; if the protein was induced (induced) or not (noninduced) and the information about the replicate (biorepA, biorepB, biorepC)
	The replicates are paired (induced.biorepA paired with noninduced.biorepA, induced.biorepB paired with noninduced.biorepB, induced.biorepC paired with noninduced.biorepC).
Data	The data are mol percentage of total detection per sample (per column). Non-detected species in samples are 0.
Table 7C:	Changes in lipid species abundance upon individual LTP overexpression (Fig. 1d and 2b)
Column header	Description
Protein Name	The name of the protein
Lipid Species	The short name of the lipid
Lipid Subclass	The name of the lipid subclass
Log Ratio	Log10(weighted fold changes). Fold changes (Log10) of induced versus non-indunced and weighted by variation across all overexpression data
P-value	P-value based on the pairwise comparison of induced versus non-induced LTP. Two-sided non-paired t-test corrected for multiple testing.
	Significant negative changes after Bonferroni correction for multiple testing are highlighted in green; significant positive changes after this correction are highlighted in blue
Table 7D:	Changes in lipid species upon individual LTP overexpression (Fig. 4b) - Results from the paired two-sided t-test of the induced versus non-induced samples
Column header	Description
Protein Name	The name of the protein
Lipid Species	The short name of the lipid
Lipid Subclass	The name of the lipid subclass
Total Chainlength	Sum of the number of carbons in the chains
Total Unsaturation	Number of unsaturations
P-value	P-value based on the pairwise comparison of induced (n = 3) versus non-induced (n = 3) LTP; two-sided paired t-test.
Log10 Fold-Change	The fold change as log10
Table 7E:	Results of the fluorescence-based binding assay of CERT lipid transfer domain (CERT-STAT), STARD4 and STARD10 to NBD-phosphatidylcholine (Fig. 2d)
Column header	Description
Replicate	The number of the replicate
CERT-STAT	Raw fluorescence arbitrary units with excitation at 470 nm and emission at 543 nm for CERT-STAT
STARD4	Raw fluorescence arbitrary units with excitation at 470 nm and emission at 543 nm for STARD4
STARD10	Raw fluorescence arbitrary units with excitation at 470 nm and emission at 543 nm for STARD10
Statistic
Column header	Description
Comparison	The two assays that were compared Welch’s ANOVA followed by two-sided Dunnett’s post-hoc multiple comparison test.
Mean difference	The mean difference between the two compared assays
95 % CI of difference	95 % confidence interval of the difference between the two assays
Adjusted p-Value	Adjusted p-value of the test

## Sheet: Table7A
Protein Name	Lipid	Lipid full name	Pocket volume	Lipid volume	Novelty	Screen
ATCAY	PC(34:1)	Phosphatidylcholine (34:1)	1906	679.15	novel	in cellulo
ATCAY	PC(32:1)	Phosphatidylcholine (32:1)	1906	651.83	novel	in cellulo
BNIPL	PC(O-32:1)	Phosphatidylcholine (O-32:1)	1758	642.04	novel	in cellulo
BPI	PC(O-34:1)	Phosphatidylcholine (O-34:1)	2623	669.36	novel	in cellulo
BPI	PC(O-32:1)	Phosphatidylcholine (O-32:1)	2623	642.04	novel	in cellulo
BPI	PC(36:1)	Phosphatidylcholine (36:1)	2623	706.47	novel	in cellulo
BPI	PC(32:2)	Phosphatidylcholine (32:2)	2623	652.83	novel	in cellulo
BPI	PE(34:1)	Phosphatidylethanolamine (34:1) => (18:1/16:0)	2623	638.17	novel	in cellulo
BPI	PC(36:3)	Phosphatidylcholine (36:3)	2623	708.47	novel	in cellulo
BPI	PC(33:1)	Phosphatidylcholine (33:1)	2623	665.49	novel	in cellulo
BPI	PC(38:2)	Phosphatidylcholine (38:2)	2623	734.79	novel	in cellulo
BPI	PC(30:0)	Phosphatidylcholine (30:0)	2623	623.51	novel	in cellulo
BPI	PE(36:2)	Phosphatidylethanolamine (36:2) => (18:1/18:1)	2623	666.49	novel	in cellulo
BPI	PC(19:1)	Phosphatidylcholine (19:1)	2623	474.25	novel	in cellulo
BPI	PC(O-36:2)	Phosphatidylcholine (O-36:2)	2623	697.68	novel	in cellulo
BPI	PC(O-34:2)	Phosphatidylcholine (O-34:2)	2623	670.36	novel	in cellulo
BPI	PS(36:1)	Phosphatidylserine (36:1) => (18:1/18:0)	2623	697.73	novel	in cellulo
BPI	PE(34:2)	Phosphatidylethanolamine (34:2) => (16:1/18:1)	2623	639.17	novel	in cellulo
BPI	PC(17:1)	Phosphatidylcholine (17:1)	2623	446.93	novel	in cellulo
BPI	PC(31:1)	Phosphatidylcholine (31:1)	2623	638.17	novel	in cellulo
BPI	PC(32:0)	Phosphatidylcholine (32:0)	2623	650.83	novel	in cellulo
BPI	PE(32:1)	Phosphatidylethanolamine (32:1) => (16:1/16:0)	2623	610.85	novel	in cellulo
BPI	PE(38:4)	Phosphatidylethanolamine (38:4) => (18:0/20:4)	2623	695.81	novel	in cellulo
BPI	PI(36:2)	Phosphatidylinositol (36:2) => (18:1/18:1)	2623	750.98	novel	in cellulo
BPI	PI(38:4)	Phosphatidylinositol (38:4) => (18:0/20:4)	2623	780.3	novel	in cellulo
BPI	PI(36:1)	Phosphatidylinositol (36:1) => (18:1/18:0)	2623	749.98	novel	in cellulo
BPIFB2	PC(36:2)	Phosphatidylcholine (36:2)	2016	707.47	novel	in cellulo
BPIFB2	PC(O-34:1)	Phosphatidylcholine (O-34:1)	2016	669.36	novel	in cellulo
BPIFB2	PC(O-32:1)	Phosphatidylcholine (O-32:1)	2016	642.04	novel	in cellulo
BPIFB2	PC(32:2)	Phosphatidylcholine (32:2)	2016	652.83	novel	in cellulo
BPIFB2	PC(30:1)	Phosphatidylcholine (30:1)	2016	624.51	novel	in cellulo
BPIFB2	PC(36:3)	Phosphatidylcholine (36:3)	2016	708.47	novel	in cellulo
BPIFB2	PC(33:1)	Phosphatidylcholine (33:1)	2016	665.49	novel	in cellulo
BPIFB2	BMP(36:2)	Bismonoacylglycerolphosphate (36:2) => (18:1/18:1)	2016	688.55	novel	in cellulo
BPIFB2	PC(O-36:2)	Phosphatidylcholine (O-36:2)	2016	697.68	novel	in cellulo
BPIFB2	PC(36:1)	Phosphatidylcholine (36:1)	2016	706.47	novel	in cellulo
BPIFB2	PC(35:2)	Phosphatidylcholine (35:2)	2016	693.81	novel	in cellulo
BPIFB2	PC(34:3)	Phosphatidylcholine (34:3)	2016	681.15	novel	in cellulo
BPIFB2	PC(35:1)	Phosphatidylcholine (35:1)	2016	692.81	novel	in cellulo
BPIFB2	PC(30:0)	Phosphatidylcholine (30:0)	2016	623.51	novel	in cellulo
BPIFB2	PC(31:1)	Phosphatidylcholine (31:1)	2016	638.17	novel	in cellulo
BPIFB2	PC(O-32:0)	Phosphatidylcholine (O-32:0)	2016	641.04	novel	in cellulo
BPIFB2	PC(O-32:2)	Phosphatidylcholine (O-32:2)	2016	643.04	novel	in cellulo
BPIFB2	PC(17:1)	Phosphatidylcholine (17:1)	2016	446.93	novel	in cellulo
BPIFB2	PC(O-30:0)/LPC(30:0)	Lysophosphatidylcholine (30:0); Phosphatidylcholine (O-30:0)	2016	613.72	novel	in cellulo
BPIFB2	PG/BMP(36:2)	Phosphatidylglycerol (36:2); Bismonoacylglycerolphosphate (36:2) => (18:1/18:1)	2016	688.55	novel	in cellulo
GLTP	HexCer(t*41:2)	Hexosyl ceramide (t*41:2)	1802	733.31	known	in cellulo
GLTP	Hex2Cer(t*42:2)	Dihexosyl ceramide (t*42:2)	1802	859.17	novel	in cellulo
GLTP	HexCer(d*40:2)	Hexosyl ceramide (d*40:2)	1802	710.86	known	in cellulo
GLTP	HexCer(d*41:1)	Hexosyl ceramide (d*41:1)	1802	723.52	known	in cellulo
GLTP	Hex2Cer(t*40:2)	Dihexosyl ceramide (t*40:2)	1802	831.85	novel	in cellulo
GLTPD1	SM(d*40:2)	Sphingomyelin (d*40:2)	2005	711.73	novel	in cellulo
GLTPD1	SM(d*42:3)	Sphingomyelin (d*42:3)	2005	740.05	novel	in cellulo
GLTPD1	SM(d*38:1)	Sphingomyelin (d*38:1)	2005	683.41	novel	in cellulo
GLTPD1	SM(d*41:2)	Sphingomyelin (d*41:2)	2005	725.39	novel	in cellulo
GLTPD1	SM(d*42:1)	Sphingomyelin (d*42:1)	2005	738.05	novel	in cellulo
GLTPD1	SM(d*33:1)	Sphingomyelin (d*33:1)	2005	615.11	novel	in cellulo
GLTPD1	SM(DH34:0)	Sphingomyelin (DH34:0)	2005	627.77	novel	in cellulo
GLTPD1	SM(d*36:2)	Sphingomyelin (d*36:2)	2005	657.09	novel	in cellulo
GLTPD1	SM(t*34:2)	Sphingomyelin (t*34:2)	2005	629.77	novel	in cellulo
GLTPD1	CerP(d*42:3)	Ceramide phosphate (d*42:3)	2005	662.57	known	in cellulo
GLTPD1	CerP(d*36:1)	Ceramide phosphate (d*36:1)	2005	578.61	known	in cellulo
GLTPD1	CerP(d*33:1)	Ceramide phosphate (d*33:1)	2005	537.63	known	in cellulo
GLTPD1	CerP(d*32:2)	Ceramide phosphate (d*32:2)	2005	524.97	known	in cellulo
GM2A	PC(33:1)	Phosphatidylcholine (33:1)	5525	665.49	known	in cellulo
GM2A	PC(40:2)	Phosphatidylcholine (40:2)	5525	762.11	known	in cellulo
GM2A	PC(O-38:3)	Phosphatidylcholine (O-38:3)	5525	726	novel	in cellulo
GM2A	PC(O-37:7)	Phosphatidylcholine (O-37:7)	5525	716.34	novel	in cellulo
GM2A	PC(O-36:5)	Phosphatidylcholine (O-36:5)	5525	700.68	novel	in cellulo
GM2A	PI(34:1)	Phosphatidylinositol (34:1) =>(18:1/16:0)	5525	722.66	novel	in cellulo
GM2A	PG/BMP(38:3)	Phosphatidylglycerol (38:3); Bismonoacylglycerolphosphate (38:3) => (20:2/18:1)	5525	716.87	novel	in cellulo
GM2A	PE(34:2)	Phosphatidylethanolamine (34:2) => (16:1/18:1)	5525	639.17	novel	in cellulo
GM2A	PE(34:1)	Phosphatidylethanolamine (34:1) => (18:1/16:0)	5525	638.17	novel	in cellulo
GM2A	PC(31:1)	Phosphatidylcholine (31:1) => (16:1/15:0)	5525	638.17	known	in cellulo
LCN1	PC(32:2)	Phosphatidylcholine (32:2)	2047	652.83	known	in cellulo
LCN1	PC(30:1)	Phosphatidylcholine (30:1)	2047	624.51	known	in cellulo
LCN1	PC(O-32:1)	Phosphatidylcholine (O-32:1)	2047	642.04	novel	in cellulo
LCN1	PC(O-34:1)	Phosphatidylcholine (O-34:1)	2047	669.36	novel	in cellulo
LCN1	PC(33:1)	Phosphatidylcholine (33:1)	2047	665.49	known	in cellulo
LCN1	PC(34:3)	Phosphatidylcholine (34:3)	2047	681.15	known	in cellulo
LCN1	PC(31:1)	Phosphatidylcholine (31:1)	2047	638.17	known	in cellulo
LCN1	PC(36:1)	Phosphatidylcholine (36:1)	2047	706.47	known	in cellulo
LCN1	PC(O-36:2)	Phosphatidylcholine (O-36:2)	2047	697.68	novel	in cellulo
LCN1	PC(O-32:2)	Phosphatidylcholine (O-32:2)	2047	643.04	novel	in cellulo
LCN1	PC(36:4)	Phosphatidylcholine (36:4)	2047	709.47	known	in cellulo
LCN1	PC(33:2)	Phosphatidylcholine (33:2)	2047	666.49	known	in cellulo
LCN1	PC(38:5)	Phosphatidylcholine (38:5)	2047	737.79	known	in cellulo
LCN1	PC(30:0)	Phosphatidylcholine (30:0)	2047	623.51	known	in cellulo
LCN1	PC(38:6)	Phosphatidylcholine (38:6)	2047	738.79	known	in cellulo
LCN1	PC(O-38:6)	Phosphatidylcholine (O-38:6)	2047	729	novel	in cellulo
LCN1	PC(O-38:5)/LPC(38:5)	Lysophosphatidylcholine (38:5); Phosphatidylcholine (O-38:5)	2047	728	novel	in cellulo
LCN1	PC(31:0)	Phosphatidylcholine (31:0)	2047	637.17	known	in cellulo
LCN1	PC(40:7)	Phosphatidylcholine (40:7)	2047	767.11	known	in cellulo
LCN1	PC(30:2)	Phosphatidylcholine (30:2)	2047	625.51	known	in cellulo
LCN1	SM(d*34:1)	Sphingomyelin (d*34:1)	2047	628.77	novel	in cellulo
LCN1	PC(O-38:7)	Phosphatidylcholine (O-38:7)	2047	730	novel	in cellulo
PITPNA	PC(33:1)	Phosphatidylcholine (33:1)	4320	665.49	known	in cellulo
PITPNA	PC(30:1)	Phosphatidylcholine (30:1)	4320	624.51	known	in cellulo
PITPNB	PC(32:1)	Phosphatidylcholine (32:1)	4099	651.83	known	in cellulo
PITPNB	PC(34:1)	Phosphatidylcholine (34:1)	4099	679.15	known	in cellulo
PITPNB	PC(34:2)	Phosphatidylcholine (34:2)	4099	680.15	known	in cellulo
PITPNB	PC(30:0)	Phosphatidylcholine (30:0)	4099	623.51	known	in cellulo
RBP1	VA	Retinol	1298	286.99	known	in cellulo
RBP4	VA	Retinol	1071	286.99	known	in cellulo
SEC14L2	PI(38:4)	Phosphatidylinositol (38:4)	2699	780.3	known	in cellulo
SEC14L2	PI(36:2)	Phosphatidylinositol (36:2) => (18:1/18:1)	2699	750.98	known	in cellulo
SEC14L2	DAG(34:2)	Diacylglycerol (34:2) => (18:1/16:1)	2699	558.29	novel	in cellulo
SEC14L2	PI(34:1)	Phosphatidylinositol (34:1) => (16:0/18:1)	2699	722.66	known	in cellulo
SEC14L6	PC(32:1)	Phosphatidylcholine (32:1)	2369	651.83	novel	in cellulo
SEC14L6	PC(O-34:1)	Phosphatidylcholine (O-34:1)	2369	669.36	novel	in cellulo
SEC14L6	PC(O-32:1)	Phosphatidylcholine (O-32:1)	2369	642.04	novel	in cellulo
SEC14L6	PC(36:1)	Phosphatidylcholine (36:1)	2369	706.47	novel	in cellulo
SEC14L6	PC(30:0)	Phosphatidylcholine (30:0)	2369	623.51	novel	in cellulo
SEC14L6	PC(O-32:0)	Phosphatidylcholine (O-32:0)	2369	641.04	novel	in cellulo
SEC14L6	PC(32:0)	Phosphatidylcholine (32:0)	2369	650.83	novel	in cellulo
SEC14L6	PC(32:2)	Phosphatidylcholine (32:2)	2369	652.83	novel	in cellulo
SEC14L6	PE(34:1)	Phosphatidylethanolamine (34:1) => (18:1/16:0)	2369	638.17	novel	in cellulo
SEC14L6	PC(33:1)	Phosphatidylcholine (33:1)	2369	665.49	novel	in cellulo
SEC14L6	PC(36:3)	Phosphatidylcholine (36:3)	2369	708.47	novel	in cellulo
SEC14L6	PC(O-30:0)/LPC(30:0)	Lysophosphatidylcholine (30:0); Phosphatidylcholine (O-30:0)	2369	613.72	novel	in cellulo
SEC14L6	PC(O-34:2)	Phosphatidylcholine (O-34:2)	2369	670.36	novel	in cellulo
STARD2	PC(36:3)	Phosphatidylcholine (36:3)	3492	708.47	known	in cellulo
STARD2	PC(38:6)	Phosphatidylcholine (38:6)	3492	738.79	known	in cellulo
STARD2	PC(38:5)	Phosphatidylcholine (38:5)	3492	737.79	known	in cellulo
STARD2	PC(40:7)	Phosphatidylcholine (40:7)	3492	767.11	known	in cellulo
STARD2	PC(O-38:5)/LPC(38:5)	Lysophosphatidylcholine (38:5); Phosphatidylcholine (O-38:5)	3492	728	novel	in cellulo
STARD2	PC(36:4)	Phosphatidylcholine (36:4)	3492	709.47	known	in cellulo
STARD2	PC(36:1)	Phosphatidylcholine (36:1)	3492	706.47	known	in cellulo
STARD2	PC(O-40:7)	Phosphatidylcholine (O-40:7)	3492	757.32	novel	in cellulo
STARD2	PC(30:1)	Phosphatidylcholine (30:1)	3492	624.51	known	in cellulo
STARD2	PC(O-38:6)	Phosphatidylcholine (O-38:6)	3492	729	novel	in cellulo
STARD2	PC(33:1)	Phosphatidylcholine (33:1)	3492	665.49	known	in cellulo
STARD2	PC(O-36:2)	Phosphatidylcholine (O-36:2)	3492	697.68	novel	in cellulo
STARD2	PC(34:3)	Phosphatidylcholine (34:3)	3492	681.15	known	in cellulo
STARD2	PC(38:3)	Phosphatidylcholine (38:3)	3492	735.79	known	in cellulo
STARD2	PC(O-32:2)	Phosphatidylcholine (O-32:2)	3492	643.04	novel	in cellulo
STARD2	PC(O-36:4)/LPC(36:4)	Phosphatidylcholine (O-36:4); Lysophosphatidylcholine (36:4)	3492	699.68	novel	in cellulo
STARD2	PC(38:7)	Phosphatidylcholine (38:7)	3492	739.79	known	in cellulo
STARD2	PC(O-40:6)	Phosphatidylcholine (O-40:6)	3492	756.32	novel	in cellulo
STARD2	PC(38:4)	Phosphatidylcholine (38:4)	3492	736.79	known	in cellulo
STARD2	PC(36:5)	Phosphatidylcholine (36:5)	3492	710.47	known	in cellulo
STARD2	PC(35:1)	Phosphatidylcholine (35:1)	3492	692.81	known	in cellulo
STARD2	PC(O-38:7)	Phosphatidylcholine (O-38:7)	3492	730	novel	in cellulo
STARD2	PC(O-36:1)	Phosphatidylcholine (O-36:1)	3492	696.68	novel	in cellulo
STARD2	PC(31:1)	Phosphatidylcholine (31:1)	3492	638.17	known	in cellulo
STARD2	PC(31:0)	Phosphatidylcholine (31:0)	3492	637.17	known	in cellulo
STARD2	PC(30:0)	Phosphatidylcholine (30:0)	3492	623.51	known	in cellulo
STARD2	PC(36:6)	Phosphatidylcholine (36:6)	3492	711.47	known	in cellulo
STARD2	PC(O-34:1)	Phosphatidylcholine (O-34:1)	3492	669.36	novel	in cellulo
STARD10	PC(32:1)	Phosphatidylcholine (32:1)	2693	651.83	known	in cellulo
STARD10	PC(32:2)	Phosphatidylcholine (32:2)	2693	652.83	known	in cellulo
STARD10	PC(36:3)	Phosphatidylcholine (36:3)	2693	708.47	known	in cellulo
STARD10	PC(O-34:1)	Phosphatidylcholine (O-34:1)	2693	669.36	novel	in cellulo
STARD10	PC(O-36:2)	Phosphatidylcholine (O-36:2)	2693	697.68	novel	in cellulo
STARD10	PC(O-32:1)	Phosphatidylcholine (O-32:1)	2693	642.04	novel	in cellulo
STARD10	PC(30:1)	Phosphatidylcholine (30:1)	2693	624.51	known	in cellulo
STARD10	PC(34:3)	Phosphatidylcholine (34:3)	2693	681.15	known	in cellulo
STARD10	PC(O-38:5)/LPC(38:5)	Lysophosphatidylcholine (38:5); Phosphatidylcholine (O-38:5)	2693	728	novel	in cellulo
STARD10	PC(36:4)	Phosphatidylcholine (36:4)	2693	709.47	known	in cellulo
STARD10	PC(35:2)	Phosphatidylcholine (35:2)	2693	693.81	known	in cellulo
STARD10	PC(38:6)	Phosphatidylcholine (38:6)	2693	738.79	known	in cellulo
STARD10	PC(O-40:7)	Phosphatidylcholine (O-40:7)	2693	757.32	novel	in cellulo
STARD10	PC(40:7)	Phosphatidylcholine (40:7)	2693	767.11	known	in cellulo
STARD10	PC(38:4)	Phosphatidylcholine (38:4)	2693	736.79	known	in cellulo
STARD10	PC(38:5)	Phosphatidylcholine (38:5)	2693	737.79	known	in cellulo
STARD10	PC(O-36:4)/LPC(36:4)	Phosphatidylcholine (O-36:4); Lysophosphatidylcholine (36:4)	2693	699.68	novel	in cellulo
STARD10	PC(33:2)	Phosphatidylcholine (33:2)	2693	666.49	known	in cellulo
STARD10	PC(O-34:2)	Phosphatidylcholine (O-34:2)	2693	670.36	novel	in cellulo
STARD10	PC(38:2)	Phosphatidylcholine (38:2)	2693	734.79	known	in cellulo
STARD10	PC(38:7)	Phosphatidylcholine (38:7)	2693	739.79	known	in cellulo
STARD10	PE(O-38:6)	Phosphatidylethanolamine (O-38:6)	2693	688.02	novel	in cellulo
STARD10	PE(O-40:8)	Phosphatidylethanolamine (O-40:8)	2693	717.34	novel	in cellulo
CERT	Cer(d*34:1)	Ceramide (d*34:1)	2707	506.91	known	in cellulo
CERT	PC(34:1)	Phosphatidylcholine (34:1)	2707	679.15	novel	in cellulo
CERT	TAG(48:3)	Triacylglycerol (48:3) => (16:1/16:1/16:1)	2707	760.32	novel	in cellulo
CERT	TAG(50:2)	Triacylglycerol (50:2)	2707	786.64	novel	in cellulo
CERT	Cer(d*32:1)	Ceramide (d*32:1)	2707	479.59	known	in cellulo
CERT	Cer(d34:2)	Ceramide (d34:2) => (d18:2/16:0)	2707	507.91	known	in cellulo
CERT	PC(32:1)	Phosphatidylcholine (32:1)	2707	651.83	novel	in cellulo
CERT	Cer(d*34:2)	Ceramide (d*34:2)	2707	507.91	known	in cellulo
CERT	TAG(53:2)	Triacylglycerol (53:2)	2707	827.62	novel	in cellulo
CERT	Cer(DH48:0)	Ceramide (DH48:0) => (DH24:0/24:0)	2707	678.62	known	in cellulo
CERT	TAG(47:2)	Triacylglycerol (47:2) => (16:1/16:1/15:0)	2707	745.66	novel	in cellulo
CERT	TAG(46:3)	Triacylglycerol (46:3) => (16:1/16:1/14:1)	2707	733	novel	in cellulo
CERT	Cer(d36:1)	Ceramide (d36:1) => (d18:1/18:0)	2707	534.23	known	in cellulo
CERT	Cer(d33:1)	Ceramide (d33:1) => (d17:1/16:0)	2707	493.25	known	in cellulo
CERT	Cer(t48:0)	Ceramide (t48:0) => (t22:0/26:0)	2707	705.94	known	in cellulo
CERT	Cer(DH46:0-OH)/Cer(t46:0)	Ceramide (t46:0); Ceramide (DH46:0-OH)	2707	651.3	known	in cellulo
CERT	Cer(d*33:1)	Ceramide (d*33:1)	2707	493.25	known	in cellulo
CERT	Cer(DH48:0-OH)/Cer(t48:0)	Ceramide (t48:0); Ceramide (DH48:0-OH)	2707	669.83	known	in cellulo
CRABP2	FA(17:1)	heptadecenoate => (17:1)	1435	256.72	novel	in vitro
FABP1	PG(36:2)	Phosphatidylglycerol (36:2) => (18:1/18:1)	1715	688.55	novel	in vitro
FABP1	PC(O-18:1)/LPC(18:1)	Lysophosphatidylcholine (18:1);Phosphatidylcholine (O-18:1)	1715	441.01	novel	in vitro
FABP1	PE(30:1)	Phosphatidylethanolamine (30:1) => (14:0/16:1)	1715	583.53	novel	in vitro
FABP1	LPG(18:1)	Lysophosphatidylglycerol (18:1)	1715	431.88	novel	in vitro
FABP1	FA(17:1)	heptadecenoate => (17:1)	1715	256.72	known	in vitro
FABP1	FA(20:4)	eicosatetraenoate => (20:4)	1715	300.7	known	in vitro
FABP1	FA(19:1)	nonadecenoate => (19:1)	1715	284.04	known	in vitro
FABP1	LPE(16:0)	Lysophosphatidylethanolamine (16:0) => (16:0)	1715	381.5	novel	in vitro
FABP1	FA(18:2)	octadecadienoate => (18:2)	1715	271.38	known	in vitro
FABP1	FA(22:5)	docosapentaenoate => (22:5)	1715	329.02	known	in vitro
FABP1	FA(20:3)	eicosatrienoate => (20:3)	1715	299.7	known	in vitro
FABP5	FA(16:1)	hexadecenoate => (16:1)	1506	243.06	known	in vitro
FABP5	FA(20:4)	eicosatetraenoate => (20:4)	1506	300.7	known	in vitro
FABP5	FA(17:1)	heptadecenoate => (17:1)	1506	256.72	known	in vitro
FABP5	FA(18:2)	octadecadienoate => (18:2)	1506	271.38	known	in vitro
FABP5	FA(22:5)	docosapentaenoate => (22:5)	1506	329.02	known	in vitro
FABP5	FA(20:3)	eicosatrienoate => (20:3)	1506	299.7	known	in vitro
FABP5	FA(20:5)	eicosapentaenoate => (20:5)	1506	301.7	known	in vitro
FABP5	FA(19:1)	nonadecenoate => (19:1)	1506	284.04	known	in vitro
FABP5	FA(22:4)	docosatetraenoate => (22:4)	1506	300.7	known	in vitro
FABP7	FA(20:4)	eicosatetraenoate => (20:4)	1547	300.7	known	in vitro
FABP7	FA(17:1)	heptadecenoate => (17:1)	1547	256.72	known	in vitro
FABP7	FA(22:5)	docosapentaenoate => (22:5)	1547	329.02	known	in vitro
FABP7	FA(18:2)	octadecadienoate => (18:2)	1547	271.38	known	in vitro
FABP7	FA(19:1)	nonadecenoate => (19:1)	1547	284.04	known	in vitro
FABP7	FA(20:5)	eicosapentaenoate => (20:5)	1547	301.7	known	in vitro
GLTP	FA(22:3)	docosatrienoate => (22:3)	1802	327.02	novel	in vitro
GLTP	FAL(18:3)	octadecatrienol => (18:3)	1802	272.38	novel	in vitro
GLTP	FA(18:3)	octadecatrienoate => (18:3)	1802	272.38	novel	in vitro
GLTP	PE(O-16:0)/LPE(16:0)	Phosphatidylethanolamine (O-16:0);Lysophosphatidylethanolamine (16:0)	1802	371.71	novel	in vitro
GLTP	FA(22:4)	docosatetraenoate => (22:4)	1802	300.7	novel	in vitro
GLTP	HexCer(t*40:2)	Hexosyl ceramide (t40:2);Hexosyl ceramide (d40:2-OH)	1802	710.86	known	in vitro
GLTP	HexCer(t*44:2)	Hexosyl ceramide (t44:2);Hexosyl ceramide (d44:2-OH)	1802	765.5	known	in vitro
GLTP	HexCer(t*40:1)	Hexosyl ceramide (t40:1);Hexosyl ceramide (d40:1-OH)	1802	709.86	known	in vitro
GLTP	LPG(18:1)	Lysophosphatidylglycerol (18:1)	1802	431.88	novel	in vitro
GLTP	SHexCer(d*42:1)	Sulfohexosyl ceramide (d42:1);Sulfohexosyl ceramide (DH42:1)	1802	782.06	novel	in vitro
GLTP	LPE(O-18:1)	Lysophosphatidylethanolamine (O-18:1)	1802	400.03	novel	in vitro
GLTPD1	SM(DH34:0)	Sphingomyelin (DH34:0)	2005	627.77	novel	in vitro
GLTPD1	SM(d*42:1)	Sphingomyelin (d42:1);Sphingomyelin (DH42:1)	2005	738.05	novel	in vitro
GLTPD1	SM(d*36:2)	Sphingomyelin (d36:2);Sphingomyelin (DH36:2)	2005	657.09	novel	in vitro
GLTPD1	SM(d*42:3)	Sphingomyelin (d42:3);Sphingomyelin (DH42:3)	2005	740.05	novel	in vitro
GLTPD1	SM(d*35:1)	Sphingomyelin (d35:1);Sphingomyelin (DH35:1)	2005	642.43	novel	in vitro
GLTPD1	SM(d*33:1)	Sphingomyelin (d33:1);Sphingomyelin (DH33:1)	2005	615.11	novel	in vitro
GLTPD1	SM(d*41:2)	Sphingomyelin (d41:2);Sphingomyelin (DH41:2)	2005	725.39	novel	in vitro
GLTPD1	SM(d*38:1)	Sphingomyelin (d38:1);Sphingomyelin (DH38:1)	2005	683.41	novel	in vitro
GLTPD1	SM(d*39:1)	Sphingomyelin (d39:1);Sphingomyelin (DH39:1)	2005	697.07	novel	in vitro
GLTPD1	SM(d*34:2)	Sphingomyelin (d34:2);Sphingomyelin (DH34:2)	2005	629.77	novel	in vitro
GLTPD1	PG/BMP(30:1)	Bismonoacylglycerolphosphate (30:1);Phosphatidylglycerol (30:1) => (16:1/14:0)	2005	605.59	novel	in vitro
GLTPD1	PG/BMP(32:2)	Bismonoacylglycerolphosphate (32:2);Phosphatidylglycerol (32:2) => (16:1/16:1)	2005	633.91	novel	in vitro
GLTPD1	SM(d*36:1)	Sphingomyelin (d36:1);Sphingomyelin (DH36:1)	2005	656.09	novel	in vitro
HSDL2	TAG(54:2)	Triacylglycerol (54:2) => (18:1/18:1/18:0)	2674	841.28	novel	in vitro
HSDL2	FA(22:3)	docosatrienoate => (22:3)	2674	327.02	novel	in vitro
HSDL2	TAG(32:0)	Triacylglycerol (32:0) => (12:0/12:0/8:0)	2674	648.04	novel	in vitro
HSDL2	PG(32:1)	Phosphatidylglycerol (32:1) => (16:1/16:0)	2674	632.91	novel	in vitro
HSDL2	TAG(56:5)	Triacylglycerol (56:5)	2674	871.6	novel	in vitro
LCN15	PG/BMP(32:1)	Phosphatidylglycerol (32:1);Bismonoacylglycerolphosphate (32:1) => (16:1/16:0)	807	632.91	novel	in vitro
LCN15	PG/BMP(34:2)	Phosphatidylglycerol (34:2);Bismonoacylglycerolphosphate (34:2) => (16:1/18:1)	807	661.23	novel	in vitro
LCN15	PG/BMP(33:1)	Phosphatidylglycerol (33:1);Bismonoacylglycerolphosphate (33:1) => (17:1/16:0)	807	646.57	novel	in vitro
LCN15	PG/BMP(35:2)	Bismonoacylglycerolphosphate (35:2);Phosphatidylglycerol (35:2) => (17:1/18:1)	807	674.89	novel	in vitro
OSBPL5	PE(33:1)	Phosphatidylethanolamine (33:1) => (17:1/16:0)	3940	624.51	novel	in vitro
OSBPL5	PE(36:2)	Phosphatidylethanolamine (36:2) => (18:1/18:1)	3940	666.49	novel	in vitro
OSBPL5	PE(34:2)	Phosphatidylethanolamine (34:2) => (16:1/18:1)	3940	639.17	novel	in vitro
PITPNA	PC(38:5)	Phosphatidylcholine (38:5)	4320	737.79	known	in vitro
PITPNA	PC(32:0)	Phosphatidylcholine (32:0)	4320	650.83	known	in vitro
PITPNA	PC(33:1)	Phosphatidylcholine (33:1)	4320	665.49	known	in vitro
PITPNA	PC(34:3)	Phosphatidylcholine (34:3)	4320	681.15	known	in vitro
PITPNA	PC(35:1)	Phosphatidylcholine (35:1)	4320	692.81	known	in vitro
PITPNA	PC(32:2)	Phosphatidylcholine (32:2)	4320	652.83	known	in vitro
PITPNA	PC(34:0)	Phosphatidylcholine (34:0)	4320	678.15	known	in vitro
PITPNA	PC(36:5)	Phosphatidylcholine (36:5)	4320	710.47	known	in vitro
PITPNA	PC(30:0)	Phosphatidylcholine (30:0)	4320	623.51	known	in vitro
PITPNA	PC(36:1)	Phosphatidylcholine (36:1) => (18:1/18:0)	4320	706.47	known	in vitro
PITPNA	PI(36:2)	Phosphatidylinositol (36:2) => (18:2/18:0)	4320	750.98	known	in vitro
PITPNB	PC(36:2)	Phosphatidylcholine (36:2)	4099	707.47	known	in vitro
PITPNB	PC(34:1)	Phosphatidylcholine (34:1)	4099	679.15	known	in vitro
PITPNB	PC(38:3)	Phosphatidylcholine (38:3)	4099	735.79	known	in vitro
PITPNB	PC(36:1)	Phosphatidylcholine (36:1)	4099	706.47	known	in vitro
PITPNB	PI(38:4)	Phosphatidylinositol (38:4) => (18:0/20:4)	4099	780.3	known	in vitro
PITPNB	PG(34:1)	Phosphatidylglycerol (34:1) => (18:1/16:0)	4099	660.23	novel	in vitro
PITPNB	PG(36:3)	Phosphatidylglycerol (36:3) => (18:2/18:1)	4099	689.55	novel	in vitro
PITPNB	PC(35:2)	Phosphatidylcholine (35:2)	4099	693.81	known	in vitro
PITPNB	PC(34:3)	Phosphatidylcholine (34:3)	4099	681.15	known	in vitro
PITPNB	PC(32:0)	Phosphatidylcholine (32:0)	4099	650.83	known	in vitro
PITPNB	PC(35:1)	Phosphatidylcholine (35:1)	4099	692.81	known	in vitro
PITPNB	PC(40:4)	Phosphatidylcholine (40:4)	4099	764.11	known	in vitro
PITPNB	PC(37:4)	Phosphatidylcholine (37:4)	4099	723.13	known	in vitro
PITPNB	PG(34:3)	Phosphatidylglycerol (34:3) => (18:2/16:1)	4099	662.23	novel	in vitro
PITPNB	PG/BMP(33:2)	Bismonoacylglycerolphosphate (33:2);Phosphatidylglycerol (33:2) => (17:1/16:1)	4099	647.57	novel	in vitro
PITPNC1	PA(34:1)	Phosphatidate (34:1) => (16:0/18:1)	3519	601.67	known	in vitro
PITPNC1	PA(30:1)	Phosphatidate (30:1) => (14:0/16:1)	3519	547.03	known	in vitro
PITPNC1	PA(35:1)	Phosphatidate (35:1) => (16:0/19:1)	3519	615.33	known	in vitro
PITPNC1	PA(37:2)	Phosphatidate (37:2) => (18:1/19:1)	3519	643.65	known	in vitro
PITPNC1	PI(38:4)	Phosphatidylinositol (38:4) => (18:0/20:4)	3519	780.3	known	in vitro
PMP2	FA(16:1)	hexadecenoate => (16:1)	1575	243.06	known	in vitro
PMP2	FA(20:4)	eicosatetraenoate => (20:4)	1575	300.7	known	in vitro
PMP2	FA(17:1)	heptadecenoate => (17:1)	1575	256.72	known	in vitro
PMP2	FA(22:5)	docosapentaenoate => (22:5)	1575	329.02	known	in vitro
PMP2	FA(18:2)	octadecadienoate => (18:1)	1575	271.38	known	in vitro
PMP2	FA(19:1)	nonadecenoate => (19:1)	1575	284.04	known	in vitro
PMP2	FA(20:3)	eicosatrienoate => (20:3)	1575	299.7	known	in vitro
PMP2	FA(20:5)	eicosapentaenoate => (20:5)	1575	301.7	known	in vitro
RBP5	FA(16:1)	hexadecenoate => (16:1)	1548	243.06	novel	in vitro
RLBP1	PE(34:2)	Phosphatidylethanolamine (34:2) => (16:1/18:1)	2195	639.17	novel	in vitro
RLBP1	PE(30:0)	Phosphatidylethanolamine (30:0) => (14:0/16:0)	2195	582.53	novel	in vitro
RLBP1	PC(34:1)	Phosphatidylcholine (34:1)	2195	679.15	novel	in vitro
RLBP1	PC(38:3)	Phosphatidylcholine (38:3)	2195	735.79	novel	in vitro
RLBP1	CL(70:3)	Cardiolipin (70:3) => (18:1/16:0//18:1/18:1)	2195	1276.51	novel	in vitro
RLBP1	PE(38:2)	Phosphatidylethanolamine (38:2) => (20:1/18:1)	2195	693.81	novel	in vitro
RLBP1	CL(69:3)	Cardiolipin (69:3) => (33:1/36:2)	2195	1249.19	novel	in vitro
RLBP1	CL(64:2)	Cardiolipin (64:2) => (16:1/16:0//16:1/16:0)	2195	1249.19	novel	in vitro
RLBP1	CL(70:4)	Cardiolipin (70:4) => (18:1/16:1//18:1/18:1)	2195	1277.51	novel	in vitro
RLBP1	CL(67:3)	Cardiolipin (67:3) => (32:1/35:2)	2195	1249.19	novel	in vitro
RLBP1	CL(67:2)	Cardiolipin (67:2) => (16:0/17:1//16:0/18:1)	2195	1249.19	novel	in vitro
RLBP1	CL(68:4)	Cardiolipin (68:4) => (16:1/18:1//16:1/18:1)	2195	1250.19	novel	in vitro
RLBP1	PE(36:2)	Phosphatidylethanolamine (36:2) => (18:1/18:1)	2195	666.49	novel	in vitro
RLBP1	PG/BMP(37:2)	Bismonoacylglycerolphosphate (37:2);Phosphatidylglycerol (37:2) => (19:1/18:1)	2195	702.21	novel	in vitro
RLBP1	PA(32:1)	Phosphatidate (32:1) => (16:0/16:1)	2195	574.35	novel	in vitro
RLBP1	PA(34:2)	Phosphatidate (34:2) => (18:1/16:1)	2195	602.67	novel	in vitro
RLBP1	FA(18:1)	octadecenoate => (18:1)	2195	270.38	novel	in vitro
RLBP1	PA(36:2)	Phosphatidate (36:2) => (18:1/18:1)	2195	629.99	novel	in vitro
RLBP1	PA(34:1)	Phosphatidate (34:1) => (16:0/18:1)	2195	601.67	novel	in vitro
RLBP1	PGP(36:2)	Phosphatidylglycerophosphate (36:2) => (18:1/18:1)	2195	679.76	novel	in vitro
RLBP1	PA(32:2)	Phosphatidate (32:2) => (16:1/16:1)	2195	575.35	novel	in vitro
RLBP1	PA(35:2)	Phosphatidate (35:2) => (18:1/17:1)	2195	616.33	novel	in vitro
RLBP1	PG/BMP(34:3)	Phosphatidylglycerol (34:3);Bismonoacylglycerolphosphate (34:3) => (16:1/18:2)	2195	662.23	novel	in vitro
RLBP1	PE(36:1)	Phosphatidylethanolamine (36:1)	2195	665.49	novel	in vitro
RLBP1	PA(30:1)	Phosphatidate (30:1) => (14:0/16:1)	2195	547.03	novel	in vitro
RLBP1	PA(33:2)	Phosphatidate (33:2) => (16:1/17:1)	2195	589.01	novel	in vitro
RLBP1	PG/BMP(38:2)	Phosphatidylglycerol (38:2);Bismonoacylglycerolphosphate (38:2) => (19:1/19:1)	2195	715.87	novel	in vitro
RLBP1	PG/BMP(37:1)	Bismonoacylglycerolphosphate (37:1);Phosphatidylglycerol (37:1) => (19:1/18:0)	2195	701.21	novel	in vitro
SCP2	PG(30:1)	Phosphatidylglycerol (30:1) => (14:0/16:1)	1191	605.59	novel	in vitro
SCP2	PG(32:2)	Phosphatidylglycerol (32:2) => (16:1/16:1)	1191	633.91	novel	in vitro
SCP2	PG/BMP(34:2)	Phosphatidylglycerol (34:2);Bismonoacylglycerolphosphate (34:2) => (16:1/18:1)	1191	661.23	novel	in vitro
SCP2	PG/BMP(33:1)	Bismonoacylglycerolphosphate (33:1);Phosphatidylglycerol (33:1) => (17:1/16:0)	1191	646.57	novel	in vitro
SCP2	PG/BMP(30:1)	Bismonoacylglycerolphosphate (30:1);Phosphatidylglycerol (30:1) => (16:1/14:0)	1191	605.59	novel	in vitro
SCP2	PE(33:2)	Phosphatidylethanolamine (33:2) => (17:1/16:1)	1191	625.51	novel	in vitro
SCP2	LPG(17:1)	Lysophosphatidylglycerol (17:1) => (17:1)	1191	418.22	novel	in vitro
SCP2D1	LPC(18:2)	Lysophosphatidylcholine (18:2)	910	451.8	novel	in vitro
SCP2D1	PE(O-16:1)/LPE(16:1)	Lysophosphatidylethanolamine (16:1);Phosphatidylethanolamine (O-16:1)	910	382.5	novel	in vitro
SCP2D1	LPC(20:4)	Lysophosphatidylcholine (20:4)	910	481.12	novel	in vitro
SCP2D1	LPC(22:5)	Lysophosphatidylcholine (22:5)	910	509.44	novel	in vitro
SCP2D1	PC(O-20:3)/LPC(20:3)	Lysophosphatidylcholine (20:3);Phosphatidylcholine (O-20:3)	910	470.33	novel	in vitro
SCP2D1	PE(O-18:1)/LPE(18:1)	Lysophosphatidylethanolamine (18:1);Phosphatidylethanolamine (O-18:1)	910	400.03	novel	in vitro
SCP2D1	FA(18:1)	octadecenoate => (18:1)	910	270.38	novel	in vitro
SCP2D1	PG/BMP(36:2)	Bismonoacylglycerolphosphate (36:2);Phosphatidylglycerol (36:2) => (18:1/18:1)	910	688.55	novel	in vitro
SCP2D1	PG/BMP(34:2)	Phosphatidylglycerol (34:2);Bismonoacylglycerolphosphate (34:2) => (16:1/18:1)	910	661.23	novel	in vitro
SCP2D1	PE(33:1)	Phosphatidylethanolamine (33:1) =>(17:1/16:0)	910	624.51	novel	in vitro
SCP2D1	PG/BMP(34:1)	Phosphatidylglycerol (34:1);Bismonoacylglycerolphosphate (34:1) => (18:1/16:0)	910	660.23	novel	in vitro
SCP2D1	PG/BMP(33:1)	Bismonoacylglycerolphosphate (33:1);Phosphatidylglycerol (33:1) => (17:1/16:0)	910	646.57	novel	in vitro
SCP2D1	PE(34:2)	Phosphatidylethanolamine (34:2) => (16:1/18:1)	910	639.17	novel	in vitro
SCP2D1	PE(35:2)	Phosphatidylethanolamine (35:2) => (17:1/18:1)	910	652.83	novel	in vitro
SCP2D1	PE(36:2)	Phosphatidylethanolamine (36:2) => (18:1/18:1)	910	666.49	novel	in vitro
SCP2D1	PE(32:1)	Phosphatidylethanolamine (32:1) => (16:1/16:0)	910	610.85	novel	in vitro
SCP2D1	PG/BMP(32:1)	Phosphatidylglycerol (32:1);Bismonoacylglycerolphosphate (32:1) => (16:1/16:0)	910	632.91	novel	in vitro
SCP2D1	PG/BMP(35:1)	Phosphatidylglycerol (35:1);Bismonoacylglycerolphosphate (35:1) => (19:1/16:0)	910	673.89	novel	in vitro
SCP2D1	FA(20:4)	eicosatetraenoate => (20:4)	910	300.7	novel	in vitro
SCP2D1	LPE(18:0)	Lysophosphatidylethanolamine (18:0) => (18:0)	910	408.82	novel	in vitro
SEC14L4	FA(18:1)	octadecenoate => (18:1)	2402	270.38	novel	in vitro
SEC14L4	FA(17:1)	heptadecenoate => (17:1)	2402	256.72	novel	in vitro
SEC14L4	FA(16:1)	hexadecenoate => (16:1)	2402	243.06	novel	in vitro
SEC14L5	PE(31:1)	Phosphatidylethanolamine (31:1) => (17:1/14:0)	1780	597.19	novel	in vitro
SEC14L5	LPE(17:1)	Lysophosphatidylethanolamine (17:1) => (17:1)	1780	396.16	novel	in vitro
STARD2	PC(34:3)	Phosphatidylcholine (34:3)	3492	681.15	known	in vitro
STARD2	PC(O-36:5)/LPC(36:5)	Phosphatidylcholine (O-36:5);Lysophosphatidylcholine (36:5)	3492	700.68	novel	in vitro
STARD2	PC(O-34:1)	Phosphatidylcholine (O-34:1)	3492	669.36	novel	in vitro
STARD2	PC(38:2)	Phosphatidylcholine (38:2)	3492	734.79	known	in vitro
STARD2	PC(O-36:6)/LPC(36:6)	Phosphatidylcholine (O-36:6);Lysophosphatidylcholine (36:6)	3492	701.68	novel	in vitro
STARD2	PC(O-37:6)	Phosphatidylcholine (O-37:6)	3492	715.34	novel	in vitro
STARD2	PC(O-34:3)	Phosphatidylcholine (O-34:3)	3492	671.36	novel	in vitro
STARD2	PC(O-35:5)	Phosphatidylcholine (O-35:5)	3492	696.81	novel	in vitro
STARD2	PC(O-36:3)	Phosphatidylcholine (O-36:3)	3492	698.68	novel	in vitro
STARD2	PC(O-36:2)	Phosphatidylcholine (O-36:2)	3492	697.68	novel	in vitro
STARD2	PC(O-34:4)/LPC(34:4)	Phosphatidylcholine (O-34:4);Lysophosphatidylcholine (34:4)	3492	682.15	novel	in vitro
STARD2	PC(32:2)	Phosphatidylcholine (32:2)	3492	652.83	known	in vitro
STARD2	PC(O-36:4)/LPC(36:4)	Lysophosphatidylcholine (36:4);Phosphatidylcholine (O-36:4)	3492	699.68	novel	in vitro
STARD2	PC(40:8)	Phosphatidylcholine (40:8)	3492	768.11	known	in vitro
STARD2	PC(O-34:2)	Phosphatidylcholine (O-34:2)	3492	670.36	novel	in vitro
STARD2	PC(32:0)	Phosphatidylcholine (32:0)	3492	650.83	known	in vitro
STARD2	PC(42:8)	Phosphatidylcholine (42:8)	3492	795.43	known	in vitro
STARD2	PC(37:5)	Phosphatidylcholine (37:5)	3492	724.13	known	in vitro
STARD2	PC(O-37:7)	Phosphatidylcholine (O-37:7)	3492	673.36	novel	in vitro
STARD2	PC(38:7)	Phosphatidylcholine (38:7)	3492	739.79	known	in vitro
STARD2	PC(O-32:1)	Phosphatidylcholine (O-32:1)	3492	642.04	novel	in vitro
STARD2	PC(39:6)	Phosphatidylcholine (39:6)	3492	752.45	known	in vitro
STARD2	PC(O-33:3)	Phosphatidylcholine (O-33:3)	3492	657.7	novel	in vitro
STARD2	PC(O-34:5)/LPC(34:5)	Lysophosphatidylcholine (34:5);Phosphatidylcholine (O-34:5)	3492	673.36	novel	in vitro
STARD2	PC(O-32:3)	Phosphatidylcholine (O-32:3)	3492	644.04	novel	in vitro
STARD2	PC(34:4)	Phosphatidylcholine (34:4)	3492	682.15	known	in vitro
STARD2	PC(35:4)	Phosphatidylcholine (35:4)	3492	695.81	known	in vitro
STARD2	PC(O-38:8)	Phosphatidylcholine (O-38:8)	3492	683.64	novel	in vitro
STARD2	PC(42:10)	Phosphatidylcholine (42:10)	3492	797.43	known	in vitro
STARD2	PC(O-37:4)	Phosphatidylcholine (O-37:4)	3492	713.34	novel	in vitro
STARD10	PG/BMP(34:1)	Phosphatidylglycerol (34:1);Bismonoacylglycerolphosphate (34:1)	2693	660.23	novel	in vitro
STARD10	PG/BMP(32:1)	Phosphatidylglycerol (32:1);Bismonoacylglycerolphosphate (32:1)	2693	632.91	novel	in vitro
STARD10	PG/BMP(32:2)	Bismonoacylglycerolphosphate (32:2);Phosphatidylglycerol (32:2)	2693	633.91	novel	in vitro
STARD10	PC(36:3)	Phosphatidylcholine (36:3)	2693	708.47	known	in vitro
STARD10	PE(36:1)	Phosphatidylethanolamine (36:1) => (18:1/18:0)	2693	665.49	known	in vitro
STARD10	PE(28:1)	Phosphatidylethanolamine (28:1) => (16:1/12:0)	2693	556.21	known	in vitro
STARD10	PG/BMP(32:3)	Phosphatidylglycerol (32:3);Bismonoacylglycerolphosphate (32:3) => (16:2/16:1)	2693	634.91	novel	in vitro
STARD10	PG/BMP(28:1)	Phosphatidylglycerol (28:1);Bismonoacylglycerolphosphate (28:1) => (16:1/12:0)	2693	578.27	novel	in vitro
TTPA	PG/BMP(32:1)	Phosphatidylglycerol (32:1);Bismonoacylglycerolphosphate (32:1) => (16:1/16:0)	2261	632.91	novel	in vitro
TTPA	PG/BMP(33:1)	Bismonoacylglycerolphosphate (33:1);Phosphatidylglycerol (33:1) => (17:1/16:0)	2261	646.57	novel	in vitro
TTPA	PG/BMP(32:2)	Bismonoacylglycerolphosphate (32:2);Phosphatidylglycerol (32:2) => (16:1/16:1)	2261	633.91	novel	in vitro
TTPA	PG/BMP(33:2)	Bismonoacylglycerolphosphate (33:2);Phosphatidylglycerol (33:2) => (16:1/17:1)	2261	647.57	novel	in vitro
TTPA	PA(34:2)	Phosphatidate (34:2) => (18:1/16:1)	2261	602.67	novel	in vitro
TTPA	PA(32:1)	Phosphatidate (32:1) => (16:0/16:1)	2261	574.35	novel	in vitro
TTPAL	PE(37:2)	Phosphatidylethanolamine (37:2) => (18:1/19:1)	1907	680.15	novel	in vitro
TTPAL	PC(36:2)	Phosphatidylcholine (36:2)	1907	707.47	novel	in vitro
TTPAL	PE(32:0)	Phosphatidylethanolamine (32:0) => (16:0/16:0)	1907	609.85	novel	in vitro
TTPAL	PG(36:1)	Phosphatidylglycerol (36:1) => (18:1/18:0)	1907	687.55	novel	in vitro
TTPAL	PE(36:1)	Phosphatidylethanolamine (36:1) => (18:1/18:0)	1907	665.49	novel	in vitro
TTPAL	PE(38:2)	Phosphatidylethanolamine (38:2) => (19:1/19:1)	1907	693.81	novel	in vitro
TTPAL	PC(O-18:1)/LPC(18:1)	Phosphatidylcholine (O-18:1);Lysophosphatidylcholine (18:1)	1907	441.01	novel	in vitro
TTPAL	CL(69:3)	Cardiolipin (69:3)	1907	1249.19	novel	in vitro
TTPAL	PG(37:1)	Phosphatidylglycerol (37:1) => (19:1/18:0)	1907	701.21	novel	in vitro
TTPAL	CL(70:3)	Cardiolipin (70:3) => (18:1/18:1/18:1/16:0)	1907	1276.51	novel	in vitro
TTPAL	CL(68:3)	Cardiolipin (68:3)	1907	1249.19	novel	in vitro
TTPAL	PE(30:2)	Phosphatidylethanolamine (30:2) => (16:1/14:1)	1907	584.53	novel	in vitro
TTPAL	PG(29:1)	Phosphatidylglycerol (29:1) => (12:0/17:1)	1907	591.93	novel	in vitro
TTPAL	PG(30:2)	Phosphatidylglycerol (30:2) => (14:1/16:1)	1907	606.59	novel	in vitro
TTPAL	CL(67:2)	Cardiolipin (67:2) => (16:0/18:1//16:0/17:1)	1907	1249.19	novel	in vitro
TTPAL	PG/BMP(38:2)	Bismonoacylglycerolphosphate (38:2);Phosphatidylglycerol (38:2) => (19:1/19:1)	1907	715.87	novel	in vitro
TTPAL	FA(18:1)	octadecenoate => (18:1)	1907	270.38	novel	in vitro
TTPAL	LPE(18:1)	Lysophosphatidylethanolamine (18:1) => (18:1)	1907	409.82	novel	in vitro
TTPAL	PG/BMP(30:1)	Bismonoacylglycerolphosphate (30:1);Phosphatidylglycerol (30:1) => (14:1/16:0)	1907	605.59	novel	in vitro
TTPAL	PA(34:2)	Phosphatidate (34:2) => (18:1/16:1)	1907	602.67	novel	in vitro
TTPAL	PA(32:1)	Phosphatidate (32:1) => (16:0/16:1)	1907	574.35	novel	in vitro
TTPAL	PA(36:2)	Phosphatidate (36:2) => (18:1/18:1)	1907	629.99	novel	in vitro
TTPAL	PA(35:2)	Phosphatidate (35:2) => (18:1/17:1)	1907	616.33	novel	in vitro
TTPAL	PA(33:1)	Phosphatidate (33:1) => (16:0/17:1)	1907	588.01	novel	in vitro
TTPAL	PA(34:1)	Phosphatidate (34:1) => (16:0/18:1)	1907	601.67	novel	in vitro
TTPAL	PG/BMP(34:3)	Bismonoacylglycerolphosphate (34:3);Phosphatidylglycerol (34:3) => (16:1/18:2)	1907	662.23	novel	in vitro
TTPAL	PE(36:3)	Phosphatidylethanolamine (36:3) => (18:1/18:2)	1907	667.49	novel	in vitro
TTPAL	PE(28:1)	Phosphatidylethanolamine (28:1) => (16:1/12:0)	1907	556.21	novel	in vitro
TTPAL	LPG(18:1)	Lysophosphatidylglycerol (18:1) => (18:1)	1907	431.88	novel	in vitro
TTPAL	PG/BMP(29:1)	Phosphatidylglycerol (29:1);Bismonoacylglycerolphosphate (29:1) => (17:1/12:0)	1907	591.93	novel	in vitro
BPI	PC(32:1)	Phosphatidylcholine (32:1) => (16:1/16:0)	2623	651.83	novel	in cellulo
BPI	PC(34:1)	Phosphatidylcholine (34:1) => (18:1/16:0)	2623	679.15	novel	in cellulo
BPI	PC(34:2)	Phosphatidylcholine (34:2) => (16:1/18:1)	2623	680.15	novel	in cellulo
BPI	PC(36:2)	Phosphatidylcholine (36:2) => (18:1/18:1)	2623	707.47	novel	in cellulo
BPI	PI(34:1)	Phosphatidylinositol (34:1) => (16:0/18:1)	2623	722.66	novel	in cellulo
BPI	PI(34:1)	Phosphatidylinositol (34:1) => (18:1/16:0)	2623	722.66	novel	in cellulo
BPI	PS(34:1)	Phosphatidylserine (34:1) => (18:1/16:0)	2623	670.41	novel	in cellulo
BPI	PS(34:1)	Phosphatidylserine (34:1) => (16:0/18:1)	2623	670.41	novel	in cellulo
BPIFB2	PC(32:1)	Phosphatidylcholine (32:1) => (18:1/14:0)	2016	651.83	novel	in cellulo
BPIFB2	PC(34:1)	Phosphatidylcholine (34:1) => (18:1/16:0)	2016	679.15	novel	in cellulo
BPIFB2	PC(34:2)	Phosphatidylcholine (34:2) => (18:1/16:1)	2016	680.15	novel	in cellulo
BPIFB2	PC(O-34:2)	Phosphatidylcholine (O-34:2)	2016	670.36	novel	in cellulo
FABP1	FA(16:1)	hexadecenoate => (16:1)	1715	243.06	known	in vitro
FABP1	FA(18:1)	octadecenoate => (18:1)	1715	270.38	known	in vitro
FABP1	LPE(16:1)	Lysophosphatidylethanolamine (16:1) => (16:1)	1715	382.5	novel	in vitro
FABP1	LPE(17:1)	Lysophosphatidylethanolamine (17:1) => (17:1)	1715	396.16	novel	in vitro
FABP1	LPE(18:1)	Lysophosphatidylethanolamine (18:1) => (18:1)	1715	409.82	novel	in vitro
FABP1	LPG(16:1)	Lysophosphatidylglycerol (16:1) => (16:1)	1715	404.56	novel	in vitro
FABP1	PE(32:2)	Phosphatidylethanolamine (32:2) => (16:1/16:1)	1715	611.85	novel	in vitro
FABP1	PE(33:2)	Phosphatidylethanolamine (33:2) => (17:1/16:1)	1715	625.51	novel	in vitro
FABP1	PG(32:1)	Phosphatidylglycerol (32:1) => (16:1/16:0)	1715	632.91	novel	in vitro
FABP1	PG(33:1)	Phosphatidylglycerol (33:1) => (16:0/17:1)	1715	646.57	novel	in vitro
FABP1	PG(33:1)	Phosphatidylglycerol (33:1) => (17:1/16:0)	1715	646.57	novel	in vitro
FABP1	PG(34:1)	Phosphatidylglycerol (34:1) => (18:1/16:0)	1715	660.23	novel	in vitro
FABP1	PG(34:2)	Phosphatidylglycerol (34:2) => (18:1/16:1)	1715	661.23	novel	in vitro
FABP1	PG(34:2)	Phosphatidylglycerol (34:2) => (16:1/18:1)	1715	661.23	novel	in vitro
FABP1	PG(35:2)	Phosphatidylglycerol (35:2) => (18:1/17:1)	1715	674.89	novel	in vitro
FABP1	PG(35:2)	Phosphatidylglycerol (35:2) => (17:1/18:1)	1715	674.89	novel	in vitro
FABP5	FA(18:1)	octadecenoate => (18:1)	1506	270.38	known	in vitro
FABP7	FA(16:1)	hexadecenoate => (16:1)	1547	243.06	known	in vitro
FABP7	FA(18:1)	octadecenoate => (18:1)	1547	270.38	known	in vitro
GLTP	HexCer(d*34:1)	Hexosyl ceramide (d*34:1)	1802	627.9	known	in cellulo
GLTP	HexCer(d*36:1)	Hexosyl ceramide (d*36:1)	1802	655.22	known	in cellulo
GLTP	HexCer(d*36:2)	Hexosyl ceramide (d*36:2)	1802	656.22	known	in cellulo
GLTP	HexCer(d*40:1)	Hexosyl ceramide (d*40:1)	1802	709.86	known	in cellulo
GLTP	HexCer(d*42:1)	Hexosyl ceramide (d*42:1)	1802	737.18	known	in cellulo
GLTP	HexCer(d*42:1)	Hexosyl ceramide (d42:1) => (d18:1/24:0);Hexosyl ceramide (DH42:1) => (DH18:1/24:0)	1802	737.18	known	in vitro
GLTP	HexCer(d*42:2)	Hexosyl ceramide (d*42:2)	1802	738.18	known	in cellulo
GLTP	HexCer(d*42:2)	Hexosyl ceramide (d42:2) => (d18:1/24:1);Hexosyl ceramide (DH42:2) => (DH18:1/24:1)	1802	738.18	known	in vitro
GLTP	HexCer(d*42:3)	Hexosyl ceramide (d*42:3)	1802	747.97	known	in cellulo
GLTP	HexCer(t*34:1)	Hexosyl ceramide (t*34:1)	1802	627.9	known	in cellulo
GLTP	HexCer(t*34:2)	Hexosyl ceramide (t*34:2)	1802	628.9	known	in cellulo
GLTP	HexCer(t*36:2)	Hexosyl ceramide (t*36:2)	1802	656.22	known	in cellulo
GLTP	HexCer(t*40:1)	Hexosyl ceramide (t*40:1)	1802	709.86	known	in cellulo
GLTP	HexCer(t*40:2)	Hexosyl ceramide (t*40:2)	1802	710.86	known	in cellulo
GLTP	HexCer(t*41:1)	Hexosyl ceramide (t*41:1)	1802	723.52	known	in cellulo
GLTP	HexCer(t*42:1)	Hexosyl ceramide (t*42:1)	1802	737.18	known	in cellulo
GLTP	HexCer(t*42:1)	Hexosyl ceramide (t42:1);Hexosyl ceramide (d42:1-OH)	1802	737.18	known	in vitro
GLTP	HexCer(t*42:2)	Hexosyl ceramide (t*42:2)	1802	738.18	known	in cellulo
GLTP	HexCer(t*42:2)	Hexosyl ceramide (t42:2);Hexosyl ceramide (d42:2-OH)	1802	738.18	known	in vitro
GLTP	HexCer(t*42:3)	Hexosyl ceramide (t*42:3)	1802	747.97	known	in cellulo
GLTP	LPE(17:1)	Lysophosphatidylethanolamine (17:1) => (17:1)	1802	396.16	novel	in vitro
GLTP	PE(O-16:1)/LPE(16:1)	Lysophosphatidylethanolamine (16:1);Phosphatidylethanolamine (O-16:1)	1802	382.5	novel	in vitro
GLTP	SHexCer(d*42:2)	Sulfohexosyl ceramide (d42:2);Sulfohexosyl ceramide (DH42:2)	1802	783.06	novel	in vitro
GLTPD1	CerP(d*32:1)	Ceramide phosphate (d*32:1)	2005	523.97	known	in cellulo
GLTPD1	CerP(d*34:1)	Ceramide phosphate (d*34:1)	2005	551.29	known	in cellulo
GLTPD1	CerP(d*34:2)	Ceramide phosphate (d*34:2)	2005	552.29	known	in cellulo
GLTPD1	CerP(d*36:2)	Ceramide phosphate (d*36:2)	2005	579.61	known	in cellulo
GLTPD1	CerP(d*40:1)	Ceramide phosphate (d*40:1)	2005	633.25	known	in cellulo
GLTPD1	CerP(d*42:2)	Ceramide phosphate (d*42:2)	2005	661.57	known	in cellulo
GLTPD1	SM(d*32:1)	Sphingomyelin (d*32:1)	2005	601.45	novel	in cellulo
GLTPD1	SM(d*34:1)	Sphingomyelin (d*34:1)	2005	628.77	novel	in cellulo
GLTPD1	SM(d*34:1)	Sphingomyelin (d34:1);Sphingomyelin (DH34:1)	2005	628.77	novel	in vitro
GLTPD1	SM(d*34:2)	Sphingomyelin (d*34:2)	2005	629.77	novel	in cellulo
GLTPD1	SM(d*36:1)	Sphingomyelin (d*36:1)	2005	656.09	novel	in cellulo
GLTPD1	SM(d*40:1)	Sphingomyelin (d*40:1)	2005	710.73	novel	in cellulo
GLTPD1	SM(d*40:1)	Sphingomyelin (d40:1);Sphingomyelin (DH40:1)	2005	710.73	novel	in vitro
GLTPD1	SM(d*40:2)	Sphingomyelin (d40:2);Sphingomyelin (DH40:2)	2005	711.73	novel	in vitro
GLTPD1	SM(d*42:2)	Sphingomyelin (d*42:2)	2005	739.05	novel	in cellulo
GLTPD1	SM(d*42:2)	Sphingomyelin (d42:2);Sphingomyelin (DH42:2)	2005	739.05	novel	in vitro
LCN1	PC(32:1)	Phosphatidylcholine (32:1) => (16:1/16:0)	2047	651.83	known	in cellulo
LCN1	PC(34:1)	Phosphatidylcholine (34:1) => (18:1/16:0)	2047	679.15	known	in cellulo
LCN1	PC(34:2)	Phosphatidylcholine (34:2) => (16:1/18:1)	2047	680.15	known	in cellulo
LCN1	PC(36:2)	Phosphatidylcholine (36:2)	2047	707.47	known	in cellulo
LCN1	PC(O-34:2)	Phosphatidylcholine (O-34:2)	2047	670.36	novel	in cellulo
LCN15	PG(32:2)	Phosphatidylglycerol (32:2) => (16:1/16:1)	807	633.91	novel	in vitro
OSBPL9	PS(34:1)	Phosphatidylserine (34:1) => (18:1/16:0)	3770	670.41	novel	in cellulo
OSBPL9	PS(34:1)	Phosphatidylserine (34:1) => (16:0/18:1)	3770	670.41	novel	in cellulo
OSBPL9	PS(36:1)	Phosphatidylserine (36:1) => (18:1/18:0)	3770	697.73	novel	in cellulo
OSBPL9	PS(36:1)	Phosphatidylserine (36:1) => (18:0/18:1)	3770	697.73	novel	in cellulo
OSBPL9	PS(36:2)	Phosphatidylserine (36:2) => (18:1/18:1)	3770	698.73	novel	in cellulo
PITPNA	PC(32:1)	Phosphatidylcholine (32:1) =>(16:1/16:0)	4320	651.83	known	in vitro
PITPNA	PC(34:1)	Phosphatidylcholine (34:1) => (18:1/16:0)	4320	679.15	known	in vitro
PITPNA	PC(34:2)	Phosphatidylcholine (34:2) => (18:2/16:0)	4320	680.15	known	in vitro
PITPNA	PC(36:2)	Phosphatidylcholine (36:2) => (18:1/18:1)	4320	707.47	known	in vitro
PITPNA	PC(36:3)	Phosphatidylcholine (36:3) =>(18:2/18:1)	4320	708.47	known	in vitro
PITPNA	PC(36:4)	Phosphatidylcholine (36:4) => (20:4/16:0)	4320	709.47	known	in vitro
PITPNA	PC(38:3)	Phosphatidylcholine (38:3) => (20:3/18:0)	4320	735.79	known	in vitro
PITPNA	PC(38:4)	Phosphatidylcholine (38:4) => (20:4/18:0)	4320	736.79	known	in vitro
PITPNA	PI(38:4)	Phosphatidylinositol (38:4) => (18:0/20:4)	4320	780.3	known	in vitro
PITPNB	PC(38:4)	Phosphatidylcholine (38:4)	4099	736.79	known	in vitro
PITPNB	PG(30:0)	Phosphatidylglycerol (30:0) => (14:0/16:0)	4099	604.59	novel	in vitro
PITPNB	PG(33:1)	Phosphatidylglycerol (33:1) => (16:0/17:1)	4099	646.57	novel	in vitro
PITPNB	PG(33:1)	Phosphatidylglycerol (33:1) => (17:1/16:0)	4099	646.57	novel	in vitro
PITPNB	PG(34:2)	Phosphatidylglycerol (34:2) => (16:1/18:1)	4099	661.23	novel	in vitro
PITPNB	PG(34:2)	Phosphatidylglycerol (34:2) => (18:1/16:1)	4099	661.23	novel	in vitro
PITPNB	PG(35:2)	Phosphatidylglycerol (35:2) => (18:1/17:1)	4099	674.89	novel	in vitro
PITPNB	PG(36:1)	Phosphatidylglycerol (36:1) => (18:1/18:0)	4099	687.55	novel	in vitro
PITPNB	PG(36:2)	Phosphatidylglycerol (36:2) => (18:1/18:1)	4099	688.55	novel	in vitro
PITPNB	PG(37:2)	Phosphatidylglycerol (37:2) => (18:1/19:1)	4099	702.21	novel	in vitro
PITPNB	PG(37:2)	Phosphatidylglycerol (37:2) => (19:1/18:1)	4099	702.21	novel	in vitro
PITPNC1	PA(32:1)	Phosphatidate (32:1) => (16:1/16:0)	3519	574.35	known	in vitro
PITPNC1	PA(32:1)	Phosphatidate (32:1) => (16:0/16:1)	3519	574.35	known	in vitro
PITPNC1	PA(32:2)	Phosphatidate (32:2) => (16:1/16:1)	3519	575.35	known	in vitro
PITPNC1	PA(33:1)	Phosphatidate (33:1) => (17:1/16:0)	3519	588.01	known	in vitro
PITPNC1	PA(34:2)	Phosphatidate (34:2) => (16:1/18:1)	3519	602.67	known	in vitro
PITPNC1	PA(34:2)	Phosphatidate (34:2) => (18:1/16:1)	3519	602.67	known	in vitro
PITPNC1	PA(35:2)	Phosphatidate (35:2) => (18:1/17:1)	3519	616.33	known	in vitro
PITPNC1	PA(36:2)	Phosphatidate (36:2) => (18:1/18:1)	3519	629.99	known	in vitro
PMP2	FA(18:1)	octadecenoate => (18:1)	1575	270.38	known	in vitro
RLBP1	CL(66:2)	Cardiolipin (66:2) => (16:0/16:1//16:0/18:1)	2195	1220.87	novel	in vitro
RLBP1	CL(66:3)	Cardiolipin (66:3) => (16:1/16:0//16:1/18:1)	2195	1249.19	novel	in vitro
RLBP1	CL(68:3)	Cardiolipin (68:3) => (16:0/16:1//18:1/18:1)	2195	1249.19	novel	in vitro
RLBP1	PC(36:2)	Phosphatidylcholine (36:2) => (18:1/18:1)	2195	707.47	novel	in vitro
RLBP1	PE(28:0)	Phosphatidylethanolamine (28:0) => (14:0/14:0)	2195	555.21	novel	in vitro
RLBP1	PE(28:1)	Phosphatidylethanolamine (28:1) => (12:0/16:1)	2195	556.21	novel	in vitro
RLBP1	PE(28:1)	Phosphatidylethanolamine (28:1) => (16:1/12:0)	2195	556.21	novel	in vitro
RLBP1	PE(30:1)	Phosphatidylethanolamine (30:1) => (14:0/16:1)	2195	583.53	novel	in vitro
RLBP1	PE(30:1)	Phosphatidylethanolamine (30:1) => (16:1/14:0)	2195	583.53	novel	in vitro
RLBP1	PE(30:2)	Phosphatidylethanolamine (30:2) => (16:1/14:1)	2195	584.53	novel	in vitro
RLBP1	PE(30:2)	Phosphatidylethanolamine (30:2) => (14:1/16:1)	2195	584.53	novel	in vitro
RLBP1	PE(31:1)	Phosphatidylethanolamine (31:1) => (14:0/17:1)	2195	597.19	novel	in vitro
RLBP1	PE(31:1)	Phosphatidylethanolamine (31:1) => (17:1/14:0)	2195	597.19	novel	in vitro
RLBP1	PE(32:0)	Phosphatidylethanolamine (32:0) => (16:0/16:0)	2195	609.85	novel	in vitro
RLBP1	PE(32:2)	Phosphatidylethanolamine (32:2) => (16:1/16:1)	2195	611.85	novel	in vitro
RLBP1	PE(33:1)	Phosphatidylethanolamine (33:1) => (16:0/17:1)	2195	624.51	novel	in vitro
RLBP1	PE(33:1)	Phosphatidylethanolamine (33:1) => (17:1/16:0)	2195	624.51	novel	in vitro
RLBP1	PE(33:2)	Phosphatidylethanolamine (33:2) => (16:1/17:1)	2195	625.51	novel	in vitro
RLBP1	PE(34:1)	Phosphatidylethanolamine (34:1) => (16:0/18:1)	2195	638.17	novel	in vitro
RLBP1	PE(34:1)	Phosphatidylethanolamine (34:1) => (18:1/16:0)	2195	638.17	novel	in vitro
RLBP1	PE(35:1)	Phosphatidylethanolamine (35:1) => (16:0/19:1)	2195	651.83	novel	in vitro
RLBP1	PE(35:1)	Phosphatidylethanolamine (35:1) => (19:1/16:0)	2195	651.83	novel	in vitro
RLBP1	PE(35:2)	Phosphatidylethanolamine (35:2) => (18:1/17:1)	2195	652.83	novel	in vitro
RLBP1	PE(35:2)	Phosphatidylethanolamine (35:2) => (17:1/18:1)	2195	652.83	novel	in vitro
RLBP1	PE(37:2)	Phosphatidylethanolamine (37:2) => (18:1/19:1)	2195	680.15	novel	in vitro
RLBP1	PE(37:2)	Phosphatidylethanolamine (37:2) => (19:1/18:1)	2195	680.15	novel	in vitro
RLBP1	PG(28:0)	Phosphatidylglycerol (28:0) => (14:0/14:0)	2195	577.27	novel	in vitro
RLBP1	PG(28:1)	Phosphatidylglycerol (28:1) => (12:0/16:1)	2195	578.27	novel	in vitro
RLBP1	PG(28:1)	Phosphatidylglycerol (28:1) => (16:1/12:0)	2195	578.27	novel	in vitro
RLBP1	PG(30:0)	Phosphatidylglycerol (30:0) => (14:0/16:0)	2195	604.59	novel	in vitro
RLBP1	PG(30:1)	Phosphatidylglycerol (30:1) => (14:0/16:1)	2195	605.59	novel	in vitro
RLBP1	PG(30:2)	Phosphatidylglycerol (30:2) => (16:1/14:1)	2195	606.59	novel	in vitro
RLBP1	PG(31:1)	Phosphatidylglycerol (31:1) => (14:0/17:1)	2195	619.25	novel	in vitro
RLBP1	PG(31:1)	Phosphatidylglycerol (31:1) => (17:1/14:0)	2195	619.25	novel	in vitro
RLBP1	PG(32:1)	Phosphatidylglycerol (32:1) => (16:0/16:1)	2195	632.91	novel	in vitro
RLBP1	PG(32:1)	Phosphatidylglycerol (32:1) => (16:1/16:0)	2195	632.91	novel	in vitro
RLBP1	PG(32:2)	Phosphatidylglycerol (32:2) => (16:1/16:1)	2195	633.91	novel	in vitro
RLBP1	PG(33:1)	Phosphatidylglycerol (33:1) => (16:0/17:1)	2195	646.57	novel	in vitro
RLBP1	PG(33:1)	Phosphatidylglycerol (33:1) => (17:1/16:0)	2195	646.57	novel	in vitro
RLBP1	PG(33:2)	Phosphatidylglycerol (33:2) => (16:1/17:1)	2195	647.57	novel	in vitro
RLBP1	PG(34:1)	Phosphatidylglycerol (34:1) => (18:1/16:0)	2195	660.23	novel	in vitro
RLBP1	PG(34:2)	Phosphatidylglycerol (34:2) => (16:1/18:1)	2195	661.23	novel	in vitro
RLBP1	PG(35:1)	Phosphatidylglycerol (35:1) => (16:0/19:1)	2195	673.89	novel	in vitro
RLBP1	PG(35:1)	Phosphatidylglycerol (35:1) => (19:1/16:0)	2195	673.89	novel	in vitro
RLBP1	PG(35:2)	Phosphatidylglycerol (35:2) => (18:1/17:1)	2195	674.89	novel	in vitro
RLBP1	PG(35:2)	Phosphatidylglycerol (35:2) => (17:1/18:1)	2195	674.89	novel	in vitro
RLBP1	PG(36:2)	Phosphatidylglycerol (36:2) => (18:1/18:1)	2195	688.55	novel	in vitro
RLBP1	PG(36:3)	Phosphatidylglycerol (36:3) => (18:2/18:1)	2195	689.55	novel	in vitro
RLBP1	PG(36:3)	Phosphatidylglycerol (36:3) => (18:1/18:2)	2195	689.55	novel	in vitro
RLBP1	PGP(32:1)	Phosphatidylglycerophosphate (32:1) => (16:1/16:0)	2195	632.91	novel	in vitro
RLBP1	PGP(34:2)	Phosphatidylglycerophosphate (34:2) => (16:1/18:1)	2195	652.44	novel	in vitro
RLBP1	PGP(34:2)	Phosphatidylglycerophosphate (34:2) => (18:1/16:1)	2195	652.44	novel	in vitro
SCP2	LPG(18:1)	Lysophosphatidylglycerol (18:1) => (18:1)	1191	431.88	novel	in vitro
SCP2	PE(32:2)	Phosphatidylethanolamine (32:2) => (16:1/16:1)	1191	611.85	novel	in vitro
SCP2	PG(32:1)	Phosphatidylglycerol (32:1) => (16:1/16:0)	1191	632.91	novel	in vitro
SCP2D1	LPC(18:0)	Lysophosphatidylcholine (18:0) => (18:0)	910	449.8	novel	in vitro
SCP2D1	LPC(18:1)	Lysophosphatidylcholine (18:1) => (18:1)	910	450.8	novel	in vitro
SCP2D1	LPE(17:1)	Lysophosphatidylethanolamine (17:1) => (17:1)	910	396.16	novel	in vitro
SCP2D1	LPE(18:1)	Lysophosphatidylethanolamine (18:1) => (18:1)	910	409.82	novel	in vitro
SCP2D1	LPE(19:1)	Lysophosphatidylethanolamine (19:1) => (19:1)	910	423.48	novel	in vitro
SCP2D1	LPG(17:1)	Lysophosphatidylglycerol (17:1) => (17:1)	910	418.22	novel	in vitro
SCP2D1	LPG(18:1)	Lysophosphatidylglycerol (18:1) => (18:1)	910	431.88	novel	in vitro
SCP2D1	LPG(19:1)	Lysophosphatidylglycerol (19:1) => (19:1)	910	445.54	novel	in vitro
SEC14L2	DAG(32:1)	Diacylglycerol (32:1) => (16:0/16:1)	2699	529.97	novel	in cellulo
SEC14L2	PI(36:1)	Phosphatidylinositol (36:1) => (18:1/18:0)	2699	749.98	known	in cellulo
SEC14L2	PI(38:2)	Phosphatidylinositol (38:2) => (18:0/20:2)	2699	778.3	known	in cellulo
SEC14L2	PI(38:2)	Phosphatidylinositol (38:2) => (20:2/18:0)	2699	778.3	known	in cellulo
SEC14L2	PI(38:3)	Phosphatidylinositol (38:3) => (20:3/18:0)	2699	779.3	known	in cellulo
SEC14L2	PI(38:5)	Phosphatidylinositol (38:5) => (18:1/20:4)	2699	781.3	known	in cellulo
SEC14L6	PC(34:1)	Phosphatidylcholine (34:1)	2369	679.15	novel	in cellulo
STARD10	PC(34:1)	Phosphatidylcholine (34:1) => (18:1/16:0)	2693	679.15	known	in cellulo
STARD10	PC(34:2)	Phosphatidylcholine (34:2)	2693	680.15	known	in cellulo
STARD10	PC(36:2)	Phosphatidylcholine (36:2) => (18:1/18:1)	2693	707.47	known	in cellulo
STARD10	PC(36:2)	Phosphatidylcholine (36:2) => (18:1/18:1)	2693	707.47	known	in vitro
STARD10	PE(30:1)	Phosphatidylethanolamine (30:1) => (14:0/16:1)	2693	583.53	known	in vitro
STARD10	PE(30:1)	Phosphatidylethanolamine (30:1) => (16:1/14:0)	2693	583.53	known	in vitro
STARD10	PE(30:2)	Phosphatidylethanolamine (30:2) => (16:1/14:1)	2693	584.53	known	in vitro
STARD10	PE(30:2)	Phosphatidylethanolamine (30:2) => (14:1/16:1)	2693	584.53	known	in vitro
STARD10	PE(31:1)	Phosphatidylethanolamine (31:1) => (14:0/17:1)	2693	597.19	known	in vitro
STARD10	PE(31:1)	Phosphatidylethanolamine (31:1) => (17:1/14:0)	2693	597.19	known	in vitro
STARD10	PE(32:1)	Phosphatidylethanolamine (32:1) => (16:1/16:0)	2693	610.85	known	in vitro
STARD10	PE(32:2)	Phosphatidylethanolamine (32:2) => (16:1/16:1)	2693	611.85	known	in vitro
STARD10	PE(33:1)	Phosphatidylethanolamine (33:1) => (16:0/17:1)	2693	624.51	known	in vitro
STARD10	PE(33:1)	Phosphatidylethanolamine (33:1) => (17:1/16:0)	2693	624.51	known	in vitro
STARD10	PE(33:2)	Phosphatidylethanolamine (33:2) => (16:1/17:1)	2693	625.51	known	in vitro
STARD10	PE(34:1)	Phosphatidylethanolamine (34:1) => (16:0/18:1)	2693	638.17	known	in vitro
STARD10	PE(34:1)	Phosphatidylethanolamine (34:1) => (18:1/16:0)	2693	638.17	known	in vitro
STARD10	PE(34:2)	Phosphatidylethanolamine (34:2) => (16:1/18:1)	2693	639.17	known	in vitro
STARD10	PE(34:3)	Phosphatidylethanolamine (34:3) => (18:2/16:1)	2693	640.17	known	in vitro
STARD10	PE(34:3)	Phosphatidylethanolamine (34:3) => (16:1/18:2)	2693	640.17	known	in vitro
STARD10	PE(35:1)	Phosphatidylethanolamine (35:1) => (16:0/19:1)	2693	651.83	known	in vitro
STARD10	PE(35:1)	Phosphatidylethanolamine (35:1) => (19:1/16:0)	2693	651.83	known	in vitro
STARD10	PE(35:2)	Phosphatidylethanolamine (35:2) => (18:1/17:1)	2693	652.83	known	in vitro
STARD10	PE(35:2)	Phosphatidylethanolamine (35:2) => (17:1/18:1)	2693	652.83	known	in vitro
STARD10	PE(36:2)	Phosphatidylethanolamine (36:2) => (18:1/18:1)	2693	666.49	known	in vitro
STARD10	PE(36:3)	Phosphatidylethanolamine (36:3) => (18:2/18:1)	2693	667.49	known	in vitro
STARD10	PE(36:3)	Phosphatidylethanolamine (36:3) => (18:1/18:2)	2693	667.49	known	in vitro
STARD10	PE(37:2)	Phosphatidylethanolamine (37:2) => (18:1/19:1)	2693	680.15	known	in vitro
STARD10	PE(37:2)	Phosphatidylethanolamine (37:2) => (19:1/18:1)	2693	680.15	known	in vitro
STARD10	PE(38:2)	Phosphatidylethanolamine (38:2) => (20:1/18:1)	2693	693.81	known	in vitro
STARD10	PG(30:1)	Phosphatidylglycerol (30:1) => (14:0/16:1)	2693	605.59	novel	in vitro
STARD10	PG(30:1)	Phosphatidylglycerol (30:1) => (16:1/14:0)	2693	605.59	novel	in vitro
STARD10	PG(30:2)	Phosphatidylglycerol (30:2) => (16:1/14:1)	2693	606.59	novel	in vitro
STARD10	PG(32:1)	Phosphatidylglycerol (32:1) => (16:1/16:0)	2693	632.91	novel	in vitro
STARD10	PG(32:2)	Phosphatidylglycerol (32:2) => (16:1/16:1)	2693	633.91	novel	in vitro
STARD10	PG(32:2)	Phosphatidylglycerol (32:2) => (16:2/16:0)	2693	633.91	novel	in vitro
STARD10	PG(33:1)	Phosphatidylglycerol (33:1) => (16:0/17:1)	2693	646.57	novel	in vitro
STARD10	PG(33:1)	Phosphatidylglycerol (33:1) => (17:1/16:0)	2693	646.57	novel	in vitro
STARD10	PG(33:2)	Phosphatidylglycerol (33:2) => (16:1/17:1)	2693	647.57	novel	in vitro
STARD10	PG(34:1)	Phosphatidylglycerol (34:1) =>(16:0/18:1)	2693	660.23	novel	in vitro
STARD10	PG(34:1)	Phosphatidylglycerol (34:1) => (18:1/16:0)	2693	660.23	novel	in vitro
STARD10	PG(34:2)	Phosphatidylglycerol (34:2) => (16:1/18:1)	2693	661.23	novel	in vitro
STARD10	PG(34:2)	Phosphatidylglycerol (34:2) => (18:2/16:0)	2693	661.23	novel	in vitro
STARD10	PG(34:3)	Phosphatidylglycerol (34:3) => (18:2/16:1)	2693	662.23	novel	in vitro
STARD10	PG(35:1)	Phosphatidylglycerol (35:1) => (16:0/19:1)	2693	673.89	novel	in vitro
STARD10	PG(35:1)	Phosphatidylglycerol (35:1) => (19:1/16:0)	2693	673.89	novel	in vitro
STARD10	PG(35:2)	Phosphatidylglycerol (35:2) => (18:1/17:1)	2693	674.89	novel	in vitro
STARD10	PG(36:1)	Phosphatidylglycerol (36:1) => (18:1/18:0)	2693	687.55	novel	in vitro
STARD10	PG(36:2)	Phosphatidylglycerol (36:2) => (18:1/18:1)	2693	688.55	novel	in vitro
STARD10	PG(36:3)	Phosphatidylglycerol (36:3) => (18:2/18:1)	2693	689.55	novel	in vitro
STARD10	PG(37:2)	Phosphatidylglycerol (37:2) => (18:1/19:1)	2693	702.21	novel	in vitro
STARD10	PG(37:2)	Phosphatidylglycerol (37:2) => (19:1/18:1)	2693	702.21	novel	in vitro
STARD10	PG(38:2)	Phosphatidylglycerol (38:2) => (20:1/18:1)	2693	715.87	novel	in vitro
CERT	Cer(DH46:0)	Ceramide (DH46:0) => (DH22:0/24:0)	2707	651.3	known	in cellulo
CERT	Cer(d32:1)	Ceramide (d32:1) => (d18:1/14:0)	2707	479.59	known	in cellulo
CERT	Cer(d34:1)	Ceramide (d34:1) => (d18:1/16:0)	2707	506.91	known	in cellulo
STARD2	PC(32:1)	Phosphatidylcholine (32:1) => (16:1/16:0)	3492	651.83	known	in cellulo
STARD2	PC(32:1)	Phosphatidylcholine (32:1) => (16:1/16:0)	3492	651.83	known	in vitro
STARD2	PC(32:2)	: Phosphatidylcholine (32:2) => (16:1/16:1)	3492	652.83	known	in cellulo
STARD2	PC(33:1)	Phosphatidylcholine (33:1) => (17:1/16:0)	3492	665.49	known	in vitro
STARD2	PC(34:1)	Phosphatidylcholine (34:1) => (18:1/16:0)	3492	679.15	known	in cellulo
STARD2	PC(34:1)	Phosphatidylcholine (34:1) =>(18:1/16:0)	3492	679.15	known	in vitro
STARD2	PC(34:2)	Phosphatidylcholine (34:2) => (18:1/16:1)	3492	680.15	known	in cellulo
STARD2	PC(34:2)	Phosphatidylcholine (34:2) =>(18:2/16:0)	3492	680.15	known	in vitro
STARD2	PC(35:1)	Phosphatidylcholine (35:1) => (18:1/17:0)	3492	692.81	known	in vitro
STARD2	PC(35:2)	Phosphatidylcholine (35:2) => (18:2/17:0)	3492	693.81	known	in vitro
STARD2	PC(36:1)	Phosphatidylcholine (36:1) =>(18:1/18:0)	3492	706.47	known	in vitro
STARD2	PC(36:2)	Phosphatidylcholine (36:2) => (18:1/18:1)	3492	707.47	known	in cellulo
STARD2	PC(36:2)	Phosphatidylcholine (36:2) => (18:1/18:1)	3492	707.47	known	in vitro
STARD2	PC(36:3)	Phosphatidylcholine (36:3) =>(18:2/18:1)	3492	708.47	known	in vitro
STARD2	PC(36:4)	Phosphatidylcholine (36:4) =>(20:4/16:0)	3492	709.47	known	in vitro
STARD2	PC(36:4)	Phosphatidylcholine (36:4) => (18:2/18:2)	3492	709.47	known	in vitro
STARD2	PC(36:5)	Phosphatidylcholine (36:5) => (20:4/16:1)	3492	710.47	known	in vitro
STARD2	PC(37:4)	Phosphatidylcholine (37:4) => (20:4/17:0)	3492	723.13	known	in vitro
STARD2	PC(38:3)	Phosphatidylcholine (38:3) => (20:3/18:0)	3492	735.79	known	in vitro
STARD2	PC(38:4)	Phosphatidylcholine (38:4) =>(20:4/18:0)	3492	736.79	known	in vitro
STARD2	PC(38:4)	Phosphatidylcholine (38:4) => (22:4/16:0)	3492	736.79	known	in vitro
STARD2	PC(38:5)	Phosphatidylcholine (38:5) =>(22:5/16:0)	3492	737.79	known	in vitro
STARD2	PC(38:6)	Phosphatidylcholine (38:6) => (16:0/22:6)	3492	738.79	known	in vitro
STARD2	PC(38:6)	Phosphatidylcholine (38:6) => (20:4/18:2)	3492	738.79	known	in vitro
STARD2	PC(39:4)	Phosphatidylcholine (39:4) => (22:4/17:0)	3492	750.45	known	in vitro
STARD2	PC(39:5)	Phosphatidylcholine (39:5) => (22:5/17:0)	3492	751.45	known	in vitro
STARD2	PC(40:4)	Phosphatidylcholine (40:4)	3492	764.11	known	in vitro
STARD2	PC(40:5)	Phosphatidylcholine (40:5) =>(22:5/18:0)	3492	765.11	known	in vitro
STARD2	PC(40:5)	Phosphatidylcholine (40:5) => (22:5/18:0)	3492	765.11	known	in vitro
STARD2	PC(40:6)	Phosphatidylcholine (40:6)	3492	766.11	known	in cellulo
STARD2	PC(40:6)	Phosphatidylcholine (40:6) => (18:0/22:6)	3492	766.11	known	in vitro
STARD2	PC(40:6)	Phosphatidylcholine (40:6) => (22:5/18:1)	3492	766.11	known	in vitro
STARD2	PC(40:7)	Phosphatidylcholine (40:7) => (18:1/22:6)	3492	767.11	known	in vitro
STARD2	PC(O-32:1)	Phosphatidylcholine (O-32:1)	3492	642.04	novel	in cellulo
STARD2	PC(O-34:2)	Phosphatidylcholine (O-34:2)	3492	670.36	novel	in cellulo
STARD2	PC(O-36:5)/LPC(36:5)	Phosphatidylcholine (O-36:5); Lysophosphatidylcholine (36:5)	3492	700.68	novel	in cellulo
STARD2	PC(O-38:5)/LPC(38:5)	Lysophosphatidylcholine (38:5);Phosphatidylcholine (O-38:5)	3492	728	novel	in vitro
STARD2	PC(O-38:7)	Phosphatidylcholine (O-38:7)	3492	730	novel	in vitro
TTPA	PG(30:1)	Phosphatidylglycerol (30:1) => (14:0/16:1)	2261	605.59	novel	in vitro
TTPA	PG(30:1)	Phosphatidylglycerol (30:1) => (16:1/14:0)	2261	605.59	novel	in vitro
TTPA	PG(32:2)	Phosphatidylglycerol (32:2) => (16:1/16:1)	2261	633.91	novel	in vitro
TTPA	PG(35:2)	Phosphatidylglycerol (35:2) => (18:1/17:1)	2261	674.89	novel	in vitro
TTPA	PG(35:2)	Phosphatidylglycerol (35:2) => (17:1/18:1)	2261	674.89	novel	in vitro
TTPA	PG/BMP(34:2)	Phosphatidylglycerol (34:2);Bismonoacylglycerolphosphate (34:2) => (16:1/18:1)	2261	661.23	novel	in vitro
TTPAL	LPE(16:0)	Lysophosphatidylethanolamine (16:0) => (16:0)	1907	381.5	novel	in vitro
TTPAL	LPE(17:1)	Lysophosphatidylethanolamine (17:1) => (17:1)	1907	396.16	novel	in vitro
TTPAL	PE(28:0)	Phosphatidylethanolamine (28:0) => (14:0/14:0)	1907	555.21	novel	in vitro
TTPAL	PE(30:0)	Phosphatidylethanolamine (30:0) => (14:0/16:0)	1907	582.53	novel	in vitro
TTPAL	PE(30:1)	Phosphatidylethanolamine (30:1) => (14:0/16:1)	1907	583.53	novel	in vitro
TTPAL	PE(30:1)	Phosphatidylethanolamine (30:1) => (16:1/14:0)	1907	583.53	novel	in vitro
TTPAL	PE(31:1)	Phosphatidylethanolamine (31:1) => (14:0/17:1)	1907	597.19	novel	in vitro
TTPAL	PE(31:1)	Phosphatidylethanolamine (31:1) => (17:1/14:0)	1907	597.19	novel	in vitro
TTPAL	PE(32:1)	Phosphatidylethanolamine (32:1) => (16:1/16:0)	1907	610.85	novel	in vitro
TTPAL	PE(32:1)	Phosphatidylethanolamine (34:1) => (16:0/16:1)	1907	610.85	novel	in vitro
TTPAL	PE(32:2)	Phosphatidylethanolamine (32:2) => (16:1/16:1)	1907	611.85	novel	in vitro
TTPAL	PE(33:1)	Phosphatidylethanolamine (33:1) => (16:0/17:1)	1907	624.51	novel	in vitro
TTPAL	PE(33:1)	Phosphatidylethanolamine (33:1) => (17:1/16:0)	1907	624.51	novel	in vitro
TTPAL	PE(33:2)	Phosphatidylethanolamine (33:2) => (16:1/17:1)	1907	625.51	novel	in vitro
TTPAL	PE(33:2)	Phosphatidylethanolamine (33:2) => (17:1/16:1)	1907	625.51	novel	in vitro
TTPAL	PE(34:1)	Phosphatidylethanolamine (34:1) => (16:0/18:1)	1907	638.17	novel	in vitro
TTPAL	PE(34:1)	Phosphatidylethanolamine (34:1) => (18:1/16:0)	1907	638.17	novel	in vitro
TTPAL	PE(34:2)	Phosphatidylethanolamine (34:2) => (16:1/18:1)	1907	639.17	novel	in vitro
TTPAL	PE(35:1)	Phosphatidylethanolamine (35:1) => (16:0/19:1)	1907	651.83	novel	in vitro
TTPAL	PE(35:2)	Phosphatidylethanolamine (35:2) => (18:1/17:1)	1907	652.83	novel	in vitro
TTPAL	PE(35:2)	Phosphatidylethanolamine (35:2) => (17:1/18:1)	1907	652.83	novel	in vitro
TTPAL	PE(36:2)	Phosphatidylethanolamine (36:2) => (18:1/18:1)	1907	666.49	novel	in vitro
TTPAL	PG(28:0)	Phosphatidylglycerol (28:0) => (14:0/14:0)	1907	577.27	novel	in vitro
TTPAL	PG(28:1)	Phosphatidylglycerol (28:1) => (12:0/16:1)	1907	578.27	novel	in vitro
TTPAL	PG(28:1)	Phosphatidylglycerol (28:1) => (16:1/12:0)	1907	578.27	novel	in vitro
TTPAL	PG(30:0)	Phosphatidylglycerol (30:0) => (14:0/16:0)	1907	604.59	novel	in vitro
TTPAL	PG(30:1)	Phosphatidylglycerol (30:1) => (16:0/14:1)	1907	605.59	novel	in vitro
TTPAL	PG(30:1)	Phosphatidylglycerol (30:1) => (14:0/16:1)	1907	605.59	novel	in vitro
TTPAL	PG(30:1)	Phosphatidylglycerol (30:1) => (14:1/16:0)	1907	605.59	novel	in vitro
TTPAL	PG(31:1)	Phosphatidylglycerol (31:1) => (14:0/17:1)	1907	619.25	novel	in vitro
TTPAL	PG(31:1)	Phosphatidylglycerol (31:1) => (17:1/14:0)	1907	619.25	novel	in vitro
TTPAL	PG(32:0)	Phosphatidylglycerol (32:0) => (16:0/16:0)	1907	631.91	novel	in vitro
TTPAL	PG(32:1)	Phosphatidylglycerol (32:1) => (16:1/16:0)	1907	632.91	novel	in vitro
TTPAL	PG(32:2)	Phosphatidylglycerol (32:2) => (16:1/16:1)	1907	633.91	novel	in vitro
TTPAL	PG(33:1)	Phosphatidylglycerol (33:1) => (16:0/17:1)	1907	646.57	novel	in vitro
TTPAL	PG(33:1)	Phosphatidylglycerol (33:1) => (17:1/16:0)	1907	646.57	novel	in vitro
TTPAL	PG(33:2)	Phosphatidylglycerol (33:2) => (16:1/17:1)	1907	647.57	novel	in vitro
TTPAL	PG(34:1)	Phosphatidylglycerol (34:1) => (18:1/16:0)	1907	660.23	novel	in vitro
TTPAL	PG(34:2)	Phosphatidylglycerol (34:2) => (16:1/18:1)	1907	661.23	novel	in vitro
TTPAL	PG(34:2)	Phosphatidylglycerol (34:2) => (18:1/16:1)	1907	661.23	novel	in vitro
TTPAL	PG(35:1)	Phosphatidylglycerol (35:1) => (16:0/19:1)	1907	673.89	novel	in vitro
TTPAL	PG(35:1)	Phosphatidylglycerol (35:1) => (19:1/16:0)	1907	673.89	novel	in vitro
TTPAL	PG(35:2)	Phosphatidylglycerol (35:2) => (18:1/17:1)	1907	674.89	novel	in vitro
TTPAL	PG(35:2)	Phosphatidylglycerol (35:2) => (17:1/18:1)	1907	674.89	novel	in vitro
TTPAL	PG(36:2)	Phosphatidylglycerol (36:2) => (18:1/18:1)	1907	688.55	novel	in vitro
TTPAL	PG(36:3)	Phosphatidylglycerol (36:3) => (18:2/18:1)	1907	689.55	novel	in vitro
TTPAL	PG(36:3)	Phosphatidylglycerol (36:3) => (18:1/18:2)	1907	689.55	novel	in vitro
TTPAL	PG(37:2)	Phosphatidylglycerol (37:2) => (18:1/19:1)	1907	702.21	novel	in vitro
TTPAL	PG(37:2)	Phosphatidylglycerol (37:2) => (19:1/18:1)	1907	702.21	novel	in vitro

## Sheet: Table7B
Lipid Species	ATCAY.induced.biorepC	ATCAY.induced.biorepA	ATCAY.induced.biorepB	ATCAY.noninduced.biorepC	ATCAY.noninduced.biorepA	ATCAY.noninduced.biorepB	BNIPL.induced.biorepC	BNIPL.induced.biorepA	BNIPL.induced.biorepB	BNIPL.noninduced.biorepC	BNIPL.noninduced.biorepA	BNIPL.noninduced.biorepB	BPI.induced.biorepC	BPI.induced.biorepA	BPI.induced.biorepB	BPI.noninduced.biorepC	BPI.noninduced.biorepA	BPI.noninduced.biorepB	BPIFB2.induced.biorepC	BPIFB2.induced.biorepA	BPIFB2.induced.biorepB	BPIFB2.noninduced.biorepC	BPIFB2.noninduced.biorepA	BPIFB2.noninduced.biorepB	CRABP2.induced.biorepC	CRABP2.induced.biorepA	CRABP2.induced.biorepB	CRABP2.noninduced.biorepC	CRABP2.noninduced.biorepA	CRABP2.noninduced.biorepB	FABP1.induced.biorepC	FABP1.induced.biorepA	FABP1.induced.biorepB	FABP1.noninduced.biorepC	FABP1.noninduced.biorepA	FABP1.noninduced.biorepB	FABP5.induced.biorepC	FABP5.induced.biorepA	FABP5.induced.biorepB	FABP5.noninduced.biorepC	FABP5.noninduced.biorepA	FABP5.noninduced.biorepB	FABP7.induced.biorepC	FABP7.induced.biorepA	FABP7.induced.biorepB	FABP7.noninduced.biorepC	FABP7.noninduced.biorepA	FABP7.noninduced.biorepB	GLTP.induced.biorepC
Cer 32:0;4	0	0	0	0	0	0	0	0	0	0	0	0	0	0	0	0	0	0	0	0	0	0	0	0	0	0	0	0	0	0	0	0	0	0	0	0	0	0	0	0.00137746	0	0	0	0	0	0	0	0	0
Cer 32:1;2	0.00945282	0.0118829	0.0172417	0.0178551	0.0109383	0.0104253	0.013171	0.0131466	0.01015	0.0118875	0.0120623	0.00868423	0.0129137	0.0143199	0.0136311	0.011606	0.0104706	0.0133761	0.0127177	0.00937346	0.0116934	0.0189527	0.0103924	0.00965446	0.0113055	0.0250713	0.0125241	0.0173243	0.0210512	0.0115021	0.00976313	0.0093936	0.012011	0.014993	0.0100927	0.0165577	0.0103556	0.0126916	0.020021	0.0234486	0.0117949	0.0123164	0.017952	0.01196	0.0098681	0.0143605	0.0121486	0.00833393	0.0128275
Cer 32:1;3	0	0	0	0	0	0	0	0	0	0	0	0	0	0	0	0	0	0	0	0	0	0	0	0	0	0	0	0	0	0	0	0	0	0	0	0	0	0	0	0	0	0	0	0	0	0	0	0	0
Cer 32:2;2	0	0.00175976	0.00172597	0.00207256	0.00224006	0	0	0	0.00177708	0.00170654	0.0020966	0	0.00232851	0.00236663	0.00271955	0	0.00261074	0	0.00187664	0	0.00169506	0.00202847	0	0.00199867	0	0.00238788	0.00178981	0	0	0	0	0.0016339	0.00167855	0	0.00152289	0.00150969	0	0.00192175	0.0017438	0.0020782	0.00171719	0	0.00155175	0	0	0.00172272	0.00142506	0.00125837	0
Cer 32:2;4	0	0	0	0	0	0	0	0	0	0	0	0	0	0	0	0	0	0	0	0	0	0	0	0	0	0	0	0	0	0	0	0	0	0	0	0	0	0	0	0	0	0	0	0	0	0	0	0	0
Cer 34:0;2	0	0.00229316	0.00232753	0.00227263	0.00242104	0	0	0	0	0.00195287	0	0	0.00191593	0.00178009	0.00228796	0	0.00290842	0	0	0	0.00195517	0.00220882	0	0.00225509	0	0.00213427	0.00187173	0	0	0	0.00237924	0	0.00212883	0.00241387	0	0.00182192	0.00201687	0.00201336	0.00351941	0.00280685	0	0	0.00229333	0.00238127	0.00188758	0.00225225	0	0.00180793	0
Cer 34:0;3	0	0	0	0	0	0	0	0	0	0	0	0	0	0	0	0	0	0	0	0	0	0	0	0	0	0	0	0	0	0	0	0	0	0	0	0	0	0	0.00222488	0	0	0	0	0	0	0	0	0	0
Cer 34:0;4	0	0	0	0	0	0	0	0	0	0	0	0	0	0	0	0	0	0	0	0	0	0	0	0	0	0	0	0	0	0	0	0	0	0	0	0	0	0	0	0.00198383	0	0	0	0	0	0	0	0	0
Cer 34:1;2	0.0913903	0.14429	0.126027	0.144328	0.127658	0.107438	0.105988	0.127592	0.0993247	0.133084	0.119274	0	0.158344	0.161412	0.148399	0	0	0.156081	0.123759	0.0977737	0.122943	0.135603	0.109375	0.103329	0.125387	0.155464	0.139007	0.119288	0.121533	0.111938	0.118946	0.114181	0.147045	0.140218	0.110023	0.13521	0.111219	0.147347	0.128519	0.14868	0.120894	0.133566	0.134987	0.12438	0.11522	0.143741	0.125623	0.08311	0.143817
Cer 34:1;3	0.00253637	0	0	0	0	0	0	0	0	0	0	0	0	0	0	0	0	0.00230836	0	0.00234436	0	0	0	0.0021115	0	0	0	0	0	0	0	0	0	0	0	0	0	0	0.00375222	0	0	0	0	0	0	0	0	0	0
Cer 34:1;4	0	0	0	0	0	0	0	0	0	0	0	0	0	0	0	0	0	0	0.00150332	0	0.00155126	0	0	0	0	0	0	0	0	0	0	0	0	0	0	0	0	0	0	0	0	0	0	0	0	0	0	0	0
Cer 34:2;2	0.0129316	0.0147322	0.0146149	0.0158934	0.0120256	0.0143657	0.0103849	0.0170821	0.0110892	0.0149954	0.0158559	0.0113551	0.015083	0.0135285	0.0180976	0.0158577	0.0136501	0.0203894	0.0157319	0.0163268	0.0210391	0.0146051	0.0160431	0.0165141	0.0102102	0.0120234	0.010823	0.0109007	0.00827061	0.0104442	0.0164049	0.0136863	0.0139871	0.0141141	0.0134726	0.0150541	0.0141932	0.0114985	0.0119192	0.0144854	0.0127032	0.017282	0.0142301	0.0156387	0.0158348	0.0217809	0.0160526	0.0134463	0.0172647
Cer 36:0;3	0	0	0	0	0	0	0	0	0	0	0.00232753	0	0	0	0	0	0	0	0	0	0	0	0	0	0	0	0	0	0	0	0	0	0	0	0	0	0	0	0	0	0	0	0	0	0	0	0	0	0
Cer 36:1;2	0.0176399	0.0289597	0.0173857	0.0202544	0.0266528	0.0219871	0.0131097	0.0210796	0	0.0234487	0.0262293	0	0.0313969	0.0377343	0.0313655	0.0341486	0.0269657	0.0298141	0.0223323	0.0155644	0.0198669	0.0170234	0.0171307	0.016655	0.0241975	0.0211065	0.0226753	0.0166748	0.0192717	0	0.0178489	0	0.0270612	0.0175087	0.0196649	0.0172494	0.0190911	0.024535	0.0141825	0.0178077	0.0187211	0.0195548	0.0178642	0.021634	0.0201866	0.0239985	0.0212678	0.0134549	0.0237517
Cer 36:1;3	0	0	0	0	0	0	0	0	0	0	0	0	0	0	0	0	0	0	0	0	0	0	0	0	0	0	0	0	0	0	0	0	0	0	0	0	0	0	0	0	0	0	0	0	0	0	0	0	0
Cer 36:2;2	0.00826774	0.0092428	0.013593	0.0147785	0.00915105	0.0097436	0.00830724	0.00972391	0.00795547	0.00883428	0.0104577	0.00775672	0.0107701	0.0120582	0.0118989	0.0115657	0.0101986	0.0141152	0.0108744	0.00809297	0.00997883	0.0133106	0.00934518	0.00923033	0.00732131	0.0131935	0.00647541	0.0103352	0.0111989	0.00748089	0.00756846	0.00761808	0.00934777	0.0114555	0.00843025	0.0120123	0.00784397	0.00670166	0.00850868	0.0109799	0.00764154	0.00700639	0.0119747	0.00866158	0.00889892	0.0112618	0.00936024	0.00623155	0.00991
Cer 36:2;4	0	0	0.0042748	0	0	0	0	0	0.0048205	0	0.00250379	0	0	0	0	0	0	0	0	0	0	0	0	0	0	0	0	0	0	0	0	0	0	0	0	0	0	0	0	0	0	0	0	0	0	0	0	0	0
Cer 38:0;3	0	0	0	0	0	0	0	0	0	0	0.0018481	0	0	0	0	0	0	0	0	0	0	0	0	0	0	0	0	0	0	0	0	0	0	0	0	0	0	0	0	0	0	0	0	0	0	0	0	0	0
Cer 38:1;2	0	0	0	0	0	0	0	0	0	0	0	0	0	0.00619583	0.00546015	0	0	0.00531407	0	0	0.00372925	0	0	0	0	0	0	0	0	0	0	0	0.00424439	0	0	0	0	0	0	0	0	0.00512128	0	0	0	0	0	0	0
Cer 38:2;2	0	0	0.00177357	0.00174315	0	0	0	0	0	0	0.00271793	0	0.00147113	0.00209107	0	0	0	0	0.00143486	0	0	0.001815	0	0	0	0.00198883	0	0	0	0	0	0	0	0	0	0.00133272	0	0.00139154	0	0	0	0	0	0	0	0	0	0	0
Cer 38:2;3	0	0	0	0	0	0	0	0	0	0	0.00255293	0	0	0	0	0	0	0	0	0	0	0	0	0	0	0	0	0	0	0	0	0	0	0	0	0	0	0	0	0	0	0	0	0	0	0	0	0	0
Cer 38:2;4	0	0	0	0	0	0	0	0	0	0	0.00130211	0	0	0	0	0	0	0	0	0	0	0	0	0	0	0	0	0	0	0	0	0	0	0	0	0	0	0	0.00202503	0	0	0	0	0	0	0	0	0	0
Cer 40:0;2	0	0	0	0	0	0	0	0	0	0	0	0	0	0	0	0	0	0	0	0	0	0	0	0	0	0	0	0	0	0	0	0	0	0	0	0	0	0	0.00245283	0	0	0	0	0	0	0	0	0	0
Cer 40:1;2	0.0132848	0.0243022	0.0204647	0.0226932	0.0190796	0.0168159	0.0175825	0.0214776	0.017983	0.020696	0.0189959	0.0145765	0.0239905	0.0312695	0.0247835	0.0250116	0.0206348	0.0249991	0.0230384	0.0141293	0.0196476	0.0222027	0.017681	0.0175415	0.0252579	0.0345006	0.0260303	0.0247213	0.0247022	0.0199185	0.0157777	0.0180001	0.024472	0.0202204	0.0193227	0.022456	0.018176	0.0256435	0.022288	0.0284424	0.0227628	0.0208034	0.0211875	0.0175791	0.0193945	0.0222655	0.0206716	0.0137539	0.0207803
Cer 40:1;3	0	0	0	0	0	0	0	0	0	0	0	0	0	0	0	0	0	0	0	0	0	0	0.00162903	0	0	0	0	0	0	0	0	0	0	0	0	0	0	0	0.00192063	0	0	0	0	0	0	0	0	0	0
Cer 40:2;2	0.0058696	0.00964616	0.00877794	0.0101066	0.00829258	0.0061108	0.008097	0.00723894	0.00870609	0.00876732	0.00755449	0.00739874	0.0119918	0.0164043	0.0128421	0.0119534	0.011884	0.0115105	0.0104612	0.00636079	0.00753618	0.0103052	0.00618163	0.00687997	0.0104368	0.016429	0.00925177	0.0106946	0.0117418	0.00888786	0.00638764	0.00687181	0.0085583	0.00746667	0.00720876	0.00868628	0.00695384	0.00875524	0.0091439	0.0112753	0.00932565	0.00755814	0.00784868	0.00661198	0.00786864	0.00982958	0.00781682	0.00490143	0.00747972
Cer 40:2;4	0	0	0	0	0	0	0	0	0	0	0	0	0	0	0	0	0	0	0	0	0	0	0	0	0	0	0	0	0	0	0	0	0	0	0	0	0	0	0	0	0	0	0	0	0	0	0	0	0
Cer 42:0;2	0	0	0	0	0	0	0	0	0	0	0	0	0	0	0	0	0	0	0	0	0	0	0	0	0	0	0	0	0	0	0	0	0	0	0	0	0	0	0.00313404	0	0	0	0	0	0	0	0	0	0
Cer 42:0;3	0	0	0	0	0	0	0	0	0	0	0	0	0	0	0	0	0.00678197	0	0	0	0	0	0	0	0	0	0	0	0	0	0	0	0	0	0	0	0	0	0.00774359	0	0	0	0	0	0	0	0	0	0
Cer 42:0;4	0	0	0	0	0	0	0	0	0.00182726	0	0	0	0	0	0	0	0	0	0	0	0	0	0	0	0	0	0	0	0	0	0	0	0	0	0	0	0	0	0.00239553	0	0	0	0	0	0	0	0	0	0
Cer 42:1;2	0.0395688	0.0722425	0.0687004	0.0650488	0.0532919	0.0468692	0.0518107	0.0576191	0.0491417	0.0587549	0.0530056	0.0422527	0.0557716	0.0654258	0.0549375	0.0568374	0.0456953	0.0593234	0.0558884	0.0376203	0.0549354	0.0598294	0.0530296	0.044172	0.0487116	0.0701071	0.0572593	0.0560027	0.0570116	0.0461435	0.047333	0.052844	0.0750159	0.0618229	0.0544676	0.0628753	0.0487079	0.0615904	0.0619765	0.0814401	0.0590168	0.057144	0.0574719	0.0517032	0.0503488	0.0647876	0.0563679	0.0363028	0.0562402
Cer 42:1;3	0	0.00230726	0.00218791	0.00203515	0	0	0	0	0	0	0	0	0.00192497	0.00225358	0.00241223	0	0.00528766	0	0	0	0	0	0	0	0	0.00230962	0.00165157	0	0	0	0	0	0.00161717	0	0	0.00238681	0	0.00209734	0.00544847	0.00249468	0	0	0	0	0	0	0	0	0
Cer 42:1;4	0	0	0	0	0	0	0	0	0	0	0	0	0	0	0	0	0	0	0	0	0	0	0	0	0	0	0	0	0	0	0	0	0	0	0	0	0	0	0.00218804	0	0	0	0	0	0	0	0	0	0
Cer 42:2;2	0.0361671	0.0591952	0.0551617	0.0583291	0.0510406	0.0413383	0.0482999	0.0561454	0.0517856	0.0547085	0.0548185	0.0478737	0.0692276	0.082908	0.0623714	0.0675007	0.0594999	0.0672465	0.0619619	0.0400083	0.0550205	0.0626834	0.0524666	0.0429474	0.0571031	0.0840708	0.0649616	0.0662524	0.062526	0.0542251	0.0416102	0.0491847	0.0657218	0.052905	0.0507259	0.0553778	0.0505897	0.0606087	0.0565375	0.0729926	0.0547852	0.0543138	0.0581352	0.0523146	0.05136	0.0641992	0.0581016	0.0381623	0.0579352
Cer 42:2;3	0	0	0	0	0	0	0	0	0	0	0	0	0	0	0	0	0	0	0	0	0	0	0	0	0	0	0	0	0	0	0	0	0	0	0	0	0	0	0	0	0	0	0	0	0	0	0	0	0
Cer 44:0;2	0	0	0	0	0	0	0	0	0	0	0	0	0	0	0	0	0.00455839	0	0	0	0	0	0	0	0	0	0	0	0	0	0	0	0	0	0	0	0	0	0.0102538	0	0	0	0	0	0	0	0	0	0
Cer 44:0;3	0	0	0	0	0	0	0	0	0	0	0	0	0	0	0	0	0.00794184	0	0	0	0	0	0	0	0	0	0	0	0	0	0	0	0	0	0	0	0	0	0.00418465	0	0	0	0	0	0	0	0	0	0
Cer 44:0;4	0	0	0	0	0	0	0	0	0	0	0	0	0	0	0	0	0	0	0	0	0	0	0	0	0	0	0	0	0	0	0	0	0	0	0	0	0	0	0.00209187	0	0	0	0	0	0	0	0	0	0
Cer 44:1;2	0	0.00204319	0.00334297	0.0020991	0	0	0	0	0	0	0	0	0.00160266	0.00194717	0	0	0	0	0	0	0.00174028	0	0	0	0	0.00209342	0	0	0	0	0	0	0.00207408	0.00244775	0	0.00232721	0	0.00206056	0.00615379	0.00306757	0	0	0.00278862	0	0	0	0	0	0
Cer 44:1;3	0	0	0	0	0	0	0	0	0	0	0	0	0	0	0	0	0.00802422	0	0	0	0	0	0	0	0	0	0	0	0	0	0	0	0	0	0	0	0	0	0.00378123	0	0	0	0	0	0	0	0	0	0
Cer 44:1;4	0	0	0	0	0	0	0	0	0	0	0	0	0	0	0	0	0.00523015	0	0	0	0	0	0	0	0	0	0	0	0	0	0	0	0	0	0	0	0	0	0.00178039	0	0	0	0	0	0	0	0	0	0
Cer 44:2;2	0	0.00207005	0.00228204	0.00197296	0	0	0	0	0.00155802	0.0018651	0.00160053	0	0	0.00192811	0	0	0	0	0.00188915	0	0.00162963	0	0.00173704	0	0	0.00184657	0.00187375	0	0	0	0	0	0.00182341	0.00226855	0.00131079	0.00203822	0	0.0017512	0.00158307	0.00249112	0	0	0.00209823	0	0	0	0.0016999	0	0
Cer 44:2;4	0	0	0	0	0	0	0	0	0	0	0	0	0	0	0	0	0	0	0	0	0	0	0	0	0	0	0	0	0	0	0	0	0	0	0	0	0	0	0	0	0	0	0	0	0	0	0	0	0
DAG 12:0;0_18:0;0	0	0	0	0	0	0	0	0	0	0	0	0	0	0	0.000588898	0	0	0	0	0	0	0	0	0	0	0	0	0	0	0	0	0	0	0	0	0	0	0	0	0.000895949	0	0	0	0	0	0	0	0	0
DAG 13:0;0_17:0;0	0	0	0	0	0	0	0	0	0	0	0	0	0	0	0	0	0	0	0	0	0	0	0	0	0	0	0	0	0	0	0	0	0	0	0	0	0	0	0	0	0	0	0	0	0	0	0	0	0
DAG 14:0;0_16:0;0	0.173507	0.220909	0.217175	0.237097	0.204261	0.186499	0.216976	0.199621	0.168254	0.241124	0.225302	0.147696	0.212103	0.193367	0.244407	0.226382	0.158188	0.208762	0.173563	0.129819	0.201345	0.1789	0.182161	0.166664	0.175458	0.173139	0.211733	0.187657	0.184218	0.191963	0.159612	0.166622	0.235705	0.189654	0.187741	0.186367	0.232532	0.218499	0.206879	0.289534	0.194438	0.24724	0.196215	0.210192	0.171167	0.275187	0.248046	0.162167	0.255912
DAG 15:0;0_15:0;0	0	0.00554246	0.00952996	0.00680054	0.00539628	0	0.00339064	0	0	0.00575719	0	0.00402282	0.00785709	0.00579918	0.00819042	0.00682589	0.0100343	0	0	0	0.0051477	0.00371467	0	0	0.00341289	0.00351774	0.00291986	0.0040453	0.00396448	0	0	0	0.00379797	0.00356098	0	0.00363561	0	0.00474533	0.00341805	0.00588342	0	0	0.00479582	0	0	0.00752076	0	0	0
DAG 12:0;0_18:1;0	0.00192238	0.00153584	0.00245085	0.00174415	0.00138552	0	0.0020774	0.00247029	0	0	0.00216568	0.00125622	0.00183439	0.0020969	0.00233673	0	0.00288272	0.00155202	0.00156887	0	0.00167843	0.00124625	0.00118224	0	0.00202613	0.00186773	0.00227192	0.00185439	0.00200137	0.00142922	0	0.00139095	0	0.00177225	0.00171762	0.00159784	0.00188962	0.00269754	0.00216671	0.00187135	0.00134559	0.00163042	0.00126441	0	0	0.00182011	0.00162328	0.00178206	0.00290108
DAG 13:0;0_17:1;0	0	0	0	0	0	0	0	0	0	0	0	0	0	0	0	0	0	0	0	0	0	0	0	0	0	0	0	0	0	0	0	0	0	0	0	0	0	0	0	0	0	0	0	0	0	0	0	0	0
DAG 14:0;0_16:1;0	0.0567235	0.0521854	0.0617809	0.0505037	0.0468949	0.0446165	0.0662511	0.0646995	0.057395	0.0670742	0.0661216	0.0634309	0.047446	0.0449122	0.0565464	0.0659975	0.0544659	0.0417642	0.0640461	0.0563584	0.0759945	0.0578734	0.0576762	0.0583192	0.039285	0.0464523	0.0628991	0.0478916	0.0451995	0	0.0488773	0	0.0650347	0.0514345	0.0413253	0.0563958	0.0468955	0.0612827	0.0482127	0.0500177	0	0.0426405	0.0469413	0.0547591	0.0494721	0.0696827	0.0584374	0.0538789	0.0633988
DAG 14:1;0_16:0;0	0.0369725	0.0450937	0.0479189	0.0411303	0.0369044	0.0352977	0.0408133	0.0408974	0.0358788	0.0479324	0.0478883	0.0376239	0.0444734	0.041127	0.0513551	0.0543759	0.0428518	0.0428951	0.0323274	0.0296267	0.0431393	0.0341958	0.0349776	0.0318654	0.0243098	0.0278531	0.043246	0.0307651	0.0305048	0.0345693	0.0362481	0.0269141	0.0452713	0.0388076	0.0297177	0.0410361	0.0379771	0.0480019	0.0399146	0.051104	0.0366771	0.0416776	0.034133	0.0386775	0.0327389	0.057594	0.0507051	0.03961	0.038708
DAG 15:0;0_15:1;0	0	0	0.00422701	0	0	0	0	0	0	0	0	0	0	0	0.00248378	0	0.00421005	0	0	0	0	0.00136394	0	0	0	0	0	0	0	0	0.000820477	0	0	0	0	0	0	0	0	0	0	0	0	0.00119929	0	0	0	0	0
DAG 12:0;0_18:2;0	0	0	0	0	0	0	0	0	0	0	0	0	0	0	0	0	0	0	0	0	0	0	0	0	0	0	0	0	0	0	0	0	0	0	0	0	0	0	0	0	0	0	0	0	0	0	0	0	0
DAG 14:1;0_16:1;0	0	0	0	0	0	0	0	0	0	0	0	0	0	0	0	0	0	0	0	0	0	0	0	0	0	0	0	0	0	0	0	0	0	0	0	0	0	0	0	0	0	0	0	0	0	0	0	0	0
DAG 15:1;0_15:1;0	0	0	0	0	0	0	0	0	0	0	0	0	0	0	0	0	0	0	0	0	0	0	0	0	0	0	0	0	0	0	0	0	0	0	0	0	0	0	0	0	0	0	0	0	0	0	0	0	0
DAG 13:0;0_18:0;0	0	0	0	0	0	0	0	0	0	0	0	0	0	0	0	0	0	0	0	0	0	0	0	0	0	0	0	0	0	0	0	0	0	0	0	0	0	0	0	0	0	0	0	0	0	0	0	0	0
DAG 14:0;0_17:0;0	0	0.00277962	0.00917974	0.00639062	0.00301291	0	0.00524472	0	0	0.00260044	0	0.00338329	0.00338869	0.00242557	0.00460309	0.0051534	0.00633057	0	0	0	0.00390025	0.00523849	0	0	0	0.00562231	0.00202072	0.00923701	0.00860929	0	0	0	0.00357822	0.00439086	0	0.00503721	0	0.00453767	0.00543979	0.00719146	0	0	0.00456553	0	0	0	0	0	0
DAG 15:0;0_16:0;0	0	0.0389217	0	0	0.0428978	0	0	0	0	0.0391967	0	0.0400707	0.0473121	0.0345418	0.0553733	0.0611941	0.0729658	0	0	0	0.0393658	0	0	0	0	0	0.0274728	0	0	0	0	0	0.0471512	0	0	0	0	0.0614002	0	0	0	0	0	0	0	0	0	0	0
DAG 13:0;0_18:1;0	0	0	0.00121396	0.000290983	0	0.000159567	0.000362335	0	0	0	0.000117881	0	0.000276673	0	0.000312648	0	0.00077991	0	0	0	0.000215513	0.000128714	0	0.000244113	0	0.000300786	0	0.000612987	0.0002417	0	0	0.000245155	0	0.000236496	0	0.000321746	0	0.000635994	0.000279951	0.000420613	0	0	0	0	0	0	0	0.000127351	0
DAG 14:0;0_17:1;0	0.00323694	0.002779	0.00733748	0.00296743	0.00335461	0.00282408	0.00348875	0.00278648	0.00710951	0.00291419	0.00279896	0	0.00403216	0	0.0044074	0	0.00693418	0.00278543	0.00242855	0.0027004	0.00344997	0.00259274	0.00333356	0.00309122	0	0.00385254	0	0.00507533	0.00417729	0	0.00482081	0.00241238	0.00333948	0.0022967	0.00227361	0.00259502	0.00276177	0.00666003	0.00252611	0.00424213	0	0	0.00335084	0.00369762	0.00337355	0.00376297	0.00266135	0.00223905	0.00278439
DAG 14:1;0_17:0;0	0	0	0.00135764	0.000480094	0	0	0.000379071	0	0.000595943	0.000383586	0.000318955	0	0	0	0.000482506	0	0	0	0.000303354	0	0.000532882	0.000303604	0.000532799	0.000424452	0	0.000253127	0	0.000496745	0	0	0	0	0	0	0.000285274	0.000248128	0	0	0.000280599	0.000551893	0	0	0	0	0	0.000550047	0.000292576	0.000326667	0
DAG 15:0;0_16:1;0	0	0.0101256	0.0290975	0.0115711	0.0132187	0	0.0123017	0	0	0.0115153	0	0	0.0108518	0	0.0120029	0	0.0216382	0	0	0	0.0140882	0.00929148	0	0	0	0.00812821	0	0.0116934	0.00892032	0	0	0	0.0123081	0.00859206	0	0.00917993	0	0.0202353	0.0072797	0.0120268	0	0	0.0123862	0	0	0	0	0	0
DAG 15:1;0_16:0;0	0.0136697	0.0131393	0.0308103	0.014251	0.0165025	0.0123499	0.0131375	0.0111281	0	0.0120866	0.0122424	0	0.0174598	0	0.0180462	0	0.0261016	0.0126035	0	0.00831285	0.0114534	0.00928702	0	0.0105458	0	0.0112302	0	0.0171132	0.0139029	0	0	0	0.012703	0.0105934	0	0.0101989	0.0100176	0.0250336	0.010301	0.0190166	0	0	0.012853	0.0146599	0.012184	0.0161346	0	0.00894307	0.0119196
DAG 14:0;0_17:2;0	0	0	0	0	0	0	0	0	0	0	0	0	0	0	0	0	0	0	0	0	0	0	0	0	0	0	0	0	0	0	0	0	0	0	0	0	0	0	0	0	0	0	0	0	0	0	0	0	0
DAG 14:1;0_17:1;0	0	0	0	0	0	0	0	0	0	0	0	0	0	0	0	0	0	0	0	0	0	0	0	0	0	0	0	0	0	0	0	0	0	0	0	0	0	0	0	0	0	0	0	0	0	0	0	0	0
DAG 15:0;0_16:2;0	0	0	0	0	0	0	0	0	0	0	0	0	0	0	0	0	0	0	0	0	0	0	0	0	0	0	0	0	0	0	0	0	0	0	0	0	0	0	0	0	0	0	0	0	0	0	0	0	0
DAG 15:1;0_16:1;0	0	0	0	0	0	0	0	0	0	0	0	0	0	0	0	0	0	0	0	0	0	0	0	0	0	0	0	0	0	0	0	0	0	0	0	0	0	0	0	0	0	0	0	0	0	0	0	0	0
DAG 14:0;0_18:0;0	0.0230744	0.0390646	0.0238888	0.0243579	0.0358779	0.0276059	0.0197293	0.0255337	0.0215191	0.0372591	0.02877	0.0266186	0.0321518	0.032602	0.0326328	0.0360183	0.0289756	0.0283064	0.0170703	0.0155645	0.0214719	0.0153759	0.0226256	0.0199718	0.0221797	0.0159035	0.0317615	0.0154675	0.0167897	0.0233009	0.0194178	0.0225104	0.0376367	0.0191776	0.0263819	0.0188121	0.0283581	0.0382347	0.0207265	0.0313526	0.0287944	0.0322465	0.0162825	0.027652	0.0216819	0.0360593	0.0318524	0.0211241	0.0294128
DAG 15:0;0_17:0;0	0.00663194	0.00551009	0.0122185	0.00771568	0.00668076	0.00722111	0.00386685	0	0	0.00675286	0	0.00490798	0.0090107	0.00778836	0.0105035	0.010238	0.0135563	0.00922158	0	0	0.00557727	0.00496701	0	0.00614089	0.00256418	0.00446471	0.00397381	0.00511943	0.00495048	0	0	0	0.00553773	0.00432547	0	0.00450275	0	0.00694305	0.00466345	0.0080869	0	0	0.00560067	0	0	0.00840383	0	0.00513463	0
DAG 16:0;0_16:0;0	0.201942	0.278627	0.299585	0.296906	0.2603	0.26018	0.253369	0.231619	0.186129	0.322414	0.284304	0.183678	0.280445	0.26994	0.31803	0.325663	0.230912	0.306536	0.147838	0.165456	0.203169	0.199091	0.221019	0.202115	0.156884	0.18518	0.23694	0.181466	0.202711	0.215014	0.204373	0.224412	0.306915	0.283984	0.266143	0.278944	0.27625	0.299695	0.27681	0.391046	0.271955	0.327391	0.219029	0.279934	0.215638	0.357476	0.348475	0.228097	0.302263
DAG 14:0;0_18:1;0	0.0937552	0.130491	0.0946819	0.0912154	0.12969	0.104549	0.0955352	0.113061	0.0652871	0.143039	0.0742087	0.10134	0.14787	0.162298	0.184196	0.202894	0.140528	0.136119	0.0681573	0.082654	0.121001	0.0860496	0.068477	0.0983341	0.119743	0.109358	0.155115	0.0982084	0.0965193	0.0652322	0.076573	0.0572374	0.157394	0.077788	0.0645143	0.0921862	0.117052	0.150796	0.0920268	0.121839	0.0625555	0.117842	0.0858444	0.107564	0.10549	0.147947	0.0742514	0.0963753	0.131698
DAG 14:1;0_18:0;0	0.00369896	0.00397822	0.0048032	0.00342824	0.00341463	0.0035931	0.00332984	0.00302335	0.00288178	0.00430167	0.0039101	0.0013223	0	0.00255457	0.00327762	0	0	0.00273201	0.00216122	0.00259157	0.00385123	0.00252334	0.00342505	0.00267868	0	0	0.00271075	0.0016472	0	0	0.00308656	0.00244821	0.00416387	0.00287222	0.00294831	0.00313917	0.0025279	0.00258644	0.00230418	0.00391765	0.00214321	0.00299342	0.00282823	0.00274397	0.00230659	0.00399287	0.00373623	0.00212303	0.00256856
DAG 15:0;0_17:1;0	0.00470896	0.00480919	0.00870553	0.00526426	0.00549392	0.00441304	0.00259488	0.00406318	0	0.00483188	0	0.00475446	0.00715096	0.00609688	0.00722223	0.00821073	0.00962707	0.00682082	0	0.00232411	0.00503394	0.00393477	0	0.00388834	0.00407632	0.00385249	0.00392412	0.00364115	0.00381009	0	0.00317175	0	0.00389562	0.00354295	0	0.00465401	0.0037384	0.00594869	0.00344445	0.00532725	0	0.00440289	0.00473578	0.00434303	0.00408987	0.00721019	0	0.00372568	0.00280523
DAG 15:1;0_17:0;0	0	0	0.00409281	0	0	0	0	0	0	0	0	0	0	0	0	0	0	0	0	0	0	0	0	0	0	0	0	0	0	0	0	0	0	0	0	0	0	0	0	0	0	0	0	0	0	0	0	0	0
DAG 16:0;0_16:1;0	0.338374	0.401754	0.445285	0.400615	0.368053	0.361165	0.416731	0.384826	0.328247	0.404166	0.430591	0.298087	0.32656	0.301379	0.462077	0.439627	0.282984	0.342429	0.394538	0.329777	0.490371	0.389863	0.425381	0.394455	0.211594	0.302424	0.352201	0.280091	0.279766	0.260625	0.249563	0.295497	0.440981	0.331808	0.336486	0.378828	0.33318	0.359325	0.33474	0.461635	0.295781	0.365271	0.401024	0.389758	0.375735	0.51348	0.431398	0.362806	0.392932
DAG 14:0;0_18:2;0	0.00477032	0.0044074	0.00590684	0.00393119	0.00506023	0.00409267	0.00508135	0.00424824	0.00392789	0.00433552	0.00353506	0.00563326	0.00323786	0.00564072	0.00434536	0.00595629	0.00637547	0.00334953	0.00199684	0.0036956	0.00565692	0.00484167	0.00396085	0.00456819	0.0051306	0.00524552	0.0041158	0.00501459	0.0047858	0.00204446	0.00280636	0.000997716	0.00439805	0.00351134	0.000349077	0.00390768	0.00380737	0.00690308	0.00353673	0.00505479	0.000713624	0.00463617	0.00447041	0.00344925	0.00521119	0.00327921	0.00221923	0.00300479	0.00480735
DAG 14:1;0_18:1;0	0	0	0.0108236	0.0094017	0	0	0.00721435	0	0	0.00878007	0.00968297	0	0	0	0.00920135	0	0	0	0.00808962	0	0.00975251	0	0.00726665	0	0	0	0	0	0	0	0	0	0.00781864	0.00619168	0.00524877	0.00635565	0	0.01151	0.00553655	0.00972408	0	0	0	0	0	0.00846108	0.00695696	0.00550645	0
DAG 15:0;0_17:2;0	0	0	0	0	0	0	0	0	0	0	0	0	0	0	0	0	0	0	0	0	0	0	0	0	0	0	0	0	0	0	0	0	0	0	0	0	0	0	0	0	0	0	0	0	0	0	0	0	0
DAG 15:1;0_17:1;0	0	0	0.00242488	0	0	0	0	0	0	0	0	0	0	0	0	0	0	0	0	0	0	0	0	0	0	0	0	0	0	0	0	0	0	0	0	0	0	0	0	0	0	0	0	0	0	0	0	0	0
DAG 16:0;0_16:2;0	0.0099536	0.0137127	0.012677	0.0117632	0	0.011547	0.0114878	0.0123644	0.0107877	0.0120901	0.0139512	0.0134301	0.0131768	0	0.0148051	0	0.0167319	0.0153627	0.0116782	0.0100332	0.0135316	0.0140131	0.0111717	0.0113683	0	0.0139029	0.0123991	0.0132174	0.0109976	0.0109225	0.00999135	0.00908687	0.0117538	0.0104549	0.00800939	0.0114097	0.0140659	0.0178464	0.00964589	0.0166932	0.012842	0.0146058	0.0127215	0.011839	0.013353	0.013115	0.0118641	0.00827146	0.0124082
DAG 16:1;0_16:1;0	0.0321189	0.0320512	0.0419735	0.029684	0.0452638	0.0248316	0.0350217	0.0368565	0.0293672	0.0337445	0.0390937	0.0408953	0.0239848	0.0326007	0.0250894	0.0468671	0.0386319	0.0224478	0.0326646	0.0314391	0.0438593	0.039034	0.037637	0.0366308	0.026694	0.024485	0.0273064	0.0254029	0.0236877	0	0.0233604	0	0.0326998	0.0298251	0	0.0304899	0.0248895	0.0426982	0.0190824	0.0291909	0	0.0252887	0.0336506	0.0276712	0.0303485	0.0294235	0.0269901	0.0211824	0.0312441
DAG 16:1;0_16:2;0	0	0	0	0	0	0	0	0	0	0	0	0	0	0	0	0	0	0	0	0	0	0	0	0	0	0	0	0	0	0	0	0	0	0	0	0	0	0	0	0	0	0	0	0	0	0	0	0	0
DAG 14:0;0_19:0;0	0	0	0.00107681	0.000467801	0	0	0	0	0	0	0	0	0	0	0	0	0	0	0	0	0	0.000479946	0	0	0	0	0	0	0	0	0	0	0	0	0.000578454	0	0	0	0	0	0	0.000770918	0	0	0	0	0	0	0
DAG 15:0;0_18:0;0	0.00472697	0.00342035	0.00652842	0.00359407	0.00292582	0.00396275	0.00268515	0.00289994	0	0.00293991	0	0.00318122	0.00319906	0.00256298	0.00383539	0.00640643	0.0050156	0.00339222	0	0.00292455	0.00271748	0.00247183	0	0.00278931	0	0.00195672	0.00174808	0.00262961	0.00249597	0	0.002256	0	0.00335233	0.00284972	0	0.00307121	0.00267762	0.00334018	0.00260112	0.00373668	0	0.003037	0.00289994	0.00631268	0.00226479	0.00472481	0	0.00271264	0.00331737
DAG 16:0;0_17:0;0	0	0.0332628	0.0553551	0.0353874	0.0265094	0	0.0320775	0	0	0.0297396	0	0.0319898	0.0407816	0.0296814	0.0477321	0.0671323	0.0485269	0	0	0	0	0.0273374	0	0	0	0.0271782	0.0243999	0.0320136	0.0324384	0	0	0	0.0436447	0.0321513	0	0.031493	0	0.0428277	0.0358305	0.0472619	0	0	0.0315141	0	0	0	0	0	0
DAG 14:0;0_19:1;0	0.000877414	0.000659163	0.00129324	0.000807574	0	0	0.000877483	0.000681415	0	0.000797728	0	0	0	0	0.00114066	0	0	0.000924176	0	0	0.000823151	0	0.000619403	0.000724713	0	0.000912418	0	0.000926998	0.000873448	0	0	0.000947882	0.00121913	0.000724454	0	0	0	0.00117031	0.00100254	0.000926748	0.000562102	0.00058887	0.000731612	0.000646177	0.00057374	0	0.000765033	0.000744854	0.0010907
DAG 15:0;0_18:1;0	0.0218024	0.0242617	0.039129	0.0239987	0.0214807	0.0228581	0.0172937	0	0.0186945	0.0214685	0.0158342	0.010481	0.0238473	0.0174869	0.0280343	0.025686	0.0257338	0.0224679	0.0179481	0	0.0230602	0.0182232	0.0203098	0.0206182	0.00924166	0.0160355	0.0138855	0.0179046	0.0154395	0	0	0.017247	0.0242165	0.0159193	0.0155513	0.0172206	0	0.0271848	0.0182623	0.0230936	0	0	0.0204203	0	0.0185386	0.0260541	0.0199842	0.0177736	0
DAG 15:1;0_18:0;0	0	0	0.00246993	0	0	0	0	0	0	0	0	0	0	0	0	0	0	0	0	0	0	0	0	0	0	0	0	0	0	0	0	0	0	0	0	0	0	0	0	0	0	0	0	0	0	0	0	0	0
DAG 16:0;0_17:1;0	0.0287862	0.034364	0.0543268	0.0328693	0.0312054	0.0326987	0.0292548	0	0.0320761	0.0363815	0.0283338	0.0168225	0.0445898	0.0315641	0.047817	0.0417437	0.0401159	0.0402728	0.0259009	0.0247595	0.0342421	0.0282132	0.0305363	0.0312201	0.0178902	0.0310999	0.0313822	0.0338306	0.0314826	0.0270208	0	0.0279809	0.042113	0.0292127	0.0255076	0.0291721	0.0356172	0.0527532	0.0362191	0.043892	0.027353	0.0294967	0.0312049	0.0293404	0.028787	0.0402724	0.0342356	0.0287988	0.0326929
DAG 16:1;0_17:0;0	0	0.0101378	0.0208828	0.0102207	0.0103719	0	0.00808226	0	0	0.0122912	0	0.00883383	0.0100086	0.00574083	0	0.0142866	0.0149049	0	0	0	0	0.00877909	0	0	0.00548462	0.0065552	0.00770902	0.00907189	0.00759463	0	0	0	0.0127064	0.0101181	0	0.00877263	0	0.0144927	0.0090818	0.00998315	0	0	0.00952465	0	0	0	0	0	0
DAG 15:0;0_18:2;0	0	0	0.00251967	0	0	0	0	0	0	0	0	0	0	0	0	0	0	0	0	0	0	0	0	0	0	0	0	0	0	0	0	0	0	0	0	0	0	0.00485238	0	0	0	0	0	0	0	0	0	0	0
DAG 15:1;0_18:1;0	0	0	0.013319	0	0	0	0	0	0	0	0	0	0	0	0	0	0	0	0	0	0	0	0	0	0	0	0	0	0	0	0	0	0	0	0	0	0	0	0	0	0	0	0	0	0	0	0	0	0
DAG 16:0;0_17:2;0	0	0	0	0	0	0	0	0	0	0	0	0	0	0	0	0	0	0	0	0	0	0	0	0	0	0	0	0	0	0	0	0	0	0	0	0	0	0.0100276	0	0	0	0	0	0	0	0	0	0	0
DAG 16:1;0_17:1;0	0	0	0.00859975	0	0	0	0	0	0	0	0	0	0	0	0	0	0	0	0	0	0	0	0	0	0	0	0	0	0	0	0	0	0	0	0	0	0	0.015607	0	0	0	0	0	0	0	0	0	0	0
DAG 16:2;0_17:0;0	0	0	0.000381828	0	0	0	0	0	0	0	0	0	0	0	0	0	0	0	0	0	0	0	0	0	0	0	0	0	0	0	0	0	0	0	0	0	0	0	0	0	0	0	0	0	0	0	0	0	0
DAG 16:0;0_18:0;0	0.22534	0.334935	0.28291	0.29679	0.278327	0.263651	0.236077	0.269386	0.202672	0.287303	0.27888	0.208091	0.331102	0.33144	0.385466	0.400001	0.305769	0.373758	0.194145	0.154816	0.215373	0.224923	0.226985	0.203297	0.193698	0.200113	0.257894	0.199238	0.209507	0.21225	0.21472	0.234539	0.305816	0.26725	0.25287	0.265948	0.292419	0.300292	0.29668	0.401972	0.29153	0.336431	0.235706	0.295481	0.226029	0.359493	0.342727	0.229711	0.301678
DAG 14:0;0_20:1;0	0.00459761	0.00712138	0.00550182	0.00711411	0.00560537	0.00587042	0.00634229	0.00700687	0.0044266	0.00723483	0.00757931	0.00523647	0.00819253	0.00799847	0.0113536	0.0113717	0.00789001	0.00988532	0.00539902	0.00484042	0.0069047	0.00638723	0.00553022	0.00606429	0.00535434	0.00576454	0.00757388	0.00634862	0.00606096	0.00593853	0.00409226	0.0052792	0.00637327	0.0056824	0.00612471	0.00631285	0.00794831	0.00697564	0.00715725	0.0091367	0.00661798	0.00665397	0.00540624	0	0.00506997	0.00821556	0.00743892	0.00582911	0.00718647
DAG 15:0;0_19:1;0	0	0	0	0	0	0	0	0	0	0	0	0	0	0	0	0	0	0	0	0	0	0	0	0	0	0	0	0	0	0	0	0	0	0	0	0	0	0	0	0	0	0	0	0	0	0	0	0	0
DAG 16:0;0_18:1;0	0.513081	0.686233	0.64202	0.697602	0.583174	0.548091	0.589498	0.573145	0.482411	0.622935	0.581937	0.458629	0.688761	0.723019	0.967422	0.895317	0.576094	0.741986	0.568071	0.490907	0.682519	0.603937	0.525682	0.528698	0.465683	0.66804	0.659754	0.566963	0.546158	0.467511	0.415058	0.441938	0.735886	0.544328	0.518127	0.601212	0.650333	0.684104	0.671695	0.871664	0.571936	0.650531	0.684079	0.639617	0.59388	0.837206	0.664608	0.561763	0.704103
DAG 16:1;0_18:0;0	0.0324319	0.0416328	0.0424757	0.0418967	0.0351466	0.0324184	0.0357929	0.0365564	0.0291156	0.0439833	0.0408163	0.0312694	0.0332999	0.0313307	0.0435137	0.0438703	0.0289687	0.0346501	0.0324156	0.0327693	0.0437007	0.0315617	0.0372766	0.0347216	0.023841	0.0297012	0.0335724	0.0265916	0.0243395	0.0233189	0	0.0291452	0.0454707	0.0342388	0.0339744	0.0355727	0.0324345	0.0355962	0.032366	0.0406737	0.0278574	0.0341791	0.0346736	0.0350015	0.0317258	0.0490443	0.0400746	0.031947	0.0360868
DAG 17:0;0_17:1;0	0.00199327	0.00273347	0.00453262	0.00276977	0.00279784	0.00189167	0.00150497	0	0	0.00271865	0.00280325	0	0.00372189	0.00339268	0.00520084	0	0.00496202	0.00400253	0.00196598	0.00257788	0.00343822	0.00263834	0.00240356	0.00257705	0	0.00172898	0	0	0.00155656	0.000850721	0	0.00123548	0.00285363	0.00232215	0	0.00221629	0.00191116	0	0.00233979	0.00235707	0.00179371	0.00168978	0	0.00288101	0.00256622	0.00276381	0.00201616	0.0020217	0
DAG 14:0;0_20:2;0	0	0	0	0	0	0	0.00142478	0	0	0	0.00117305	0	0	0	0.00195147	0	0	0.00133017	0	0	0.00145474	0	0.00113367	0.00113839	0	0	0.00123022	0	0	0	0	0	0	0	0.0011209	0	0	0	0	0	0	0	0	0	0	0.00137874	0.000764262	0	0.00156876
DAG 16:0;0_18:2;0	0.0345261	0.026875	0.036556	0.0347317	0.0242848	0.0280515	0.0352745	0.0341814	0.0269388	0.0340054	0.0307414	0.0277369	0.0273807	0.0278595	0.0366261	0.0373909	0.0242482	0.0283583	0.030235	0.0282364	0.0395657	0.036709	0.0295869	0.032491	0.0179827	0.0315445	0.026935	0.0306974	0.0282264	0.0200667	0.0223949	0.0217219	0.038596	0.0290972	0.0244429	0.0315365	0.0280089	0.0492816	0.0413254	0.0460993	0.0241229	0.0328405	0.034285	0.0319513	0.0308636	0.044154	0.0283085	0.0290342	0.032119
DAG 16:1;0_18:1;0	0.12245	0.135569	0.158929	0.1524	0.11467	0.111631	0.150477	0.142707	0.0900967	0.15686	0.104975	0.125261	0.156173	0.172687	0.18519	0.207661	0.12884	0.148875	0.113069	0.119409	0.179748	0.17551	0.111307	0.137767	0.0875914	0.140277	0.12666	0.13312	0.128555	0.0652501	0.0961287	0.0759539	0.178366	0.132375	0.0884132	0.141933	0.105833	0.162878	0.128278	0.182204	0.0792511	0.124311	0.153626	0.129419	0.125994	0.180921	0.0989163	0.11289	0.130741
DAG 16:2;0_18:0;0	0	0	0	0	0	0	0	0	0	0	0	0	0	0	0	0	0	0	0	0	0	0	0	0	0	0	0	0	0	0	0	0	0	0	0	0	0	0	0	0	0	0	0	0	0	0	0	0	0
DAG 17:1;0_17:1;0	0.000852239	0.000621528	0.00181339	0.00095792	0.000505434	0	0.000239496	0.000549968	0	0.000501396	0.000416067	0	0.00154442	0.00113243	0.00148753	0	0.00148998	0.000557654	0.00114531	0	0.000979517	0.00146114	0.000351219	0	0	0.0005572	0.000417492	0	0.000421252	0	0	0.000553062	0.00083696	0	0.000320273	0.0012538	0.000540605	0.000732358	0.000633734	0.00128261	0	0	0.000977308	0.000928959	0.00127403	0.00118152	0.000461428	0.000359769	0
DAG 14:0;0_20:3;0	0	0	0	0	0	0	0	0	0	0	0	0	0	0	0	0	0	0	0	0	0	0	0	0	0	0	0	0	0	0	0	0	0	0	0	0	0	0	0	0	0	0	0	0	0	0	0	0	0
DAG 16:0;0_18:3;0	0	0	0	0	0	0	0	0	0	0	0	0	0	0	0	0	0	0	0	0	0.00269936	0	0	0	0	0	0	0	0	0	0	0	0	0	0	0	0	0	0	0	0	0	0	0	0	0	0	0	0
DAG 16:1;0_18:2;0	0	0	0.0238908	0	0	0	0.013456	0	0	0	0	0	0	0	0	0	0	0	0	0	0.0186719	0	0	0	0	0	0	0	0	0	0	0	0	0	0	0	0	0.0248135	0	0	0	0	0	0	0	0	0	0	0
DAG 16:2;0_18:1;0	0	0	0	0	0	0	0.00431812	0	0	0	0	0	0	0	0	0	0	0	0	0	0	0	0	0	0	0	0	0	0	0	0	0	0	0	0	0	0	0	0	0	0	0	0	0	0	0	0	0	0
DAG 16:0;0_19:0;0	0	0	0	0	0	0	0	0	0	0	0	0	0	0	0	0	0	0	0	0	0	0	0	0	0	0	0	0	0	0	0	0	0	0	0	0	0	0	0	0	0	0	0	0.0126493	0	0	0	0	0
DAG 17:0;0_18:0;0	0	0	0	0	0	0	0	0	0.0210628	0	0	0	0	0	0	0	0	0	0	0	0	0	0	0	0	0	0	0	0	0	0	0	0	0	0	0	0	0	0	0	0	0	0	0	0	0	0	0	0
DAG 15:0;0_20:1;0	0	0	0.00711447	0.00655517	0	0.00485645	0.00497758	0	0	0.00509634	0	0	0.00775281	0.00874726	0.010561	0	0	0.00917884	0.00637652	0	0.00618911	0.00549086	0	0.00400956	0	0.00310092	0	0.00417127	0	0	0	0	0.00699912	0.00313604	0.00281093	0.00469091	0	0	0.00387788	0.00608515	0	0	0.00584392	0	0	0.00810466	0.00604868	0.00562914	0
DAG 16:0;0_19:1;0	0.00598636	0.00634487	0.00678994	0.00513108	0.00761155	0.00441065	0.00502824	0	0	0.00544557	0.00583366	0	0.00746335	0.00735371	0.0106908	0	0.00783947	0.00837412	0.00499162	0.0128889	0.00563509	0.00418701	0.00554279	0.00322088	0	0.00477765	0.0064349	0.0079205	0.00844648	0	0.00537592	0.0056263	0.00942802	0.00472106	0.00363423	0.00556285	0.0100605	0.00883635	0.00631592	0.00934814	0.00805993	0.00793324	0.00678773	0.00882005	0.00778029	0.00791379	0.00698772	0.00634179	0.00904122
DAG 16:1;0_19:0;0	0.00142404	0.00129651	0.00154576	0	0	0	0.000815965	0	0	0.000621037	0.000784572	0	0.000955732	0	0.00123166	0	0.000944907	0	0	0	0.00108242	0.000855629	0	0.000695078	0	0	0	0	0	0	0	0	0	0	0	0	0	0	0.000748563	0	0	0	0	0	0	0	0	0.000915592	0
DAG 17:0;0_18:1;0	0	0.0162947	0.0223635	0.016724	0.0206921	0	0.0128375	0	0.0325923	0.011344	0.0140715	0	0.0161219	0.0160342	0	0	0.0225001	0	0.0163899	0	0	0.0120524	0.0173423	0	0	0.0106099	0.0102691	0.0147991	0.0191332	0	0	0.0177309	0.0200808	0.0113797	0.0100513	0.014916	0	0.0171174	0.0126749	0.0168889	0.0164012	0	0.0179799	0	0	0	0.0162092	0	0
DAG 17:1;0_18:0;0	0.0044455	0.00581107	0.00665676	0.00418019	0.00536538	0.00594546	0.00330156	0	0.00719301	0.00379603	0.00363312	0	0.00336122	0.00387365	0.00386199	0	0.00533594	0.00337957	0.00320184	0.0149097	0.00326021	0.00250885	0.00343076	0.00250337	0	0.00315828	0.00484228	0.00498036	0.00579872	0	0.00387008	0.0036294	0.00619617	0.00322696	0.00241864	0.00490435	0.00599115	0.00683314	0.00354944	0.00601393	0.00425162	0.00437463	0.00424563	0.00662569	0.00505945	0.00448559	0.00317291	0.00352327	0.00683965
DAG 15:0;0_20:2;0	0	0	0.0013008	0	0	0	0	0	0	0	0	0	0	0	0.0013804	0	0	0	0	0	0.00132224	0	0	0	0	0	0	0	0	0	0	0	0	0	0	0	0	0	0	0	0	0	0	0	0	0	0	0	0
DAG 15:1;0_20:1;0	0	0	0	0	0	0	0	0	0	0	0	0	0	0	0	0	0	0	0	0	0	0	0	0	0	0	0	0	0	0	0	0	0	0	0	0	0	0	0	0	0	0	0	0	0	0	0	0	0
DAG 16:0;0_19:2;0	0	0	0.00204305	0	0	0	0	0	0	0	0	0	0	0.00248654	0.00178624	0	0	0	0	0	0.0011076	0	0	0	0	0	0	0	0	0	0	0	0	0	0	0	0	0	0	0	0	0	0.00120603	0	0	0.00235046	0	0.00104389	0
DAG 16:1;0_19:1;0	0	0	0.00280826	0.00182004	0.00311433	0	0	0	0	0.00326917	0.00204346	0	0.00217437	0.0020679	0.00196941	0	0	0	0.0016446	0	0.00188441	0	0.00226442	0	0	0	0	0	0	0	0	0	0	0	0	0	0	0	0.0025094	0	0	0	0.00166323	0	0	0.00237802	0.00224746	0.00142141	0
DAG 17:0;0_18:2;0	0	0	0.00237615	0.00107387	0.00115895	0	0	0	0	0.00216605	0	0	0.00144734	0.00108904	0.00132005	0	0	0	0.00107836	0	0.00119969	0	0.00170627	0	0	0	0	0	0	0	0	0	0	0	0	0	0	0	0.00181675	0	0	0	0.00107796	0	0	0.00162934	0.00113309	0.00104666	0
DAG 17:1;0_18:1;0	0	0	0.0199779	0.0169068	0.0257552	0	0	0	0	0.0242209	0.0170197	0	0.0223601	0.0229895	0.0204267	0	0	0	0.0168862	0	0	0	0.0172212	0	0	0	0	0	0	0	0	0	0	0	0	0	0	0	0.0196552	0	0	0	0.0144116	0	0	0	0.0174356	0	0
DAG 17:2;0_18:0;0	0	0	0	0	0	0	0	0	0	0	0	0	0	0	0	0	0	0	0	0	0	0	0	0	0	0	0	0	0	0	0	0	0	0	0	0	0	0	0	0	0	0	0	0	0	0	0	0	0
DAG 17:1;0_18:2;0	0	0	0	0	0	0	0	0	0	0	0	0	0	0	0	0	0	0	0	0	0	0	0	0	0	0	0	0	0	0	0	0	0	0	0	0	0	0	0	0	0	0	0	0	0	0	0	0	0
DAG 17:2;0_18:1;0	0	0	0	0	0	0	0	0	0	0	0	0	0	0	0	0	0	0	0	0	0	0	0	0	0	0	0	0	0	0	0	0	0	0	0	0	0	0	0	0	0	0	0	0	0	0	0	0	0
DAG 14:0;0_22:0;0	0	0	0	0	0	0	0	0	0	0	0	0	0	0	0	0	0	0	0	0	0	0	0	0	0	0	0	0	0	0	0	0	0	0	0	0	0	0	0	0	0	0	0	0	0	0	0	0	0
DAG 15:0;0_21:0;0	0	0	0	0	0	0	0	0	0	0	0	0	0	0	0	0	0	0	0	0	0	0	0	0	0	0	0	0	0	0	0	0	0	0	0	0	0	0	0	0	0	0	0	0	0	0	0	0	0
DAG 17:0;0_19:0;0	0	0	0	0.00299372	0	0.00656274	0.00206053	0	0	0	0	0	0	0	0.00399797	0	0	0	0	0	0	0	0.00278589	0	0	0	0	0	0	0	0.00454372	0	0	0	0	0	0.0038524	0	0.00430221	0.00502881	0	0	0	0	0	0	0	0	0
DAG 18:0;0_18:0;0	0	0	0	0	0	0	0	0	0	0	0	0	0	0	0	0	0	0	0	0	0	0	0	0	0	0	0	0	0	0	0	0	0	0	0	0	0	0.0251102	0	0	0	0	0	0	0	0	0	0	0
DAG 14:0;0_22:1;0	0	0	0	0	0	0	0	0	0	0	0	0	0	0	0	0	0	0	0	0	0	0	0	0	0	0	0	0	0	0	0	0	0	0.000881957	0	0	0	0	0	0	0	0	0	0	0	0	0	0	0
DAG 16:0;0_20:1;0	0.0213398	0.0285343	0.0264497	0.0315422	0.0256796	0.024769	0.0265526	0.0244649	0.0269025	0.0297352	0.0300819	0.020976	0.0326193	0.0368744	0.0443862	0.0647123	0.0473715	0.0474827	0.0233043	0.123401	0.0261985	0.0275699	0.0268986	0.0263601	0.0194132	0.0210229	0.0285182	0.0233992	0.0197625	0.0211253	0.0221249	0.0213202	0.0460203	0.0232133	0.0225341	0.0255587	0.0314121	0.02949	0.029108	0.0568308	0.0318241	0.0319438	0.0220827	0.0355819	0.024357	0.0368356	0.0284286	0.0225836	0.0317184
DAG 17:0;0_19:1;0	0	0	0.00101542	0	0	0	0	0	0	0	0	0	0	0	0.000717768	0	0	0	0	0	0	0	0	0	0	0.000712426	0	0	0	0	0	0	0	0	0	0	0	0	0	0	0	0	0	0	0	0	0	0	0
DAG 18:0;0_18:1;0	0.0872251	0.0668755	0.07528	0.0884526	0.0632409	0.0857906	0.0692085	0.0703134	0.0875217	0.0626179	0.0708842	0.0546604	0.0601234	0.0678524	0.103267	0.100322	0.0919653	0.111105	0.068377	0.394104	0.0846246	0.0732474	0	0.0764748	0.0505805	0.0725068	0.0602687	0.0722573	0.0562186	0	0.0768909	0	0.110577	0.0638	0.0666394	0.0657948	0.0888934	0.0762728	0.0800409	0.125177	0	0.0845646	0.0641259	0.132921	0.0824392	0.119067	0.0677513	0.069454	0.0941226
DAG 16:0;0_20:2;0	0.00752725	0.00677868	0.00806995	0.00669285	0.00572568	0.00595377	0.00929171	0.00789674	0.00709934	0.00845906	0.00955014	0.00718335	0.00960913	0.00805015	0.0121264	0.0122673	0.00782128	0.00991796	0.0103534	0.00775487	0.0112398	0.00874945	0.00954931	0.00840975	0.00645605	0.00772704	0.00934429	0.00706669	0.00680522	0.00661253	0.00706119	0.00602903	0.00810989	0.00793169	0.00704319	0.00754183	0.0093005	0.0104044	0.00979649	0.0115972	0.00717858	0.00930741	0.00830817	0.00923328	0.00838056	0.0121574	0.00974045	0.00759155	0.0107159
DAG 16:1;0_20:1;0	0.00733192	0.0104827	0.0099974	0.00789603	0.00767634	0.00652542	0.00921323	0.00812463	0.00670521	0.00884004	0.0101371	0.00689663	0.0103738	0.0104761	0.0142461	0.0144755	0.00830408	0.0114894	0.00973147	0.00836953	0.0119553	0.00935883	0.00972094	0.0099625	0.00538271	0.00784187	0.00840135	0.00766453	0.00629776	0.00535873	0.00657037	0.00649411	0.008721	0.00896004	0.00755383	0.00838845	0.00730688	0.00945978	0.0077978	0.0113143	0.00792334	0.00858269	0.008163	0.00856074	0.00675831	0.0113153	0.0104078	0.00667192	0.00894997
DAG 17:1;0_19:1;0	0	0	0.000469404	0	0	0	0	0	0	0	0	0	0	0	0	0	0	0	0	0	0	0	0	0	0	0.000608968	0	0	0	0	0	0	0	0	0	0	0	0	0	0	0	0	0	0	0	0	0	0	0
DAG 18:0;0_18:2;0	0.00879911	0.0091245	0.00892341	0.00643168	0.00732492	0.00491523	0.0089098	0.00757924	0.00664745	0.00920164	0.00742771	0.00755649	0.00733741	0.00798489	0.0101742	0.00960794	0.00802437	0.0081207	0.00809732	0.00695119	0.00905498	0.00738096	0.00696571	0.00712077	0.00600934	0.00781647	0.00710596	0.0066469	0.00599396	0.00499246	0.00651958	0.00525048	0.00917669	0.00743667	0.00599329	0.00736806	0.00793146	0.0121022	0.0102508	0.0106018	0.00574722	0.00777339	0.00861482	0.00893321	0.00762	0.0101002	0.00760351	0.00648245	0.00823562
DAG 18:1;0_18:1;0	0	0.177808	0.149634	0.134544	0.127748	0	0.140851	0	0.121996	0.140568	0.140969	0.107546	0.212029	0.223903	0.23893	0.248653	0.182987	0	0.161033	0	0.164374	0.151572	0.144666	0	0.114191	0.164635	0.150915	0.143601	0.143276	0.106585	0	0.107778	0.172761	0.132165	0.117785	0.137313	0	0.190312	0.16211	0.213149	0.128642	0	0.148573	0	0	0.171228	0.154442	0	0
DAG 16:0;0_20:3;0	0.0158116	0.0069569	0.00729912	0.0073577	0.0097801	0.0118915	0.0098058	0.0134833	0.00969745	0.0114368	0.01061	0	0.00691962	0.00830731	0.0119243	0	0	0.0153218	0.00996315	0.0111777	0.0162429	0.00644095	0.00861567	0.0122897	0	0.00814607	0.0104866	0.00689875	0.0062546	0.00667225	0.0112315	0.00538901	0.0111384	0.00587108	0.00793221	0.00839364	0.0152263	0.013874	0.00786166	0.00905359	0.00675211	0.0176371	0.00654561	0.0152333	0.0131298	0.0202351	0.00827572	0.012525	0.0172729
DAG 16:1;0_20:2;0	0.00314814	0.00254801	0.0032323	0.0022437	0	0	0.00383436	0.00301428	0.00286084	0.00477856	0.0037178	0	0.00228953	0.00235264	0.00244532	0	0	0.00344561	0.0047559	0.00366565	0.00453304	0.00343116	0.00399003	0.00336642	0	0.0026513	0.00259813	0.00254524	0.00237988	0.00171978	0.00246675	0.001377	0.00359005	0.00197323	0.00209706	0.0028405	0.00169403	0.00395137	0.00250554	0.00303269	0.00150963	0	0.00287057	0.00284838	0.0013959	0.00386717	0.00255011	0.00273529	0
DAG 18:0;0_18:3;0	0	0	0	0	0	0	0	0	0	0	0	0	0	0	0.000589258	0	0	0	0	0	0.000862008	0	0	0.000823627	0	0	0	0	0	0	0	0	0.00156649	0	0.000741639	0	0	0	0.000979906	0	0.00119913	0	0	0	0.00185774	0.000854694	0	0	0
DAG 18:1;0_18:2;0	0.0397753	0.0173522	0.0202944	0	0.0207352	0.0186495	0.0295186	0	0.0270433	0.0252842	0.023005	0	0.0213068	0.0249418	0.0198084	0	0	0.0248044	0.0253976	0.0234193	0.0318884	0	0.0241632	0.0205157	0	0.0218771	0.0216504	0	0	0.0141645	0	0.0138428	0.0254692	0	0.0195229	0.0217698	0	0.0473478	0.0346526	0.0236303	0.0148874	0.0209991	0	0.0230238	0.0190236	0.0287371	0.0202644	0.0173574	0.0212966
DAG 16:0;0_20:4;0	0.00830858	0	0	0	0	0	0	0	0	0	0	0	0	0	0	0	0	0	0	0	0	0	0	0	0	0	0	0	0	0	0	0	0	0	0	0	0	0.00450913	0.0044338	0	0	0	0	0	0	0	0	0	0
DAG 16:1;0_20:3;0	0	0	0	0	0	0	0	0	0	0	0	0	0	0	0	0	0	0	0	0	0	0	0	0	0	0	0	0	0	0	0	0	0	0	0	0	0	0.00121195	0.00230531	0	0	0	0	0	0	0	0	0	0
DAG 18:1;0_18:3;0	0.0268998	0	0	0	0	0	0	0	0	0	0	0	0	0	0	0	0	0	0	0	0	0	0	0	0	0	0	0	0	0	0	0	0	0	0	0	0	0.0285389	0.0132236	0	0	0	0	0	0	0	0	0	0
DAG 18:2;0_18:2;0	0	0	0	0	0	0	0	0	0	0	0	0	0	0	0	0	0	0	0	0	0	0	0	0	0	0	0	0	0	0	0	0	0	0	0	0	0	0.00652114	0	0	0	0	0	0	0	0	0	0	0
DAG 15:0;0_22:1;0	0	0	0	0	0	0	0	0	0	0	0	0	0	0	0	0	0	0	0	0	0	0	0	0	0	0	0	0	0	0	0	0	0	0	0	0	0	0	0	0	0	0	0	0	0	0	0	0	0
DAG 15:1;0_22:0;0	0	0	0	0	0	0	0	0	0	0	0	0	0	0	0	0	0	0	0	0	0	0	0	0	0	0	0	0	0	0	0	0	0	0	0	0	0	0	0	0	0	0	0	0	0	0	0	0	0
DAG 17:0;0_20:1;0	0	0	0	0	0	0	0	0	0	0	0	0	0	0	0	0	0	0	0	0.0658343	0	0	0	0	0	0	0	0	0	0	0	0	0	0	0	0	0	0	0	0	0	0	0	0	0	0	0	0	0
DAG 18:0;0_19:1;0	0	0	0	0	0	0	0	0	0	0	0	0	0	0	0	0	0	0	0	0	0	0	0	0	0	0	0	0	0	0	0	0	0	0	0	0	0	0	0	0	0	0	0	0	0	0	0	0	0
DAG 18:1;0_19:0;0	0	0	0	0	0	0	0	0	0	0	0	0	0	0	0	0	0	0	0	0.0696528	0	0	0	0	0	0	0	0	0	0	0	0	0	0	0	0	0	0	0	0	0	0	0	0	0	0	0	0	0
DAG 17:0;0_20:2;0	0	0	0	0	0	0	0	0	0	0	0	0	0	0	0	0	0	0	0	0	0	0	0	0	0	0	0	0	0	0	0	0	0	0	0	0	0	0	0	0	0	0	0	0	0	0	0	0	0
DAG 17:1;0_20:1;0	0	0	0	0	0	0	0	0	0	0	0	0	0	0	0	0	0	0	0	0	0	0	0	0	0	0	0	0	0	0	0	0	0	0	0	0	0	0	0	0	0	0	0	0	0	0	0	0	0
DAG 18:0;0_19:2;0	0	0	0	0	0	0	0	0	0	0	0	0	0	0	0	0	0	0	0	0	0	0	0	0	0	0	0	0	0	0	0	0	0	0	0	0	0	0	0	0	0	0	0	0	0	0	0	0	0
DAG 18:1;0_19:1;0	0	0	0	0	0	0	0	0	0	0	0	0	0	0	0	0	0	0	0	0	0	0	0	0	0	0	0	0	0	0	0	0	0	0	0	0	0	0	0	0	0	0	0	0	0	0	0	0	0
DAG 17:2;0_20:1;0	0	0	0	0	0	0	0	0	0	0	0	0	0	0	0	0	0	0	0	0	0	0	0	0	0	0	0	0	0	0	0	0	0	0	0	0	0	0	0	0	0	0	0	0	0	0	0	0	0
DAG 18:1;0_19:2;0	0	0	0	0	0	0	0	0	0	0	0	0	0	0	0	0	0	0	0	0	0	0	0	0	0	0	0	0	0	0	0	0	0	0	0	0	0	0	0	0	0	0	0	0	0	0	0	0	0
DAG 14:0;0_24:1;0	0	0.00704953	0	0	0	0	0	0	0	0	0	0	0	0	0	0	0	0	0	0	0	0	0	0	0	0	0	0	0	0	0	0	0	0	0	0	0	0	0	0.00997982	0	0	0	0	0	0	0	0	0
DAG 16:0;0_22:1;0	0	0.025507	0	0	0	0.0215277	0.0109594	0	0	0	0	0	0	0.0315143	0.0122455	0.0508082	0	0	0	0.727965	0.0117324	0.0269343	0.0120193	0.0166822	0	0	0	0	0	0	0.0227075	0	0.055354	0	0	0	0	0	0.0246416	0.0630686	0.0188509	0	0.0160308	0	0.0172532	0.0174794	0	0.0101727	0.0255974
DAG 16:1;0_22:0;0	0.0100016	0.00907098	0	0.0140461	0	0	0.00247106	0	0	0	0	0	0	0	0.00181067	0	0	0	0	0	0.00352289	0.00806243	0.00409034	0.00305771	0	0.00582742	0	0	0	0	0	0	0	0	0	0	0	0	0.00281231	0	0.00340878	0	0	0	0	0	0	0.00243949	0
DAG 18:0;0_20:1;0	0.0147002	0.00882793	0.0203704	0.0177211	0	0.0115307	0.00497092	0	0	0	0	0	0	0	0.00488874	0.0228095	0	0.0542551	0	0	0.00426615	0.0106115	0.00402952	0.00673813	0	0.0161604	0	0.0226215	0	0	0.00933119	0	0.0158821	0	0.0206974	0.0243596	0	0.033333	0.0108215	0.0200422	0.0060441	0	0.00609585	0.157989	0.00920886	0.00696258	0	0.00520544	0
DAG 16:0;0_22:2;0	0	0	0	0	0	0	0.00288067	0	0	0	0	0	0	0	0.00251238	0	0	0.00379666	0	0	0.00225469	0	0	0	0	0	0	0	0	0	0	0	0	0	0	0	0	0	0	0	0	0	0	0	0	0	0	0.00207676	0
DAG 16:1;0_22:1;0	0	0	0	0.0024508	0	0	0	0.00150406	0	0	0	0	0	0	0.00165059	0	0	0.00177918	0	0.00836644	0.00131008	0	0	0.00170068	0	0	0	0	0	0	0	0	0	0	0	0	0.00214474	0	0	0.00301802	0.00144264	0	0	0	0	0.00194256	0.0023055	0.00106769	0
DAG 18:0;0_20:2;0	0.00813626	0	0	0.00510265	0	0.00989761	0.00647	0.00699669	0.0129699	0	0.00792046	0	0.00791191	0.00632105	0.00542022	0	0.00773343	0.00773015	0.00719992	0.0381475	0.00438102	0.0096032	0.00647206	0.00680203	0	0.00677938	0.00608467	0.0104746	0.00676953	0.00656408	0	0.00579329	0.018844	0.00662928	0.00596933	0	0.00879123	0	0.0104393	0	0.00409204	0	0.00867036	0.0102164	0.0133944	0.00901125	0.00644052	0.00484793	0
DAG 18:1;0_20:1;0	0.0183735	0	0	0.017416	0	0.0279844	0.0152949	0.0186439	0.032639	0	0.0207249	0	0.0248968	0.0285271	0.0232832	0	0.0314087	0.0244866	0.0161828	0.0903116	0.0128685	0.0274706	0.0190206	0.0150504	0	0.0211418	0.0183166	0.028991	0.0208628	0.0190146	0	0.0152955	0.0634425	0.0164907	0.0166562	0	0.0174238	0	0.0279871	0.0652786	0.016359	0	0.0177981	0.0228188	0.0269433	0.0215781	0.0199452	0.0116782	0
DAG 18:0;0_20:4;0	0	0	0	0.0221214	0	0	0.0268302	0	0	0.0217095	0	0	0.0289617	0.0267357	0.0118862	0	0	0	0	0	0.0115731	0	0.012759	0	0.0281876	0	0	0	0	0.0208023	0.0189134	0	0.0223493	0	0.0138397	0	0.0169658	0.029024	0.0171984	0.035422	0	0	0.0264683	0	0	0	0.0113753	0.017161	0
DAG 18:1;0_20:3;0	0	0	0	0	0	0	0	0	0	0.0073721	0	0	0	0.0105106	0.00668082	0	0	0.0253717	0	0	0.00694674	0	0.00703255	0	0	0	0	0	0	0	0.00482539	0	0.0073231	0	0.00547572	0	0.00448043	0	0.00556935	0	0	0	0	0	0	0	0.00530591	0	0
DAG 16:0;0_22:5;0	0	0	0	0	0	0	0	0	0	0	0	0	0	0	0	0	0	0	0	0	0	0	0	0	0	0	0	0	0	0	0	0	0	0	0	0	0	0	0	0	0	0	0	0	0	0	0	0	0
DAG 18:0;0_20:5;0	0	0	0	0	0	0	0	0	0	0	0	0	0	0	0	0	0	0	0	0	0	0	0	0	0	0	0	0	0	0	0	0	0	0	0	0	0	0	0	0	0	0	0	0	0	0	0	0	0
DAG 18:1;0_20:4;0	0	0	0	0	0	0	0	0	0	0	0	0	0	0	0	0	0	0	0	0	0	0	0	0	0	0	0	0	0	0	0	0	0	0	0	0	0	0	0	0	0	0	0	0	0	0	0	0	0
DAG 16:0;0_22:6;0	0	0	0	0	0	0	0	0	0	0	0	0	0	0	0	0	0	0	0	0	0.0124057	0	0	0	0	0	0	0	0	0	0	0	0	0	0	0	0	0	0	0	0	0	0	0	0	0	0	0	0
DAG 18:1;0_20:5;0	0	0	0	0	0	0	0	0	0	0	0	0	0	0	0	0	0	0	0	0	0.00223244	0	0	0	0	0	0	0	0	0	0	0	0	0	0	0	0	0	0	0	0	0	0	0	0	0	0	0	0
DAG 16:0;0_24:1;0	0	0	0	0	0	0	0.0141995	0	0	0	0	0	0	0	0	0	0	0	0	0.472196	0.00674443	0	0	0	0	0	0	0	0	0	0.0141897	0	0.0174498	0	0	0	0	0	0	0.0396649	0	0	0	0	0	0	0	0	0
DAG 16:1;0_24:0;0	0	0	0	0	0	0	0.006769	0	0.0678653	0	0	0	0	0	0	0	0	0.0271407	0	0	0.00340301	0	0	0	0	0	0	0	0	0	0.00534323	0	0.00749195	0	0	0	0	0	0.0237287	0.0120144	0	0	0	0	0	0	0	0	0
DAG 18:1;0_22:0;0	0	0	0	0	0	0	0	0	0	0	0	0	0	0	0	0	0	0	0	0	0.00242722	0	0	0	0	0	0	0	0	0	0.00355958	0	0.00516361	0	0	0	0	0	0	0	0	0	0	0	0	0	0	0	0
DAG 16:0;0_24:2;0	0	0	0	0	0	0	0	0	0	0	0	0	0	0	0	0	0	0	0	0	0	0	0	0	0	0	0	0	0	0	0	0	0	0	0	0	0	0	0	0.010353	0	0	0	0	0	0	0	0	0
DAG 16:1;0_24:1;0	0	0	0	0	0	0	0	0	0	0	0	0	0	0	0	0	0	0	0	0.108565	0	0	0	0	0	0	0	0	0	0	0	0	0.0378684	0	0	0	0	0	0	0	0	0	0	0	0	0	0	0	0
DAG 18:1;0_22:1;0	0	0	0	0	0	0	0	0	0	0	0	0	0	0	0	0	0	0	0	0	0	0	0	0	0	0	0	0	0	0	0	0	0	0	0	0	0	0	0	0.0273931	0	0	0	0	0	0	0	0	0
DAG 18:0;0_22:5;0	0	0	0	0	0	0	0	0	0	0	0	0	0	0	0	0	0	0	0	0	0	0	0	0	0	0	0	0	0	0	0	0	0	0	0	0	0	0	0	0	0	0	0	0	0	0	0	0	0
DAG 20:5;0_20:6;0	0	0	0	0	0	0	0	0	0	0	0	0	0	0	0	0	0	0	0	0	0	0	0	0	0	0	0	0	0	0	0	0	0	0	0	0	0	0	0	0	0	0	0	0	0	0	0	0	0
DAG 17:1;0_24:0;0	0	0	0	0	0	0	0	0	0	0	0	0	0	0	0	0	0	0	0	0	0	0	0	0	0	0	0	0	0	0	0	0	0	0	0	0	0	0	0	0	0	0	0	0	0	0	0	0	0
DAG 18:1;0_24:0;0	0	0	0	0	0	0	0	0	0.029739	0	0	0	0	0	0	0	0	0	0	0.0207781	0	0	0	0	0	0	0	0	0	0	0	0	0	0	0	0	0	0	0	0	0	0	0	0	0	0	0	0	0
HexCer 34:1;2	0.104197	0.103446	0.101642	0.119985	0.118305	0.125142	0.0909657	0.132784	0.111011	0.123866	0.149752	0.139554	0.0913444	0.080981	0.080605	0.118617	0.0965125	0.105107	0.115176	0.102285	0.0897926	0.120087	0.13401	0.134747	0.100119	0.115703	0.107786	0.082132	0.101233	0.125747	0.149422	0.130787	0.129588	0.144468	0.128594	0.121722	0.15171	0.120476	0.127479	0.129415	0.129104	0.130333	0.132824	0.144392	0.146187	0.119884	0.147224	0.104647	0.159482
HexCer 34:2;2	0	0	0	0	0	0	0	0	0	0	0	0	0	0	0	0	0	0	0	0	0	0	0	0	0	0	0	0	0	0	0	0	0	0	0	0	0	0	0	0	0	0	0	0	0	0	0	0	0
HexCer 36:1;2	0.0237484	0.0240001	0.021574	0.0259626	0.0266988	0.0273823	0.0156662	0.0232171	0.0183411	0.0234184	0.0267454	0.0257299	0.019201	0.0210488	0.0189795	0.0255021	0.0189415	0.024042	0.0259894	0.0184276	0.0198217	0.024442	0.0266153	0.0303072	0.0195018	0.0243001	0.0163781	0.0186021	0.0161523	0.0191391	0.0273427	0.0246779	0.026543	0.0269523	0.0249265	0.0234832	0.0268871	0.0229953	0.0246447	0.0256763	0.0234548	0.0234829	0.0270217	0.0305973	0.0345046	0.0291338	0.0267004	0.0233618	0.0349982
HexCer 38:1;2	0	0	0	0	0	0	0	0	0	0	0	0	0	0	0	0	0	0	0	0	0	0	0	0	0	0	0	0	0	0	0	0	0	0	0	0	0	0	0	0	0	0	0	0	0	0	0	0	0
HexCer 40:1;2	0.0246931	0.0285468	0.0244292	0.0262506	0.0285756	0.0285914	0.0195871	0.039462	0.0294881	0.034822	0.0375023	0.0397982	0.0251927	0.0287764	0.0247963	0.0341323	0.0218204	0.0314764	0.0379659	0.0288633	0.0268865	0.03396	0.0384227	0.0387595	0.0322316	0.0369987	0.0322061	0.0229289	0.0253381	0.0360378	0.0418138	0.0368714	0.0392982	0.0327599	0.0327487	0.0302781	0.046704	0.0347273	0.0320268	0.0309957	0.036085	0.0361006	0.0311235	0.0427722	0.0416316	0.0388076	0.0361146	0.0285535	0.0419301
HexCer 40:1;3	0	0	0	0	0	0	0	0	0	0	0	0	0	0	0	0	0	0	0.00559278	0	0	0	0	0	0	0.00842092	0	0	0	0	0	0	0	0	0	0	0	0	0	0	0	0	0	0	0	0	0	0	0
HexCer 40:2;2	0	0	0	0	0	0	0	0	0	0	0	0	0	0	0	0	0	0	0	0	0	0	0	0	0	0.00552131	0	0	0	0	0	0	0	0	0	0	0	0	0	0	0	0	0	0	0.00593268	0	0	0	0
HexCer 42:1;2	0.0680146	0.0627037	0.0676711	0.0746919	0.0648093	0.0699713	0.0474636	0.0832599	0.0547316	0.0721402	0.0826778	0.0810118	0.0470016	0.0538514	0.0451106	0.0598695	0.0488899	0.0625413	0.0727881	0.0691848	0.067843	0.0895424	0.0909661	0.0902221	0.0595443	0.0706307	0.0496207	0.0428223	0.0399231	0.0573221	0.0969095	0.0759496	0.0859249	0.0904074	0.0709348	0.0715985	0.0931743	0.0666017	0.0757925	0.0872834	0.0796461	0.080805	0.0811869	0.0925332	0.0923209	0.0868405	0.0837263	0.069275	0.0878588
HexCer 42:1;3	0.0102929	0.0147521	0.0158569	0.0130952	0.0118488	0.0118503	0	0.0133774	0.0111535	0.0093585	0.0138824	0.010565	0.00704158	0.00843445	0.00940745	0	0	0.00927674	0.0127868	0.0066266	0.00995835	0.0135517	0.0152902	0.0144377	0	0.00978851	0.00668531	0	0	0.00651163	0.013529	0.0114903	0.0126051	0.0120598	0.0145456	0.0113572	0.0141824	0.0112782	0.0100785	0.0135399	0.0149954	0.013491	0.0133631	0.0146745	0.0175815	0.0174313	0.0159859	0.0102356	0.0154745
HexCer 42:2;2	0.0425112	0.0317471	0.0316213	0.0391976	0.0350763	0.0464496	0.032217	0.0594204	0.0429109	0.0410056	0.0482862	0.0507925	0.0293024	0.0299586	0.0327799	0.0369511	0.0269505	0.0441874	0.0444595	0.0476883	0.0447505	0.0472288	0.0520526	0.0570329	0.036918	0.0520786	0.0380544	0.033159	0.0338847	0.045815	0.0588248	0.0468294	0.0453276	0.0545406	0.0437115	0.0384045	0.0645888	0.0373396	0.0434082	0.0481584	0.046259	0.052152	0.0473057	0.0596101	0.0605824	0.0482288	0.0469247	0.0429756	0.0620018
HexCer 42:2;3	0	0	0	0.00619091	0	0.00696934	0	0	0	0	0.00632594	0	0	0	0	0	0	0	0	0	0.00496731	0	0	0.00770662	0	0.00657602	0	0	0	0	0	0	0	0	0	0	0	0	0	0	0	0	0	0	0.00621201	0	0	0.00595936	0
HexCer 44:2;2	0	0	0.00509424	0	0	0	0	0	0	0	0	0	0	0	0	0	0	0	0	0	0	0	0	0	0	0	0	0	0	0	0	0	0	0	0	0	0	0	0	0	0	0	0	0	0	0	0	0	0
LPA 16:0;0	0	0	0	0	0	0	0.00597214	0	0	0	0	0	0	0	0.0130887	0	0	0	0	0	0.013163	0	0	0	0	0	0	0	0	0.0121184	0	0	0	0	0	0	0	0	0	0	0	0	0	0	0	0	0	0.0249593	0
LPA 16:1;0	0	0	0	0	0	0	0	0	0	0	0	0	0	0	0.0101836	0	0	0	0	0	0.0090959	0	0	0	0	0	0	0	0	0	0	0	0	0	0	0	0	0	0	0	0	0	0	0	0	0	0	0.0120367	0
LPA 18:0;0	0	0	0	0	0	0	0	0	0	0	0	0	0	0	0	0	0	0	0	0	0	0	0	0	0	0	0	0	0	0	0	0	0	0	0	0	0.0248492	0	0	0	0	0	0	0	0	0	0	0	0
LPA 18:1;0	0	0	0	0	0	0	0	0.0128575	0	0	0	0	0	0	0.0162552	0	0	0	0.00737425	0	0.0139721	0	0	0	0	0	0	0	0	0.0137287	0	0	0	0	0	0	0	0	0	0	0	0	0	0	0	0	0	0.0206183	0
LPA 22:3;0	0	0	0	0	0	0	0	0	0	0	0	0	0	0	0	0	0	0	0	0	0	0	0	0	0	0	0	0	0	0	0	0	0	0	0	0	0	0	0	0	0	0	0	0	0	0	0	0	0
LPC 14:0;0	0.0634029	0.0802383	0.0760641	0.0824058	0.0699418	0.0557195	0.0782488	0.0787241	0.0639981	0.088262	0.0882469	0.0996834	0.0799348	0.0693154	0.0801627	0.0741492	0.0887083	0.0672536	0.0619576	0.0555195	0.0746596	0.0806255	0.0714149	0.0609185	0.0622485	0.0532933	0.0619479	0.0675454	0.0652446	0.0881764	0.0545221	0.0777783	0.0614284	0.0783158	0.0744095	0.0759997	0.0668515	0.0594677	0.0618974	0.0843266	0.0770329	0.0757099	0.0841567	0.0619427	0.0648506	0.095746	0.164194	0.0927192	0.0802222
LPC 14:1;0	0	0	0	0	0	0	0	0	0	0	0	0	0	0	0	0	0	0	0	0	0	0	0	0	0	0	0	0	0	0	0	0	0	0	0	0	0	0	0	0	0	0	0	0	0	0	0	0	0
LPC 16:0;0	0.115215	0.19463	0.18302	0.200417	0.163441	0.131994	0.172966	0.144612	0.11844	0.177905	0.194317	0.187667	0.167485	0.153844	0.160245	0.180167	0.16946	0.152048	0.13283	0.114457	0.143971	0.186503	0.17422	0.126997	0.115599	0.10849	0.116236	0.106836	0.135502	0.175273	0.130871	0.175423	0.151514	0.203471	0.167198	0.19513	0.14513	0.123757	0.156825	0.256089	0.179663	0.164563	0.2042	0.135773	0.126187	0.182147	0.295929	0.169252	0.16354
LPC 16:1;0	0.0419878	0.0605196	0.0567959	0.0589692	0.0574195	0.0408183	0.0608832	0.0600442	0.0401917	0.0710332	0.0688464	0.0757516	0.0632286	0.0602292	0.0598757	0.0642207	0.0822737	0.0520777	0.0526328	0.0503965	0.0635513	0.0710437	0.0668002	0.0516542	0.0412805	0.0384679	0.0389871	0.0424691	0.0429254	0.0530189	0.0513302	0.0633672	0.051444	0.0662416	0.0607997	0.0721823	0.052116	0.0401136	0.0401311	0.0564229	0.0468334	0.0494801	0.0708003	0.0490112	0.047934	0.0690649	0.0975592	0.0629157	0.0524035
LPC 16:2;0	0	0	0	0	0	0	0	0	0	0	0	0	0	0	0	0	0	0	0	0	0	0	0	0	0	0	0	0	0	0	0	0	0	0	0	0	0	0	0	0	0	0	0	0	0	0	0	0	0
LPC 18:0;0	0.015561	0.0253489	0.0211111	0.023836	0.0216058	0.0169108	0.0152256	0.0190631	0.0138205	0.0219335	0.0208307	0.0206903	0.0222775	0.0203758	0.0188012	0.0293245	0.0263234	0.0224729	0.0155729	0.0144241	0.0140471	0.0219749	0.017945	0.014117	0.0140905	0.0143359	0.017382	0	0.0174591	0.0197091	0.0199134	0.0213737	0.0167849	0.0281556	0.019812	0.0226445	0.0253018	0.0177676	0.0219339	0.0354974	0.0271152	0.0215595	0.0255901	0.020376	0.0161412	0.0199998	0.0299768	0.0189454	0.0211985
LPC 18:1;0	0.0437889	0.0805234	0.0731796	0.0786712	0.0739487	0.0471639	0.0632869	0.0688189	0.0549216	0.0811191	0.0720506	0.0785968	0.0897076	0.115747	0.0815685	0.0976745	0.117626	0.0953767	0.0653895	0.050023	0.0647952	0.0868362	0.0787945	0.0551363	0.0659458	0.0653453	0.0547972	0.0594008	0.0711514	0.0696129	0.0670706	0.0835776	0.0686185	0.0889671	0.0751242	0.0854628	0.0591236	0.0659339	0.0576213	0.087395	0.0709391	0.0704377	0.0853705	0.0726956	0.0632163	0.0836816	0.103258	0.0638687	0.0719392
LPC 18:2;0	0	0.00519998	0.00470054	0.00551656	0	0	0	0	0	0	0.00664268	0	0.00588971	0.00563229	0.00780113	0	0	0	0.00447066	0.00679525	0.00524146	0.00825722	0.00683658	0.00648605	0	0.00449371	0	0	0	0.00685931	0	0.00703436	0.00647411	0.00739387	0.0061634	0.00763344	0	0.00452759	0.00585441	0	0.00450362	0	0	0.00830828	0	0	0.0073203	0.00631615	0.00746018
LPC 18:3;0	0	0	0	0	0	0	0	0	0	0	0	0	0	0	0	0	0	0	0	0	0	0	0	0	0	0	0	0	0	0	0	0	0	0	0	0	0	0	0	0	0	0	0	0	0	0	0	0	0
LPC 20:1;0	0	0	0	0	0	0	0	0	0	0	0	0	0	0	0	0	0	0	0	0	0	0	0	0	0	0	0	0	0	0	0	0	0	0	0	0	0	0	0	0	0	0	0	0	0	0	0	0	0
LPC 22:2;0	0	0	0	0	0	0	0	0	0	0	0	0	0	0	0	0	0	0	0	0	0	0	0	0	0	0	0	0	0	0	0	0	0	0	0	0	0	0	0	0	0	0	0	0	0.00844388	0	0	0	0
LPC 22:6;0	0	0	0	0	0	0	0	0	0	0	0	0	0	0	0	0	0	0	0	0	0	0	0	0	0	0	0	0	0	0	0	0	0	0	0	0	0	0	0	0	0	0	0	0	0	0	0	0	0
LPC O-16:0;0	0.0416565	0.0636401	0.0620233	0.0706781	0.058975	0.0527308	0.0437187	0.0474824	0.0438637	0.0585559	0.0529692	0.0728951	0.076234	0.0850222	0.0670474	0.0756797	0.101954	0.072738	0.0502096	0.0440303	0.0445875	0.0735777	0.0584237	0.051027	0.0577968	0.0515801	0.0393776	0.0470366	0.0589383	0.0653647	0.0419775	0.0521874	0.0457276	0.0575899	0.0491626	0.0572644	0.0601786	0.0454524	0.0596089	0.0841978	0.0647572	0.0578086	0.0750207	0.0606973	0.0561102	0.063528	0.0923071	0.0572149	0.0480027
LPC O-16:1;0	0.00887002	0.0149793	0.0128737	0.0147118	0.0115081	0.0107056	0.011576	0.0117975	0.0112168	0.0158532	0.0116069	0.0128908	0.0178222	0.0207159	0.0150681	0.0190019	0.0225569	0.0158868	0.0126899	0.00944545	0.0100037	0.0178944	0.0129378	0.010037	0.0162398	0.0154489	0.0110477	0	0	0.0154703	0.0107367	0.0124383	0.01129	0.0144523	0.01282	0.0136364	0.00995337	0.0114921	0.0145481	0.0207615	0.0145236	0.0136946	0.0185887	0.0128393	0.0120876	0.0143005	0.0227311	0.0124936	0.0124123
LPC O-18:0;0	0.008478	0.0130427	0.0121857	0.0119605	0.010126	0.0121272	0	0	0.00734093	0.00792345	0.00891834	0.0119641	0.0140713	0.0188676	0.0142257	0.0160229	0.021665	0.0184475	0.00857867	0.00814035	0.00731551	0.0138867	0.0106286	0.00865785	0	0.010655	0.0079567	0	0	0.0126005	0.00801478	0.00925041	0.00808722	0.00992848	0.00910955	0.0108792	0.0137653	0.0108703	0.01235	0.0148073	0.0137278	0.0125879	0.0137418	0.0112898	0.0122554	0.0109666	0.0170486	0.0105586	0.00869443
LPC O-18:1;0	0	0.00995087	0.010799	0.011033	0.0113173	0.00964356	0.0111717	0.0108038	0.0108485	0.0101206	0.0161177	0.016017	0.0166329	0.0200577	0.0156722	0.0198392	0.0226573	0.0189603	0.0144666	0.0127266	0.00993014	0.0156378	0.0164707	0.0135728	0.0122851	0.0140196	0.00956671	0	0.0153527	0.0179182	0.0124781	0.0163447	0.00900482	0.0138201	0.0139692	0.0136312	0.0155123	0.0102384	0.0139797	0.019459	0.0200664	0.0121105	0.0149896	0.0149768	0.0131036	0.0162592	0.0222013	0.0129804	0.0121936
LPE 16:0;0	0.034291	0.0688066	0.0686631	0.0676074	0.0548398	0.0439243	0.0510915	0.0568809	0.0412032	0.0696943	0.072807	0.0655641	0.0469692	0.037818	0.045304	0.0499509	0.0419641	0.0448518	0.0428815	0.0336302	0.0457445	0.0531521	0.0592365	0.0448696	0.0371332	0.0310707	0.0342667	0.0309728	0.0344406	0.0444713	0.0433282	0.0538321	0.0497486	0.0626169	0.0638144	0.0658353	0.0438796	0.0385868	0.0441653	0.0719469	0.0543332	0.0594847	0.0627637	0.0474516	0.0424872	0.0717258	0.0757543	0.0510248	0.0564546
LPE 18:0;0	0.0452428	0.11239	0.11494	0.122064	0.0811874	0.0583178	0.0654457	0.0901178	0.0547631	0.0955263	0.0833337	0.0822171	0.0641098	0.0660284	0.0768166	0.080662	0.0660415	0.0806337	0.067758	0.050406	0.084678	0.100184	0.088862	0.0683149	0.0604689	0.0652827	0.0513769	0.0516963	0.0561221	0.060554	0.0690533	0.071425	0.0727266	0.101867	0.0893324	0.108515	0.067626	0.0662898	0.0747353	0.139244	0.0779696	0.10755	0.109868	0.0791891	0.0647048	0.116911	0.0959716	0.0695039	0.0837431
LPE 18:1;0	0.0271993	0.0473221	0.0500312	0.0544168	0.0468956	0.0338976	0.0430992	0.0484831	0.0395754	0.0489468	0.0490914	0.0498464	0.0542133	0.0571457	0.0479968	0.0535915	0.0649921	0.0543681	0.0494886	0.0294354	0.0357598	0.0545302	0.0505674	0.0356004	0.0399112	0.0439099	0.0342658	0.040967	0.0456636	0.0462628	0.0426564	0.0503229	0.0416388	0.0528816	0.0489762	0.0549056	0.0364871	0.0353634	0.0366824	0.0526841	0.0461704	0.0417205	0.0531301	0.0429139	0.0360394	0.0500903	0.0565806	0.0341812	0.0471485
LPE 18:2;0	0.00280947	0.00357475	0.00297624	0.00254984	0.00415137	0.00296947	0.00262262	0.00530771	0.00281445	0.00473346	0.00301342	0	0.00424169	0.00392361	0.00428338	0	0.00568874	0.00548842	0.00341705	0.00336668	0.00377379	0.00385659	0.00284591	0.00357703	0	0.00246508	0.00243745	0	0	0.00255765	0.00466759	0.00365098	0.00312131	0.00348555	0.00334148	0.00349388	0.00311739	0.001967	0.00202745	0	0.0020141	0.002894	0.00318061	0.00482368	0.00413545	0.00481953	0.0031017	0.00274407	0.00348425
LPE 20:0;0	0	0	0	0.00263384	0	0	0	0	0	0	0.00171896	0	0	0	0	0	0	0	0.00131545	0	0.00129028	0	0.00174216	0	0	0	0	0	0	0	0	0	0	0	0.00148054	0.00239602	0	0	0	0	0	0	0	0	0	0	0.00165138	0	0
LPE 20:1;0	0.0036389	0.00461172	0.00565215	0.00654871	0.00459222	0.00421378	0.00481779	0.00679111	0.00427005	0.00567765	0.00463696	0.00609545	0.0055959	0.00611311	0.00574969	0	0.00731486	0.00641501	0.00482232	0.004538	0.00460311	0.006785	0.00473554	0.0043921	0	0.00543095	0.00395982	0	0.0053127	0.00416413	0.00497583	0.00490881	0.00434971	0.00627659	0.00496175	0.00648858	0.00462551	0.00411337	0.00550704	0.00817859	0.0045436	0.0055467	0.00613234	0.00604577	0.00502715	0.00784739	0.00494913	0.00445999	0.00633719
LPE 20:2;0	0	0	0	0.00229642	0	0	0	0	0	0	0.00252019	0	0	0	0.00215565	0	0	0.00342714	0.00187416	0	0.002606	0.002966	0.00178075	0	0	0.0028572	0	0	0	0.00182115	0.00284176	0.00269907	0	0.00291017	0.00217442	0.00285667	0	0	0	0	0.00212025	0	0.00290776	0	0	0	0.00239784	0	0
LPE 20:3;0	0.00307886	0	0.00180188	0.0021217	0	0	0	0.00600001	0	0.00279228	0.00212441	0	0.00313834	0.00268005	0.00317258	0	0	0.00482347	0.00220782	0.002232	0.0038009	0.00181565	0.00232723	0.0031898	0	0.00187404	0.00233283	0	0	0	0.00456619	0.00252922	0.00237201	0.0025053	0.00178409	0.00179277	0.0039362	0	0	0	0.00206777	0.00358691	0.00193975	0.00436645	0.00347417	0.00494671	0	0.00252153	0.00347363
LPE 20:4;0	0.00458997	0.00553066	0.00736704	0.00782541	0.00674945	0.00398217	0.00378899	0.00826446	0.00361131	0.00751535	0.00461263	0.00515479	0.0069608	0.00725816	0.00607214	0	0.00861318	0.00777452	0.00432783	0.00360582	0.00578345	0.00864047	0.0040955	0.00460538	0.00795277	0.00732461	0.00571771	0	0	0.00390015	0.0102012	0.00599175	0.00581044	0.00677647	0.00557534	0.00938632	0.0078017	0.00454907	0.00495424	0.00491523	0.00404464	0.00751465	0.00763831	0.00868678	0.00558582	0.00839166	0.00377186	0.0035888	0.00631763
LPE 20:5;0	0	0	0	0	0	0	0	0	0	0	0	0	0	0	0.00291858	0	0	0.00439076	0	0	0.00269236	0	0	0	0	0	0	0	0	0	0.00527973	0	0	0	0	0	0.00498935	0	0	0	0	0.00280324	0	0.00426947	0.00301468	0.00379953	0	0.00189174	0.00344982
LPE 22:5;0	0.00205501	0	0	0	0	0	0	0.00414198	0	0	0	0	0	0	0.00175182	0	0	0.00302167	0	0	0.00235316	0.00245839	0	0.0023903	0	0	0.00225742	0	0	0	0.00402774	0	0	0	0	0	0.00242004	0	0	0	0	0.00260719	0	0.00340612	0.00256181	0.00350673	0	0.00144227	0
LPE 22:6;0	0.00465636	0.00506372	0.00416951	0.0049719	0.00667339	0.00442756	0.00355165	0.0100659	0.00320495	0.0068969	0.00500953	0.00602201	0.00763112	0.00734783	0.00654688	0	0.00881925	0.0109187	0.00426833	0.00347754	0.00697275	0.00429448	0.00414082	0.00599215	0.00842399	0.00544442	0.006454	0	0	0.00475694	0.0110465	0.00629453	0.00571576	0.00694614	0.0053729	0.00672548	0.0102028	0.0056676	0.00414563	0.00525495	0.00491057	0.00908453	0.00555485	0.0103374	0.00658895	0.0106878	0.00467658	0.00432672	0.00798288
LPE 24:0;0	0	0	0	0.00227007	0	0	0	0	0	0	0.00209747	0	0	0	0	0	0	0	0	0	0	0	0	0	0	0	0	0	0	0	0	0	0	0	0	0	0	0	0	0	0	0	0	0	0	0	0	0	0
LPE O-16:0;0	0	0.00393315	0.00318718	0.00336662	0.00337535	0.00296889	0	0	0.00230893	0.00276567	0.00304965	0.00436489	0.00353354	0.00571488	0.00401397	0.00550198	0.00456703	0.0034362	0.00369608	0	0.00186514	0.00414883	0.00287112	0.00256688	0	0.00343639	0.00213688	0	0.00388156	0.00222853	0	0.00193405	0.00242476	0.0021343	0.00258252	0.00214307	0	0.00191689	0.00226666	0	0.00266987	0	0.00372234	0.00260931	0.00255192	0.00309746	0.00341756	0.00216483	0
LPE O-16:1;0	0.0420172	0.0816457	0.0826335	0.0865953	0.0701579	0.052103	0.0682134	0.0553299	0.0533536	0.0688147	0.068599	0.0689226	0.0666219	0.0674596	0.0599995	0.064263	0.065806	0.0563634	0.0622616	0.0453636	0.0526933	0.0869001	0.0689639	0.0531242	0.0643723	0.0563917	0.0473863	0.0602023	0.0724394	0.0612635	0.0511847	0.0628674	0.0564595	0.0710313	0.0626167	0.0750983	0.0624836	0.0572994	0.0647845	0.0935331	0.0693524	0.0693296	0.083783	0.0566945	0.0489764	0.0687432	0.0869562	0.0510979	0.0565676
LPE O-18:0;0	0.0033937	0.0052261	0.00525923	0.00523017	0.00479938	0.00434258	0.00306401	0.00479161	0.00417721	0.00538955	0.00361271	0.00446757	0.00608659	0.00754546	0.00478644	0.00952002	0.00696905	0.00585091	0.00457022	0.00396278	0.00356475	0.00520578	0.00493922	0.00455696	0.00560974	0.00460603	0.00307992	0	0	0.00393659	0.00325008	0.0040506	0.00367744	0.00363443	0.00405602	0.00456323	0.005383	0.00447759	0.0039936	0.00949601	0.00412285	0.00440327	0.00465823	0.00500421	0.00470447	0.00761369	0.00562687	0.0036438	0.00328345
LPE O-18:1;0	0.0114776	0.0273012	0.0241428	0.0257086	0.022554	0.0150532	0.015345	0.0161122	0.0146048	0.0212911	0.0199591	0.0243001	0.0219542	0.0272909	0.0226129	0.0254508	0.0260284	0.0204202	0.0204911	0.0134915	0.0163333	0.0285707	0.0202654	0.0181386	0.0199235	0.0197463	0.0153543	0.0192908	0.0221771	0.0169163	0.016921	0.0194489	0.0180561	0.0220506	0.0205373	0.0238398	0.0218958	0.0202885	0.0196375	0.0327422	0.0238244	0.0248167	0.0252156	0.0192728	0.0160526	0.0236604	0.0261167	0.0154919	0.0186562
LPE O-18:2;0	0.00713905	0.0172976	0.0140822	0.0147975	0.0154246	0.00894615	0.0147812	0.0102154	0.0123318	0.0167386	0.0162013	0.0174316	0.0181258	0.0220663	0.0138316	0.0204449	0.0224355	0.0135671	0.0134422	0.00925197	0.009823	0.0175441	0.0143458	0.00957722	0.0162932	0.0138548	0.0148815	0.0155169	0.0159169	0.0147706	0.00991357	0.0120332	0.0139117	0.0131776	0.0125546	0.0137126	0.0113496	0.0129857	0.0127115	0.0200205	0.0138223	0.012497	0.0157618	0.0112156	0.00903756	0.0129939	0.0171213	0.00956844	0.0112105
LPG 16:0;0	0.0099486	0.00643517	0	0.00809902	0	0.00798925	0.00690022	0.00595754	0	0.00616607	0	0	0.00968378	0.00811774	0.0207106	0.00763004	0.00876212	0.00890124	0.00567531	0	0.0124409	0	0	0	0	0.00473513	0	0	0	0.00867709	0	0	0	0	0	0	0	0	0	0	0.00685816	0.00655043	0	0	0	0.00859434	0.00806021	0.0203999	0
LPG 16:1;0	0	0	0	0	0	0	0	0	0	0	0	0	0	0.00507081	0.00816773	0	0	0	0	0	0.00419846	0	0	0	0	0	0	0	0	0	0	0	0	0	0	0	0	0	0	0	0	0	0	0	0	0	0	0	0
LPG 18:1;0	0.013741	0.00915345	0.00688984	0.00831458	0.0104301	0.00834417	0.00853195	0.00691869	0.00706382	0.00901931	0	0.00831568	0.0193955	0.0273719	0.0520969	0.0172651	0.0221904	0.0166264	0.0109869	0	0.0145738	0.0091489	0	0.00976218	0.0151005	0.0120143	0.00888233	0.0151266	0	0.00962857	0	0	0.00561203	0	0.00630993	0	0	0.00842259	0	0	0.00719679	0.00834046	0	0.00755934	0.00831938	0	0	0.0223192	0
LPG 22:2;0	0	0	0	0	0	0	0	0	0	0	0	0	0	0	0	0	0	0	0	0	0	0	0	0	0	0	0	0	0	0	0	0	0	0	0	0	0	0	0	0	0	0	0	0	0	0	0	0	0
LPI 10:1;0	0	0	0	0	0	0	0	0	0	0	0	0	0	0	0	0	0	0	0	0	0	0	0	0	0	0	0	0	0	0	0	0	0	0	0	0	0	0	0	0	0	0	0	0	0	0	0	0	0
LPI 16:0;0	0	0.0160068	0.0305912	0.0271983	0.020916	0	0.0201406	0	0	0	0.0159213	0	0.023767	0.0213896	0.0289423	0	0	0	0.0256125	0	0.0374455	0.0303783	0.0156914	0	0	0.0188822	0	0	0	0	0	0	0	0	0.0183594	0.0326186	0	0	0.0206499	0	0.0224116	0	0.0196573	0	0	0	0	0.0338245	0
LPI 16:1;0	0	0	0	0	0	0	0	0	0	0	0	0	0	0	0	0	0	0	0.00623474	0	0.0101269	0.00841814	0	0	0	0	0	0	0	0	0	0	0	0	0	0	0	0	0	0	0	0	0	0	0	0	0	0.00930912	0
LPI 18:0;0	0.0547034	0.031598	0.0473214	0.0471666	0.0501254	0.0448362	0.0428474	0.0301764	0.0334929	0.0342884	0.0182733	0.0556997	0.0539963	0.0521057	0.0811231	0.0535451	0.0593956	0.0510607	0.0704386	0.0354732	0.104849	0.0631953	0.0499917	0.051791	0.0384678	0.0334271	0.0304621	0.0398608	0.0357602	0.0512024	0.0323611	0.0478607	0	0.0409005	0.034407	0.0505529	0.0198927	0.0340101	0.0378363	0.0183974	0.0461225	0.0283359	0.0267635	0.0275399	0.038414	0.0214404	0	0.0967549	0.0249945
LPI 18:1;0	0.0232151	0.0250926	0.0362475	0.0430816	0.0265574	0.0186522	0.0237196	0.0180609	0.0153506	0.0247631	0	0.0260201	0.0407506	0.048153	0.0494317	0.0243356	0.0429729	0.0400129	0.0373699	0.0151481	0.0572636	0.0461636	0.0221819	0.0223476	0.0209665	0.0252156	0.0197085	0.0282343	0	0.0219432	0	0.0221486	0	0.0282127	0.0247572	0.0430422	0	0.02691	0.0229256	0	0.0295174	0.020532	0.0217534	0.0176097	0.0186225	0	0	0.0487471	0
LPI 18:2;0	0	0	0	0	0	0	0	0	0	0	0	0	0	0	0	0	0	0	0	0	0.00932702	0	0	0	0	0	0	0	0	0	0	0	0	0	0	0	0	0	0	0	0	0	0	0	0	0	0	0	0
LPI 20:2;0	0	0	0	0	0	0	0	0	0	0	0	0	0	0	0	0	0	0	0.00597141	0	0.00980715	0	0	0	0	0	0	0	0	0	0	0	0	0	0	0	0	0	0	0	0	0	0	0	0	0	0	0	0
LPI 20:4;0	0	0	0.0232999	0.0253515	0	0	0.0121264	0	0	0.0107634	0	0	0.0143846	0.0190249	0.0139514	0	0.0140236	0.0119193	0.0138496	0	0.0187874	0.0166153	0.00952949	0	0	0.0165242	0	0.0158835	0	0.0100716	0	0	0	0	0	0.0336603	0	0	0	0	0.0129101	0	0	0	0	0	0	0.0147491	0
LPS 16:0;0	0	0	0	0	0	0	0	0	0	0	0	0	0	0	0	0	0	0	0	0	0.00698174	0	0	0	0	0	0	0	0	0	0	0	0	0	0	0	0	0	0	0	0	0	0	0	0	0	0	0	0
LPS 16:1;0	0	0	0	0	0	0	0	0	0	0	0	0	0	0	0	0	0	0	0.0104137	0	0.0103579	0	0	0	0	0	0	0	0	0	0	0	0	0	0	0	0	0	0	0	0	0	0	0	0	0	0	0	0
LPS 18:0;0	0.0130865	0	0.0200576	0.0220136	0.0344128	0.0151898	0.0206497	0	0.0181379	0.0110948	0	0.0348041	0.0262769	0.0255548	0.0257278	0.0314937	0.0391943	0	0.0217419	0.0105148	0.016811	0.020819	0.0196505	0.0154275	0.027985	0.0224247	0.0180598	0.0231211	0	0.021933	0	0.011592	0	0.0149158	0	0.0201916	0	0.00320219	0	0	0.0190313	0	0	0	0	0	0	0.0277783	0
LPS 18:1;0	0	0	0	0	0	0	0	0	0	0	0	0	0.0266434	0.026727	0.017951	0.0193394	0.018533	0	0.0244937	0	0.0207486	0.0194989	0	0	0	0	0.0155775	0	0	0.0147733	0	0	0	0	0	0.0245736	0	0	0	0	0.0248785	0	0	0	0	0	0	0.0190013	0
LPS 22:2;0	0	0	0	0	0	0	0	0	0	0	0	0	0	0	0	0	0	0	0	0	0	0	0	0	0	0	0	0	0	0	0	0	0	0	0	0	0	0	0	0	0	0	0	0	0	0	0	0	0
LPS 24:5;0	0	0	0	0	0	0	0	0	0	0	0	0	0	0	0	0	0	0	0	0	0	0	0	0	0	0	0	0	0	0	0	0	0	0	0	0	0	0	0	0	0	0	0	0	0	0	0	0	0
PA 12:0;0_12:0;0	0	0	0	0	0	0	0	0.0233208	0	0	0	0	0	0	0	0	0	0	0	0	0	0	0	0	0	0	0	0	0	0	0	0	0	0	0	0	0	0	0	0	0	0	0	0	0	0	0	0	0
PA 14:0;0_16:0;0	0	0	0	0	0	0	0	0	0	0	0	0	0	0	0	0	0	0	0	0	0	0	0	0	0	0	0.0228935	0	0	0.027098	0	0	0	0	0	0	0	0	0	0	0.0322418	0	0	0	0	0	0	0.0725474	0
PA 14:0;0_16:1;0	0	0	0	0	0	0	0	0	0	0	0	0	0	0	0	0	0	0	0	0	0.0186463	0	0	0	0	0	0	0	0	0.014391	0	0	0	0	0	0	0	0	0	0	0	0	0	0	0	0	0	0	0
PA 14:1;0_16:0;0	0	0	0	0	0	0	0	0	0	0	0	0	0	0	0	0	0	0	0	0	0	0	0	0	0	0	0	0	0	0	0	0	0	0	0	0	0	0	0	0	0	0	0	0	0	0	0	0	0
PA 14:0;0_18:0;0	0.0119656	0	0	0.00618954	0.00694757	0.00662169	0	0	0	0.00747548	0	0.00662928	0.00545666	0	0.00958867	0.0125372	0.00526709	0.0059547	0.00371235	0	0	0.00488439	0	0	0	0	0.00624554	0	0	0.00818837	0	0	0	0.00784521	0	0	0	0.00754551	0	0	0.00853215	0	0	0	0	0	0	0.0215726	0
PA 16:0;0_16:0;0	0.0505129	0	0	0.0276679	0.0242057	0.0274205	0.0440179	0	0	0.036774	0	0.0259803	0.0318274	0.023948	0.0525345	0.0325971	0.0146375	0.0278451	0.0134923	0	0.0351899	0.0152215	0	0	0	0	0.0290057	0	0	0.0429523	0	0	0	0.031709	0	0	0	0.0432242	0.0677222	0	0.0658684	0	0	0	0	0	0	0.127512	0
PA 14:0;0_18:1;0	0.0213982	0	0	0.0126685	0.010652	0	0.0272842	0.016123	0.0153203	0.016388	0	0.0124694	0.0126159	0.0107109	0.0315274	0.0113985	0.00930914	0.0153056	0.0153075	0.0172635	0.0266449	0.0117172	0.0103334	0.0187004	0.0126287	0.0176527	0.0104441	0.0191288	0	0.0207822	0	0.020484	0.0263293	0.0176852	0	0.0142775	0.0226173	0.0129656	0	0	0.0145171	0.0274077	0	0.0179685	0.023661	0	0	0.056707	0.0175052
PA 14:1;0_18:0;0	0.00820082	0	0	0	0	0	0	0.00319621	0	0	0	0	0	0	0	0	0	0	0.00303469	0	0	0	0	0.00665983	0	0	0	0	0	0.00354007	0	0	0	0	0	0	0	0	0	0	0	0	0	0	0	0	0	0	0
PA 16:0;0_16:1;0	0.0641894	0	0	0.0281866	0.0371326	0.0503207	0.0585383	0.0398357	0.0318888	0.0545524	0	0.0469321	0.0334586	0.0265337	0.0632305	0.0407814	0.0246951	0.0316731	0.0350565	0.0417095	0.0587486	0.0246354	0.0364749	0.0539689	0.0378445	0.0276124	0.0312791	0.0335134	0	0.0475721	0	0.0525789	0.0740246	0.038851	0	0.0359251	0.0499976	0.0377315	0	0	0.039076	0.0589805	0	0.0423297	0.0578473	0	0	0.133709	0.0430214
PA 14:1;0_18:1;0	0	0	0	0	0	0	0	0	0	0	0	0	0	0	0	0	0	0	0	0	0.00275524	0	0	0	0	0	0	0	0	0	0	0	0	0	0	0	0	0	0	0	0	0	0	0	0	0	0	0	0
PA 16:1;0_16:1;0	0	0	0	0	0	0	0	0	0	0	0	0	0	0	0	0	0	0	0	0	0.0162747	0	0	0	0	0	0	0	0	0.016139	0	0	0	0	0	0	0	0	0	0	0	0	0	0	0	0	0	0	0
PA 16:0;0_18:0;0	0.0562637	0	0.0405713	0.0333116	0	0	0.0422076	0	0.0375308	0	0.0445756	0	0	0	0.0566789	0	0	0	0	0	0.0311044	0	0	0.0481163	0	0	0	0.0433103	0	0.0516174	0	0	0.07826	0	0.049994	0.0403974	0.070678	0	0.0453042	0	0.0323502	0.0651174	0.0633191	0	0	0.0772153	0.0675164	0.0825599	0
PA 16:0;0_18:1;0	0.0663723	0.0354575	0.0377699	0.0344418	0.0444976	0.0408003	0.0715753	0.0357795	0.0381915	0.0529205	0	0.0476101	0.0486683	0.0425592	0.0566341	0.053055	0.045424	0.0401499	0.0405706	0.0394164	0.0472889	0.0383117	0.0387486	0.0503709	0.0533401	0.0383106	0.0479579	0.065775	0	0.0698533	0.0600173	0.0611254	0.0531946	0.0653523	0.113932	0.0566182	0.0751913	0.0526484	0.0585472	0	0.0469764	0.056496	0	0.0545438	0.0608331	0	0	0.106704	0.0443273
PA 16:1;0_18:0;0	0.0349522	0.0200826	0.0273706	0.0260639	0.0218787	0.0160668	0.0489471	0.0135357	0.018686	0.0276921	0	0.0218045	0.0241094	0.0241824	0.0508183	0.0219399	0.0217898	0.0156085	0.0251815	0.0174212	0.038743	0.0275657	0.0214961	0.0257875	0.025628	0.0230232	0.0196864	0.0280752	0	0.0257911	0.0192397	0.0255025	0.0297342	0.0269372	0	0.0291285	0.0177697	0.0205986	0.0249948	0	0.0214801	0.0154602	0	0.0160698	0.0268037	0	0	0.0747975	0.0145811
PA 17:0;0_17:1;0	0.00497401	0.00504402	0	0	0.00407985	0.00222944	0	0.00182991	0.00352129	0.00774166	0	0	0.00584351	0.00398871	0.0027964	0.00524451	0	0.00285991	0	0	0.00175195	0	0	0.00410261	0	0.00645734	0	0	0	0.00762708	0.00303954	0	0.00458061	0	0	0	0.00414035	0	0	0	0	0.00230537	0	0.00245694	0	0	0	0.00324584	0
PA 16:0;0_18:2;0	0	0	0	0	0	0.00632643	0	0.0129552	0.00909301	0.013066	0	0.00718527	0.00491974	0.00453399	0.0189105	0.00668085	0	0.00510431	0.00590683	0.0124369	0.0174336	0.00566581	0.00791106	0.0135455	0	0	0.00476907	0	0	0	0	0.0114994	0	0.00903205	0	0	0	0.00580675	0	0	0	0	0	0.0115528	0.0152377	0	0	0.039572	0
PA 16:1;0_18:1;0	0.059569	0.0446257	0	0	0.0255754	0.0173234	0.0470915	0.03265	0.0312962	0.0392599	0	0.0248992	0.022068	0.0253101	0.0819428	0.0316083	0.0219459	0.0224945	0.0226891	0.0313986	0.0627554	0.0234752	0.0245828	0.0361762	0	0	0.0204443	0.041438	0	0.056458	0	0.0359205	0.11091	0.0270175	0	0	0	0.0186527	0	0	0.0265253	0.0540527	0	0.0285367	0.0333974	0	0	0.114452	0
PA 16:2;0_18:0;0	0	0	0	0	0	0	0	0	0	0	0	0	0	0	0.00398529	0	0	0	0	0	0.0019151	0	0	0	0	0	0	0	0	0	0	0	0	0	0	0	0	0	0	0	0	0	0	0	0	0	0	0.00648884	0
PA 17:1;0_17:1;0	0.011396	0.0172489	0	0	0.0100493	0	0.0195035	0	0.00562167	0.0156481	0	0.00686817	0.00740228	0.00498923	0.00451393	0.00945486	0.00830474	0	0.00397442	0.00573049	0.00230584	0.00441196	0.0058167	0.0058641	0	0	0.00656153	0.0137816	0	0.00596607	0	0.0058337	0.0266771	0.00738446	0	0	0	0.0089703	0	0	0.00522481	0.0118229	0	0.00495775	0.00801684	0	0	0.00612013	0
PA 17:0;0_18:0;0	0	0	0	0	0	0	0	0	0	0	0	0	0	0	0	0	0	0	0	0	0.0487656	0	0	0.0663164	0	0	0	0	0	0	0	0	0	0	0	0	0	0	0	0	0	0	0	0	0	0	0	0	0
PA 16:0;0_20:1;0	0	0	0	0	0	0	0	0	0	0	0	0	0	0	0	0	0	0	0	0	0.00550178	0	0	0	0	0	0	0	0	0	0	0	0	0	0	0	0	0	0	0	0	0	0	0	0	0	0	0	0
PA 16:1;0_20:0;0	0	0	0	0	0	0	0	0	0	0	0	0	0	0	0	0	0	0	0	0	0	0	0	0	0	0	0	0	0	0	0	0	0	0	0	0	0	0	0	0	0	0	0	0	0	0	0	0	0
PA 18:0;0_18:1;0	0	0	0	0.0327793	0	0	0	0.0254692	0	0	0	0	0	0	0	0.0212832	0	0	0	0	0.0235053	0	0	0	0	0	0	0	0.114584	0.0224531	0	0	0	0	0	0	0	0	0	0	0	0	0	0	0	0	0	0	0
PA 16:0;0_20:2;0	0	0	0	0	0	0	0	0	0	0	0	0	0	0	0	0	0	0	0	0	0	0	0	0	0	0	0	0	0	0	0	0	0	0	0	0	0	0	0	0	0	0	0	0	0	0	0	0	0
PA 16:1;0_20:1;0	0	0	0	0	0	0	0	0	0	0	0	0	0	0	0	0	0	0.0126883	0	0	0	0	0	0	0	0	0	0	0	0	0	0	0	0	0	0	0	0	0	0	0	0	0	0	0	0	0	0	0
PA 16:2;0_20:0;0	0	0	0	0	0	0	0	0	0	0	0	0	0	0	0	0	0	0	0	0	0	0	0	0	0	0	0	0	0	0	0	0	0	0	0	0	0	0	0	0	0	0	0	0	0	0	0	0.00137754	0
PA 18:0;0_18:2;0	0	0	0	0	0	0.00163867	0	0.000261572	0	0.00437156	0	0.00271895	0.00248745	0.00272727	0.0104216	0.00395593	0.00309693	0	0.00415053	0	0.00601803	0	0	0	0	0	0	0	0	0.00757339	0	0	0.0127721	0	0	0	0	0.00366327	0	0	0	0	0	0	0	0	0	0.0222806	0
PA 18:1;0_18:1;0	0	0	0	0	0	0.0225167	0	0.0402306	0	0.0434262	0	0.0260244	0.0275505	0.0322169	0.0940531	0.0391462	0.0286746	0.0161409	0.0285762	0	0.0624205	0	0	0	0	0	0.0299009	0	0	0.0646255	0	0	0.0897916	0	0	0	0	0.038621	0	0	0	0	0	0	0	0	0	0.15696	0
PA 16:0;0_20:3;0	0	0	0	0	0	0	0	0	0	0	0	0	0	0.00512963	0	0	0	0	0	0	0.00465534	0	0	0	0	0	0	0	0	0	0	0	0	0	0	0	0	0	0	0	0	0	0	0	0	0	0	0	0
PA 18:0;0_18:3;0	0	0	0	0	0	0	0	0	0	0	0	0	0	0	0	0	0	0	0	0	0.00476021	0	0	0	0	0	0	0	0	0	0	0	0	0	0	0	0	0	0	0	0	0	0	0	0	0	0	0	0
PA 18:1;0_18:2;0	0	0	0	0	0	0	0	0	0	0	0	0.0232181	0	0.0135061	0	0.0271853	0.0245987	0	0	0	0.017747	0	0	0	0	0	0	0	0	0.0568397	0	0	0	0	0	0	0	0	0	0	0	0	0	0	0	0	0	0	0
PA 17:1;0_20:3;0	0	0	0	0	0	0	0	0	0	0	0	0	0	0	0	0	0	0	0	0	0	0	0	0	0	0	0	0	0	0	0	0	0	0	0	0	0	0	0	0	0	0	0	0	0	0	0	0	0
PA 18:0;0_20:2;0	0	0	0	0	0	0	0	0	0	0	0	0	0	0	0	0	0	0	0	0	0	0	0	0	0	0	0	0	0	0	0	0	0	0	0	0	0.0667399	0	0	0	0	0	0	0	0	0	0	0	0
PA 18:1;0_20:1;0	0	0	0	0	0	0	0	0	0	0	0	0	0	0	0	0	0	0	0	0	0	0	0	0	0	0	0	0	0	0	0	0	0	0	0	0	0	0	0	0	0	0	0	0	0	0	0	0	0
PA 18:0;0_20:3;0	0	0	0	0	0	0	0	0	0	0	0	0	0	0	0	0	0	0	0	0	0	0	0	0	0	0	0	0	0	0.0140315	0	0	0	0	0	0	0	0	0	0	0	0	0	0	0	0	0	0	0
PA 18:0;0_22:6;0	0	0	0	0	0	0	0	0	0	0	0	0	0	0	0	0	0	0	0	0	0	0	0	0	0	0	0	0	0	0	0	0	0	0	0	0	0	0	0	0	0	0	0	0	0	0	0	0	0
PA 22:6;0_22:6;0	0	0	0	0	0	0	0	0	0	0	0	0	0	0	0	0	0	0	0	0	0	0	0	0	0	0	0	0	0	0	0	0	0	0	0	0	0	0	0	0	0	0	0	0	0	0	0	0	0
PC 10:0;0_16:0;0	0	0	0	0.00439216	0	0	0	0	0	0	0	0	0	0	0	0	0	0	0	0	0	0	0	0	0	0	0	0	0	0	0	0	0	0	0	0	0	0	0	0	0	0	0	0	0	0	0	0	0
PC 12:0;0_14:0;0	0	0	0	0.00526371	0	0	0	0	0	0	0	0	0	0	0	0	0	0	0.00855067	0	0	0	0	0	0	0	0.0116847	0	0	0	0	0.00980727	0.0132578	0	0	0	0	0	0	0	0	0	0	0	0	0	0	0	0
PC 13:0;0_14:0;0	0	0	0	0	0	0	0	0	0	0	0	0	0	0.0115852	0	0	0	0	0	0	0	0	0	0	0	0	0	0	0	0	0	0	0	0	0	0	0	0	0	0	0	0	0	0	0	0	0	0	0
PC 12:0;0_16:0;0	0.0565881	0.0707355	0.0657108	0.0645876	0.0631381	0.0640979	0.0761453	0.07035	0.0532391	0.0703434	0.066272	0.0672419	0.0567689	0.0516191	0.0435556	0.0511587	0.0566556	0.046925	0.0457067	0.0529653	0.0429671	0.0522773	0.0522238	0.051617	0.0621249	0.0547328	0.0768541	0.0885333	0.0712162	0.0622868	0.0674238	0.0583727	0.0759838	0.071562	0.0560129	0.0619215	0.0660592	0.0639978	0.0728637	0.0700404	0.0584945	0.0731405	0.0578014	0.0593161	0.0577646	0.0515503	0.0551615	0.0418089	0.0845995
PC 13:0;0_15:0;0	0.0144069	0.019409	0.0154906	0.0156483	0.0141238	0.0148017	0.0084769	0.00908019	0.00887901	0.0107752	0.00781214	0.0110623	0.0215569	0.0170921	0.013502	0.0193774	0.0156414	0.0166664	0.0125741	0.0110769	0.00941508	0.01207	0.0132169	0.0113175	0.0111403	0.0119635	0.0114623	0.0122638	0.012617	0.0103431	0.00657781	0.00968052	0.0128512	0.00845195	0.00993584	0.0117777	0.00878655	0.0111009	0.00967822	0.00878253	0.0101409	0.0081389	0.0114415	0.00881382	0.00939306	0.0118644	0.00993417	0.00705922	0.00743884
PC 14:0;0_14:0;0	0.458577	0.591785	0.527021	0.558945	0.492936	0.524075	0.50787	0.594268	0.516566	0.582908	0.564381	0.479864	0.449269	0.398973	0.372324	0.448895	0.307438	0.399309	0.471556	0.428117	0.381741	0.474475	0.457677	0.453947	0.606922	0.673441	0.800768	0.568003	0.566959	0.622314	0.476851	0.454404	0.597034	0.540757	0.441618	0.501408	0.540831	0.591935	0.560974	0.599406	0.506572	0.561781	0.501898	0.511904	0.493342	0.453397	0.453145	0.336516	0.67671
PC 11:1;0_17:0;0	0	0	0	0	0	0	0	0	0	0	0	0	0	0	0	0	0	0	0	0	0	0	0	0	0	0	0	0	0	0	0	0	0	0	0	0	0	0	0	0	0	0	0	0	0	0	0	0	0
PC 12:0;0_16:1;0	0.00628251	0.00714132	0.00806633	0.0104051	0.00624873	0.00816187	0.00790299	0.00888022	0.00828561	0.00825959	0.00683279	0.0076117	0	0	0.00530029	0	0	0.00643302	0.00428929	0.00738949	0.00679619	0.00682038	0.0077776	0.00725899	0	0.00519364	0.00705551	0	0.00469457	0.00592291	0.0080215	0.00884739	0.0103783	0.0073001	0.00986297	0.00746282	0.00759662	0.00717946	0.00828318	0.00671004	0.00643137	0.0084094	0.00736525	0.00776404	0.00636575	0.00608429	0.00715919	0.00505848	0.00941324
PC 12:1;0_16:0;0	0	0	0.00758244	0	0	0	0	0	0	0	0.00728364	0	0	0	0	0	0	0	0	0	0	0	0	0	0	0	0	0	0	0	0	0	0	0	0	0	0	0	0	0	0	0	0	0	0	0.0071505	0	0	0
PC 13:0;0_15:1;0	0	0	0	0	0	0	0	0	0	0	0	0	0	0	0	0	0	0	0	0	0	0	0	0	0	0	0	0	0	0	0	0	0	0	0	0	0	0	0	0	0	0	0	0	0	0	0	0	0
PC 14:0;0_14:1;0	0.0179308	0.0224156	0.01895	0.0317844	0.0228861	0.018335	0.0255262	0.027621	0.0195147	0.0287083	0.0201454	0.0232098	0.0210447	0.0226753	0.0124198	0.019045	0	0.0178301	0.0189941	0.021615	0.0206576	0.0252116	0.0250884	0.0212976	0.0253223	0.0220262	0.0296394	0	0.0165599	0.0197425	0.0235908	0.0225183	0.0304675	0.0210727	0.0200279	0.0249549	0.0189694	0.0225905	0.0205902	0.0189978	0.0217143	0.0233631	0.0231175	0.0217166	0.0188091	0.0144899	0.0245459	0.0155022	0.0265734
PC 12:1;0_16:1;0	0	0	0	0	0	0	0	0	0	0	0	0	0	0	0	0	0	0	0	0	0	0	0	0	0	0	0	0	0	0	0	0	0	0	0	0	0	0	0	0	0	0	0	0	0	0	0	0	0
PC 14:1;0_14:1;0	0.171633	0.260395	0.235608	0.197882	0.109771	0.186356	0.135027	0.242835	0.188107	0.269876	0.251102	0.236162	0.140569	0	0.128097	0.0837006	0	0.152039	0.14982	0.206184	0.196984	0.133023	0.228266	0.249792	0	0.0579355	0.172467	0.0702264	0.0896605	0.139832	0	0.212445	0.149487	0.168856	0.272131	0	0.178117	0.138719	0.170058	0.137357	0.161661	0.204177	0.182251	0.185939	0.148613	0.218976	0.247749	0.12941	0.166174
PC 13:0;0_16:0;0	0.0276951	0.0455821	0.0368205	0.0450072	0.0406171	0.0324479	0.0320574	0.0254563	0.0208445	0.0357635	0.0309709	0.0293034	0.041384	0.0360213	0.0238833	0.0405315	0.0265424	0.0306786	0.0278258	0.0263027	0.0214832	0.0259931	0.0312691	0.0234928	0.025014	0.0249903	0.0358159	0.0313268	0.0267481	0.0299596	0.0238265	0.0298514	0.0353749	0.0338336	0.0278139	0.0334749	0.0241322	0.0307538	0.0300548	0.0205703	0.0273786	0.028142	0.0343661	0.0253481	0.0248042	0.0254709	0.0307166	0.0215875	0.0329637
PC 14:0;0_15:0;0	0.135632	0.174946	0.153099	0.181798	0.143238	0.150613	0.0826746	0.125245	0.101229	0.127354	0.136636	0.100118	0.165115	0.152645	0.124954	0.17608	0.0973984	0.156648	0.137829	0.123217	0.11379	0.12563	0.154272	0.123535	0.113027	0.155882	0.162978	0.0895556	0.0987136	0.138435	0.104144	0.113713	0.141861	0.107688	0.118609	0.127391	0.107526	0.138013	0.129267	0.115393	0.114507	0.123767	0.141375	0.129949	0.133304	0.135029	0.111453	0.0878453	0.128548
PC 12:0;0_17:1;0	0	0.000803372	0.00018112	0.000138718	0	0.000364385	0	0	0	0.000633863	0.000111461	0	0.000238984	0.000514941	0	0	0	0.000428728	0.000171106	0.000271329	0.000127266	0	0.000553112	0.000267356	0	0	0	0	0	0	0	0.000202859	0	0	0	0	0	0.000406636	0	0	0	0	0	0	0	0	0	0	0
PC 12:1;0_17:0;0	0	0	0	0.00036263	0	0	0	0	0	0	0	0	0	0	0	0	0	0	0	0	0	0	0	0	0	0	0	0	0	0	0	0	0	0	0	0	0	0	0	0	0	0	0	0	0	0	0	0	0
PC 13:0;0_16:1;0	0	0	0.00222327	0.00180473	0	0	0	0	0	0	0.00233471	0	0.00423299	0	0	0	0	0.00466314	0.00204872	0.00362598	0.00194388	0	0.00482098	0.00345005	0	0	0	0	0	0	0	0.00189116	0	0	0	0	0	0	0	0	0	0	0	0	0	0	0	0	0
PC 13:1;0_16:0;0	0	0	0	0	0	0	0	0	0	0	0	0	0	0	0	0	0	0	0	0	0	0	0	0	0	0	0	0	0	0	0	0	0	0	0	0	0	0	0	0	0	0	0	0	0	0	0	0	0
PC 14:0;0_15:1;0	0	0.0301123	0.00817818	0.00751696	0	0.0115309	0	0	0	0.0247868	0.00771435	0	0.0157573	0.0225786	0	0	0	0.0227809	0.00870613	0.0121558	0.00723974	0	0.0185598	0.0120714	0	0	0.0123405	0	0	0	0	0.0070141	0.023296	0	0	0	0	0.0137701	0	0	0	0.014351	0	0.0106197	0	0	0	0	0
PC 14:1;0_15:0;0	0	0.0074573	0.00232584	0.00206076	0	0.00365029	0	0	0	0.00654128	0.0022771	0	0.00335212	0.00346173	0	0	0	0.00424344	0.00222407	0.00429353	0.00245571	0	0.00624541	0.00408937	0	0	0.00234835	0	0	0	0	0.00194053	0.00710464	0	0	0	0	0.00273557	0	0	0	0.00353756	0	0.00260718	0	0	0	0	0
PC 14:1;0_15:1;0	0	0	0	0	0	0	0	0	0	0	0	0	0	0	0	0	0	0	0	0	0.0315512	0	0	0	0	0	0	0	0	0	0	0	0	0	0	0	0	0	0	0	0	0	0	0	0	0	0	0	0
PC 12:0;0_18:0;0	0.0445274	0	0.0588659	0.0629551	0	0.0523601	0.0630641	0.057571	0.0502267	0	0.0538485	0	0.0511812	0.0430387	0.0393461	0.045809	0.0446531	0.0438296	0	0.0472136	0.0423795	0.0441148	0.0528593	0.0432798	0.0709397	0.0695498	0	0.0827506	0	0.0678739	0.063752	0.0598453	0.0766194	0.0736194	0.0597215	0.068093	0.0685383	0	0.0743889	0.0790317	0.0641053	0.072535	0.059435	0	0.0532914	0	0.055182	0.0357409	0.0703855
PC 13:0;0_17:0;0	0	0	0.0327999	0	0	0.0201518	0	0	0	0	0	0	0	0	0	0	0.0331877	0.0329468	0	0	0	0.0276077	0.0291435	0.0280768	0	0.0206979	0	0	0	0	0	0	0	0.0219679	0	0	0	0	0	0.0179904	0.0313215	0	0	0.0262231	0	0	0	0.0182114	0
PC 14:0;0_16:0;0	1.06094	1.43461	1.22489	1.26133	1.28037	1.11568	1.19878	1.4552	1.3984	1.41891	1.39582	1.35528	1.29175	1.27916	1.11058	1.31608	1.02812	1.1655	1.65862	1.2038	1.07238	1.52999	1.35115	1.28318	1.38595	1.63128	1.74909	1.39168	1.48224	1.47353	1.16218	1.17744	1.40156	1.17837	1.1197	1.19958	1.40684	1.48568	1.43193	1.52928	1.32014	1.30328	1.41016	1.33564	1.35585	1.22212	1.23203	0.858527	1.67587
PC 15:0;0_15:0;0	0.0642667	0.0868818	0.100875	0.120064	0.0826919	0.0723757	0.0547905	0.051802	0.0508536	0.0549908	0.049483	0.0594477	0.101981	0.0929239	0.078569	0.11092	0.0872636	0.0888492	0.0726628	0.0669368	0.0542959	0.0958508	0.070197	0.0682917	0.0574336	0.0932253	0.0626395	0.073909	0.088741	0.0491765	0.0452526	0.0559547	0.0652141	0.0639602	0.0551019	0.0742739	0.0527721	0.0600434	0.0686852	0.0734251	0.0526177	0.0518198	0.103767	0.0649714	0.0708501	0.0698265	0.0529377	0.0470764	0.0382113
PC 12:0;0_18:2;0	0	0	0	0	0	0	0	0	0	0	0	0	0	0	0	0	0	0	0	0	0	0	0	0	0	0	0	0	0	0	0	0	0	0.0120008	0	0	0	0	0	0	0	0	0.0165988	0.0162294	0	0	0	0	0
PC 14:0;0_16:2;0	0.0810986	0.115748	0.11367	0.102566	0.072058	0.0897722	0.096439	0.132727	0.0975672	0.134354	0.132113	0.128771	0.0668304	0.0545183	0.0703359	0.0618101	0.0508939	0.0819919	0.0887738	0.107488	0.104886	0.0826318	0.125741	0.12444	0.0799906	0.0743696	0.104537	0.0775535	0.082981	0.101034	0.110233	0.119494	0.111814	0.108029	0.126018	0.121273	0.118515	0.103036	0.12233	0.10925	0.106458	0.125736	0.108319	0.095445	0.101019	0.118474	0.118468	0.0705586	0.104827
PC 14:1;0_16:1;0	0.51056	0.968122	0.774695	0.659255	0.42666	0.536129	0.405273	0.750472	0.649049	0.800425	0.771892	0.759605	0.524196	0.46914	0.561844	0.297163	0.323235	0.639835	0.644795	0.576662	0.542686	0.526611	0.627572	0.67996	0.40965	0.350558	0.72269	0.377676	0.40269	0.587603	0.703273	0.700151	0.546686	0.484681	0.833892	0.690789	0.615743	0.575736	0.571849	0.538923	0.667414	0.722753	0.688574	0.601685	0.526605	0.712857	0.838837	0.424278	0.57855
PC 15:1;0_15:1;0	0.01445	0.0188172	0.0217264	0.0148133	0.0185835	0.0160388	0.0123581	0.0164708	0.0139681	0.00980997	0.0126591	0.0190435	0.0222498	0.0228532	0.0141291	0.010234	0	0.0135228	0.0221013	0.0140915	0.0156854	0.0183943	0.021677	0.0153242	0	0.0137583	0.0169406	0.0153254	0.0143345	0.010229	0.0132809	0.0147278	0.0156851	0.0110933	0.0141544	0.0181311	0.007803	0.0141508	0.0181399	0.0143638	0.0143011	0.0173161	0.0202113	0.0126369	0.0128466	0.0176776	0.0183287	0.00966998	0.0107607
PC 14:1;0_16:2;0	0	0	0	0	0	0	0	0	0	0	0	0	0	0	0	0	0	0	0.110642	0	0	0	0	0	0	0	0	0	0	0	0	0	0	0	0	0	0	0	0	0	0	0	0	0	0	0	0	0.0543576	0
PC 12:0;0_19:0;0	0	0	0	0	0	0	0	0	0	0	0	0	0	0	0	0	0	0	0	0	0	0	0	0	0	0	0	0	0	0	0	0	0	0	0	0	0	0	0	0	0	0	0	0	0	0	0	0	0
PC 13:0;0_18:0;0	0	0	0	0	0	0	0	0	0	0	0	0	0	0.00430128	0	0	0	0	0	0	0	0	0	0	0	0	0	0	0	0	0	0	0	0	0	0	0	0	0.00464095	0	0	0	0	0	0.00353016	0	0	0	0
PC 14:0;0_17:0;0	0.0355608	0.038151	0.065618	0.073852	0.0347439	0.0427448	0.0356801	0.0350959	0.0248187	0.030674	0.0291165	0.0290445	0.0365322	0.0296378	0.0317858	0.0425364	0.0290872	0.0346664	0.0313742	0.0379625	0.0313191	0.0495577	0.0398773	0.0378007	0.0294337	0.0498436	0.0290591	0.0358061	0.0385008	0.0262797	0.0306574	0.0336805	0.0385359	0.0523259	0.0352565	0.0549004	0.0270557	0.0272739	0.0432264	0.0566045	0.0249956	0.0282195	0.0568289	0.0308621	0.033856	0.0400373	0.0300234	0.0237644	0.0334015
PC 15:0;0_16:0;0	0.305632	0.282984	0.491385	0.546531	0.263448	0.34584	0.303723	0.268201	0.259992	0.206298	0.309243	0.206815	0.309778	0.245224	0.297201	0.329179	0.211299	0.325747	0.335485	0.29411	0.233802	0.425557	0.385451	0.313863	0.192671	0.387977	0.218846	0.311238	0.342114	0.276424	0.260674	0.329354	0.268777	0.413545	0.306726	0.418581	0.264681	0.212345	0.367652	0.35853	0.297654	0.258144	0.473816	0.277309	0.306897	0.273646	0.32943	0.21338	0.283639
PC 13:0;0_18:1;0	0.0146508	0.0267221	0.0177133	0.0191046	0.0243642	0.0155346	0	0	0.014612	0.0225503	0.0157749	0.0197109	0.0255055	0.0240044	0.013984	0.0236212	0	0.0173456	0.017214	0	0.0115599	0	0.0152069	0.0131323	0	0.0163049	0.0242482	0	0	0.0178692	0.015426	0.0190346	0	0	0.0207362	0	0	0	0.017125	0.021871	0.0164956	0.0177965	0.0159002	0.0144537	0.0146969	0.0192899	0.0146939	0.010717	0.0205142
PC 14:0;0_17:1;0	0.0253863	0.0350475	0.0295954	0.032149	0.0319965	0.0284306	0.0224939	0.0337075	0.0243712	0.0360115	0.0316545	0.0260498	0.0369572	0.0313723	0.0238465	0.0382077	0.032513	0.0277334	0.029987	0.0293999	0.0234975	0.0243674	0.0319244	0.0281906	0.0312595	0.0321432	0.039558	0.0244603	0.0261246	0.0306689	0.0300849	0.0311454	0.041567	0.0342032	0.0281306	0.0299996	0.0266887	0.0372285	0.0265078	0.0213778	0.0272109	0.0281861	0.0304636	0.0273438	0.0312549	0.0248979	0.0247237	0.0189119	0.0329128
PC 14:1;0_17:0;0	0.00524305	0.00830719	0.00710148	0.00554568	0.00599975	0.00680566	0.00356074	0.0117525	0.00606768	0.00996771	0.00592216	0.00812222	0.00507408	0.00398711	0.00293043	0.0116083	0.00842099	0.00409024	0.00463111	0.00558506	0.0043702	0.00380788	0.00594695	0.00540263	0.00498288	0.0038544	0.0066789	0.00344035	0.0033793	0.00500513	0.00754357	0.00683573	0.0115483	0.0074537	0.0156003	0.00583347	0.00564262	0.00954882	0.00937664	0.0269337	0.00495474	0.0101039	0.00490288	0.00554063	0.00574037	0.0229598	0.00473304	0.00391465	0.00806088
PC 15:0;0_16:1;0	0.340013	0.466482	0.379477	0.422469	0.398655	0.382671	0.271598	0.395662	0.285613	0.437662	0.369404	0.360127	0.417091	0.338531	0.268387	0.429826	0.378178	0.333238	0.362113	0.373571	0.30186	0.324109	0.407864	0.368625	0.292459	0.272429	0.37217	0.236914	0.241732	0.290497	0.331699	0.356741	0.485567	0.384424	0.330464	0.359643	0.295435	0.38918	0.293835	0.24222	0.317415	0.323552	0.353395	0.344272	0.346429	0.318629	0.319325	0.243811	0.306827
PC 15:1;0_16:0;0	0.0610585	0.0950694	0.0702666	0.0729789	0.0829512	0.066382	0.0557285	0.0771083	0.0591554	0.0925036	0.0706115	0.0819053	0.103814	0.0953653	0.0625661	0.106734	0	0.0799149	0.0812707	0.0683195	0.0536134	0.0676885	0.0730634	0.0657618	0.0767934	0.0714906	0.0894388	0.0633472	0.0589979	0.069008	0.0686195	0.0703296	0.0967111	0.0746555	0.0622098	0.0662493	0.0650481	0.0921705	0.0705623	0.0587594	0.0695475	0.0699526	0.0754629	0.0692463	0.0703803	0.0630823	0.0651978	0.0466154	0.0797117
PC 14:0;0_17:2;0	0.0183337	0	0.0029247	0.0257966	0	0	0.00171724	0.0243883	0	0	0.0270256	0	0	0	0	0	0	0	0.0258535	0	0.00263524	0	0.0235553	0.00310598	0	0	0	0	0.0283815	0	0	0.0230753	0	0.0021484	0.0220616	0	0	0.0378571	0	0	0	0	0	0.0199934	0.0182449	0	0	0	0
PC 14:1;0_17:1;0	0.0243456	0.0570365	0.0040726	0.0320455	0.0696342	0.0339832	0.00191523	0.0276141	0.0313915	0.0961761	0.0288711	0.0943727	0.0856308	0.0741505	0.0404475	0.0322847	0.0156962	0.045254	0.0237749	0.00348036	0.00284031	0.0247	0.0275593	0.0039649	0.0625541	0.0181856	0.104576	0.0385439	0.0231548	0.028729	0.00520873	0.030854	0.089311	0.00291085	0.0373832	0.00475465	0.0245658	0.0462083	0.0275156	0.0617938	0.0362337	0.0363869	0.0394493	0.0224037	0.0217255	0.00407634	0.0398758	0.0574151	0.00311712
PC 15:0;0_16:2;0	0.0350465	0.0744579	0.00620696	0.0472514	0	0.0506836	0.0034546	0.0399216	0.0510837	0	0.0479402	0	0	0	0.0565885	0.0407802	0.0211618	0.055407	0.0441967	0.00712274	0.00590134	0.0479782	0.0519191	0.00765849	0	0.0359108	0	0	0	0.0398882	0.00728329	0.050806	0	0.00500163	0.0593024	0.00729985	0.0461756	0	0.0479287	0	0.0620787	0.0623999	0.0708624	0.0392691	0.0361153	0.00540922	0.0607728	0	0.00500636
PC 15:1;0_16:1;0	0	0	0.0956461	0	0	0	0.0485522	0	0	0	0	0	0	0	0	0	0	0	0	0.0751365	0.0677414	0	0	0.0831558	0	0	0	0	0	0	0.0764171	0	0	0.057626	0	0.08441	0	0	0	0	0	0	0	0	0	0.0855394	0	0	0.0756287
PC 14:1;0_17:2;0	0	0	0	0	0	0	0	0	0	0	0	0	0	0	0	0	0	0	0	0	0	0	0	0	0	0	0	0	0	0	0	0	0	0	0	0	0	0	0	0	0	0	0	0	0	0	0	0	0
PC 12:0;0_20:0;0	0	0	0	0	0	0	0	0	0	0	0	0	0	0	0	0	0	0	0	0	0	0	0	0	0	0	0	0	0	0	0	0	0	0	0	0	0	0	0	0	0	0	0	0	0	0	0	0	0
PC 14:0;0_18:0;0	0.0816397	0.0956707	0.0797823	0.0853711	0.0882175	0.0870086	0.0728968	0.105171	0.0873703	0.0940587	0.100448	0.0837071	0.0771517	0.0758569	0.0730381	0.0849946	0.0651362	0.0775753	0.0976468	0.0793539	0.077028	0.0863896	0.0958506	0.0889893	0.0872137	0.0831012	0.091215	0.0758331	0.0766674	0.0974515	0.0924886	0.095496	0.101849	0.0842562	0.0896298	0.0733882	0.102608	0.0906935	0.0824176	0.0915512	0.0973933	0.10654	0.0856215	0.0982587	0.0881488	0.0867032	0.0957295	0.0631613	0.0998137
PC 15:0;0_17:0;0	0.0504961	0.0426927	0.0463467	0.0460965	0.0453979	0.054535	0.019783	0.0411945	0.0281801	0.0304808	0.0299443	0.038394	0.0560566	0.0524249	0.0552327	0.0720656	0.0583201	0.0610023	0.0414426	0.0462644	0.0351798	0.0362735	0.0408073	0.052367	0.0299391	0.0316577	0.0287633	0.0229291	0.0266954	0.0303655	0.0380553	0.0381284	0.0387731	0.0287008	0.0320192	0.0282775	0.0414314	0.0337709	0.0308482	0.0349789	0.0338599	0.0404297	0.0406326	0.0477372	0.0510784	0.0523233	0.0364487	0.035738	0.0326343
PC 16:0;0_16:0;0	0.482566	0.536351	0.501547	0.524909	0.495089	0.49922	0.45121	0.567747	0.470474	0.517754	0.535706	0.526435	0.52689	0.555315	0.498589	0.589071	0.463067	0.533738	0.621704	0.474832	0.421451	0.638333	0.537798	0.56633	0.446769	0.517293	0.526161	0.430781	0.452472	0.508929	0.561815	0.502369	0.569578	0.520849	0.451088	0.489434	0.657808	0.556361	0.61213	0.668034	0.569621	0.600226	0.584843	0.602628	0.584364	0.507496	0.523807	0.401898	0.682051
PC 14:0;0_18:1;0	0.903584	1.17889	1.10896	1.17612	1.0549	1.07334	0.967838	1.21141	1.06695	1.11346	1.13894	1.03761	1.21079	1.3307	1.13422	1.26866	1.1412	1.26113	1.09178	0.937044	0.842345	1.06896	1.02617	0.94436	1.19745	1.4077	1.32106	1.24219	1.23177	1.22858	0.976843	1.01875	1.18046	1.08443	1.00173	1.06416	1.12602	1.18426	1.14317	1.20801	1.11514	1.17146	1.10694	1.08372	1.07055	1.05062	1.02736	0.731427	1.29726
PC 14:1;0_18:0;0	0.133483	0.18899	0.179831	0.191495	0.151783	0.162267	0.161322	0.192055	0.141498	0.190203	0.190508	0.142238	0.125227	0.125462	0.114793	0.123921	0.102199	0.120646	0.143325	0.132981	0.133429	0.153556	0	0.139434	0	0.180434	0.205537	0.225516	0.192096	0.18069	0.175291	0.169272	0.230104	0.200154	0.195249	0.18795	0.188682	0.206594	0.200172	0.217313	0.194975	0.218425	0.17581	0.155483	0.143232	0.164575	0.16601	0.0983778	0.201243
PC 15:0;0_17:1;0	0.0886925	0.107137	0.103888	0.108845	0.108011	0.100141	0.0566655	0.0793918	0.0687103	0.0789726	0.0732888	0.0821434	0.119523	0.118777	0.0953264	0.126761	0.108253	0.116896	0.0953588	0.0809263	0.0786155	0.0785419	0.0902382	0.0819526	0.0750479	0.0866386	0.0723552	0.0784816	0.0804775	0.0754321	0.0801059	0.0878239	0.0929626	0.0691049	0.081031	0.0784223	0.0773829	0.084346	0.0722231	0.0805471	0.0847978	0.0857687	0.0912968	0.0853093	0.082862	0.100423	0.0832031	0.0584447	0.0664591
PC 15:1;0_17:0;0	0	0	0.0235527	0	0	0	0	0	0	0	0	0	0	0	0.0152807	0	0.0247315	0	0	0	0	0	0	0	0	0	0	0	0	0	0	0	0	0	0	0	0	0	0	0	0	0	0	0	0	0	0	0	0
PC 16:0;0_16:1;0	4.39652	5.39363	5.46508	5.70224	4.71474	5.08939	4.86222	5.81636	4.70029	5.48157	5.79155	4.97696	4.34681	3.8826	3.81905	4.52708	3.52419	4.46353	4.83929	4.91553	4.378	5.33907	5.61268	5.09117	4.09035	4.70554	5.01869	4.38933	4.325	4.57137	5.23337	4.89235	5.77794	5.87886	4.72818	5.5665	4.95968	4.63485	5.02636	5.48588	4.68053	5.32803	5.27268	5.19217	5.01264	5.1334	5.01968	3.57492	5.85755
PC 14:0;0_18:2;0	0.0714235	0.118439	0.095504	0.0941182	0.0801245	0.0816136	0.0780722	0.118363	0.112358	0.109569	0.101702	0.116471	0.0832737	0.0904761	0.0782682	0.0949258	0.0770959	0.0917607	0.0923765	0.0946491	0.0780873	0.0954534	0.103418	0.0909424	0.120214	0.102271	0.126625	0.0907496	0.103636	0.095834	0.0996105	0.080997	0.104266	0.0905296	0.0966363	0.103253	0.098761	0.104568	0.102103	0.0939226	0.085976	0.111163	0.102847	0.0926347	0.0895711	0.101124	0.106881	0.0586986	0.104971
PC 14:1;0_18:1;0	0.223459	0.451029	0.347797	0.28937	0.222297	0.234302	0.217756	0.375982	0.318448	0.385316	0.348225	0.342095	0.260008	0.295959	0.264841	0.168644	0.175975	0.27153	0.363975	0.26992	0.281211	0.281493	0.292084	0.30169	0.347618	0.314867	0.442834	0.312293	0.321987	0.347015	0.362031	0.3885	0.332709	0.272982	0.471268	0.3537	0.355398	0.381897	0.393558	0.351174	0.412476	0.417959	0.374025	0.316997	0.287522	0.373686	0.40553	0.205739	0.363233
PC 15:0;0_17:2;0	0.00410789	0.00765454	0.00717821	0.00637457	0.00776319	0.00546662	0.00457132	0	0.00641199	0.00781152	0.00554033	0.00965818	0.00589663	0.00532189	0.00651618	0.00599503	0.0076992	0.00501346	0.00503555	0.00619972	0.00553837	0.00604534	0.00594519	0.00604783	0	0.00579833	0	0.00398833	0.00575232	0.00593186	0.00400098	0.00711324	0.00797243	0.0049787	0.00799359	0.00544734	0.00714766	0	0.00634745	0.00560781	0.00444897	0.00545795	0.00843496	0.00693231	0.00660358	0.00692381	0.00629196	0.00401525	0.00469985
PC 15:1;0_17:1;0	0	0.0430253	0.0363766	0.0356154	0	0	0	0	0	0.0281175	0	0	0.034191	0	0.0328013	0	0	0.0387074	0.0301278	0	0.0228583	0.0295338	0.0250448	0.0267433	0	0.0318189	0	0	0	0.0274323	0	0	0.0269278	0.0231277	0	0.0267475	0.0291407	0	0	0	0.0324723	0.0331358	0	0	0.0278992	0.0325959	0	0.0186118	0
PC 16:0;0_16:2;0	0.0752945	0.121564	0.155647	0.145423	0.0865688	0.0810671	0.144909	0.122813	0.106122	0.135794	0.129615	0.114436	0.0688326	0.0624152	0.0557902	0.0565653	0.0481968	0.0592516	0.118879	0.107052	0.0968281	0.140879	0.132494	0.109202	0.0970218	0.134567	0.1337	0.14009	0.125147	0.113596	0.128862	0.140777	0.142026	0.19523	0.143651	0.205392	0.113337	0.134563	0.191894	0.182043	0.128532	0.127899	0.181897	0.102036	0.0981934	0.10844	0.133954	0.0731504	0.108344
PC 16:1;0_16:1;0	0.665379	0.801259	0.812311	0.783485	0.509127	0.68173	0.705401	1.07295	0.652343	0.842125	0.819409	0.711434	0.55538	0.519367	0.617974	0.457468	0.360558	0.682493	0.74178	0.925017	0.859062	0.841397	0.797719	0.970766	0.529409	0.617559	0.738559	0.574052	0.572418	0.561206	0.910134	0.693786	0.782414	0.82137	0.717435	0.877998	0.72124	0.641488	0.724289	0.709609	0.603629	0.854174	0.858197	0.823511	0.775032	0.872397	0.721606	0.553645	0.817268
PC 14:0;0_18:3;0	0	0	0.0296285	0.0277751	0.0428498	0.0285582	0.0235318	0.0630076	0.0465844	0.0468929	0.0328213	0.0749737	0.0720959	0	0.0541344	0	0	0.0579213	0.0522884	0.0168684	0.018329	0.0582918	0.0471282	0	0	0.0562731	0.065679	0.0609983	0.0544824	0.0708947	0.0548299	0.0599598	0.0312695	0.0226964	0.0872524	0.0268275	0.041305	0.0615415	0.0565565	0.0549078	0.066761	0.029317	0.0616401	0.0242941	0.0228412	0.0485497	0.023947	0.0277206	0.0383246
PC 14:1;0_18:2;0	0	0	0.172241	0.140558	0	0.112659	0.0897367	0	0	0	0.148741	0	0	0	0	0	0	0	0	0.152672	0.129057	0	0	0.182831	0	0	0	0	0	0	0	0	0.121774	0.101359	0	0.154672	0	0	0	0	0	0.171851	0	0.151026	0.129042	0	0.209483	0	0
PC 15:1;0_17:2;0	0	0	0	0	0	0	0	0	0	0	0	0	0	0	0	0	0	0	0	0	0	0	0	0	0	0	0	0	0	0	0	0	0	0	0	0	0	0	0	0	0	0	0	0	0	0	0	0	0
PC 16:1;0_16:2;0	0.265643	0.442327	0.141989	0.121484	0.174512	0.121964	0.108716	0.312673	0.324391	0.332198	0.156482	0.291071	0.27388	0.35861	0.265091	0.204675	0	0.327546	0.354819	0.168336	0.138579	0.270991	0.294605	0.187708	0.29784	0.233811	0.346064	0.238035	0.265147	0.285883	0.251637	0.313797	0.134604	0.12975	0.306245	0.150365	0.267734	0.278967	0.256359	0.233685	0.288204	0.153922	0.288916	0.14938	0.123195	0.279988	0.157997	0.173226	0.244729
PC 16:2;0_16:2;0	0	0	0	0	0	0	0	0	0	0	0	0	0	0	0	0	0	0	0	0	0	0	0	0	0	0	0	0	0	0	0	0	0	0	0.0517431	0	0	0	0	0	0	0	0	0	0	0	0	0	0
PC 14:0;0_19:0;0	0.00318962	0.00429941	0	0.0036616	0	0.00343888	0.00184678	0.00428244	0.0022912	0	0	0	0	0	0	0	0	0	0.00310848	0	0	0	0.00373093	0	0	0	0	0	0	0	0	0	0	0.00296945	0	0	0.00361125	0	0	0.00269616	0	0.00366995	0.00392739	0	0	0.00392976	0.00285339	0.00224735	0
PC 16:0;0_17:0;0	0	0	0.247256	0.271963	0	0	0	0	0	0	0	0	0	0	0	0	0	0	0	0	0	0	0	0	0	0	0	0	0	0	0	0	0	0	0	0	0	0	0	0	0	0	0	0	0	0	0	0	0
PC 14:0;0_19:1;0	0.00451922	0.00602371	0.00554521	0.00595017	0.00473013	0.00480441	0.00424213	0.0061909	0.00527619	0.00617002	0.00618581	0.00535797	0.0056614	0.00600797	0.00523565	0.00841668	0.00480564	0.00565735	0.00453029	0.00418692	0.00432292	0.0044626	0.00553497	0.00414423	0.00632445	0.00633081	0.00730213	0.00516572	0.00604287	0.00611235	0.00611031	0.006229	0.00617049	0.00672422	0.00494059	0.005995	0.00555984	0.00492916	0.00597453	0.00563185	0.00567902	0.00586901	0.00632625	0.0052772	0.00537966	0.00527984	0.00582725	0.00430729	0.00849064
PC 14:1;0_19:0;0	0	0	0	0	0	0	0	0	0	0	0.00110627	0	0	0	0	0	0	0	0	0	0	0	0	0	0	0	0	0	0	0.0014194	0	0	0	0	0	0	0	0	0	0	0	0	0	0	0	0	0	0	0
PC 15:0;0_18:1;0	0.591069	0.634517	0.842155	0.912592	0.55543	0.687174	0.552082	0.611548	0.503763	0.496199	0.568431	0.474508	0.608757	0.601416	0.605868	0.667408	0.530828	0.731029	0.575088	0.524416	0.457262	0.656748	0.5563	0.54242	0.457558	0.770454	0.539181	0.63431	0.672433	0.565387	0.563273	0.594262	0.578088	0.720875	0.561791	0.735842	0.615242	0.571524	0.729545	0.782599	0.639736	0.688581	0.783069	0.627967	0.626944	0.634491	0.58135	0.443173	0.602802
PC 15:1;0_18:0;0	0.00837377	0.0125401	0	0	0.0106447	0.00786011	0	0.0102168	0.00737035	0	0	0	0	0	0	0	0	0	0	0	0	0	0	0.00736673	0	0	0	0	0	0	0.00995241	0	0	0.00985696	0.00908661	0.00748023	0.0076388	0	0	0.0109446	0	0	0.00853827	0	0.00693965	0.0102935	0	0	0.0103753
PC 16:0;0_17:1;0	0.259864	0.271852	0.35645	0.365913	0.230507	0.28673	0.28432	0.32547	0.230227	0.253726	0.285687	0.231877	0.291191	0.267577	0.264664	0.307814	0.233176	0.319756	0.273882	0.278547	0.235721	0.31061	0.283119	0.271408	0.247369	0.381324	0.311078	0.312668	0.323656	0.293223	0.323998	0.295894	0.317278	0.394094	0.28349	0.363396	0.310086	0.283601	0.369545	0.362557	0.290308	0.340566	0.366606	0.307748	0.307543	0.290218	0.273521	0.2196	0.36
PC 16:1;0_17:0;0	0.115944	0.127112	0.177452	0.17249	0.102508	0.129796	0.103811	0.12366	0.0743917	0.106116	0.0972154	0.0946332	0.108121	0.0933777	0.0976809	0.116365	0.0876407	0.113407	0.0970161	0.121391	0.108987	0.127567	0.109892	0.125475	0.0797882	0.115596	0.088565	0.0926349	0.100962	0.0752826	0.12567	0.101633	0.126808	0.153106	0.0998845	0.150374	0.0986242	0.0941859	0.119128	0.128799	0.0861112	0.120164	0.142819	0.120408	0.118733	0.124819	0.0915338	0.0897399	0.115928
PC 14:0;0_19:2;0	0	0	0.0015748	0.00154266	0	0.000610413	0.000667217	0.00094588	0.00122895	0.00221995	0.000854882	0	0.00160095	0	0.00116485	0	0	0.0016051	0.000666879	0	0.000830417	0.00128033	0.000856118	0.000864247	0	0.00161161	0.00184793	0	0	0.00142538	0.00135748	0.000832913	0.00240219	0.00103836	0	0	0.000570053	0	0.00164265	0	0.00167168	0.00181262	0.000997068	0	0	0.00160224	0.00168432	0.000513553	0.00112461
PC 14:1;0_19:1;0	0	0	0.0014945	0.00176978	0	0	0.000669621	0	0	0	0	0	0	0	0	0	0	0	0	0	0	0	0	0	0	0	0	0	0	0	0	0.000928994	0	0	0	0	0	0	0.00169039	0	0	0.0019006	0	0	0	0	0	0.000621873	0
PC 15:0;0_18:2;0	0.0295412	0.0638224	0.0776025	0.0862925	0.0472828	0.0331384	0.0294813	0.0384857	0.0528726	0.056406	0.0342187	0.0259307	0.0495218	0.0470399	0.0564127	0.0241317	0.0361946	0.0662439	0.033743	0.0382167	0.0337246	0.0681774	0.0385866	0.0383984	0.0409344	0.0656414	0.0513565	0.0486513	0.0534861	0.0537342	0.0411844	0.0333208	0.0553618	0.0408236	0.0331712	0.0381059	0.0301759	0.0507601	0.0664267	0.0614682	0.061626	0.0717401	0.0392429	0.0655497	0.0337267	0.0689099	0.0598291	0.023671	0.0537453
PC 15:1;0_18:1;0	0.0838245	0	0	0	0	0.095213	0.0719123	0.10933	0	0	0.109441	0.108533	0	0	0	0.130808	0	0	0.114094	0.0889918	0.08453	0	0.105428	0.0906344	0	0	0	0	0	0	0.103525	0.10171	0	0.102503	0.109195	0.097579	0.0916274	0	0	0	0	0	0.108039	0	0.0979921	0	0	0.0635793	0
PC 16:0;0_17:2;0	0.0113391	0.0287003	0.0204386	0.0215385	0.0219125	0.0108999	0.00997482	0.0151516	0.0185064	0.0283095	0.0113155	0.0148622	0.0313163	0.0295433	0.0252079	0.0159867	0.0333653	0.0287817	0.0125735	0.0165443	0.0120437	0.0222946	0.0122323	0.0150085	0.0318649	0.0251379	0.02867	0.0270174	0.0219438	0.0216736	0.0166393	0.0107443	0.0256697	0.0126557	0.0102474	0.0117807	0.0126016	0.0281357	0.0249284	0.0212519	0.0215706	0.0298088	0.0125067	0.0254454	0.0127844	0.0246172	0.0196878	0.00946687	0.0260448
PC 16:1;0_17:1;0	0.0547158	0.138416	0.13249	0.143118	0.098961	0.0575596	0.049545	0.0775376	0.109488	0.121845	0.0757268	0.0539693	0.126771	0.115283	0.112437	0.0638285	0.0852799	0.141484	0.0786081	0.0775941	0.0694519	0.131545	0.0878641	0.0810516	0.0793555	0.113224	0.111356	0.0816757	0.0850191	0.108112	0.0781961	0.0694615	0.129131	0.07365	0.0700013	0.0677869	0.0489071	0.110953	0.10776	0.10022	0.120716	0.131561	0.066798	0.121607	0.0596788	0.124928	0.119467	0.0417423	0.114174
PC 16:2;0_17:0;0	0.00164086	0.0052265	0.00351766	0.00325605	0.00269144	0.00154174	0.000745944	0.00270442	0.00304457	0.00482721	0.00175637	0	0.00311198	0.00335666	0.0019623	0.00399327	0.00298864	0.00332728	0.0021706	0.00216446	0.00193596	0.00331018	0.00237394	0.00212227	0.00287847	0.00320868	0.00360517	0.00183734	0.00115996	0.00312393	0.00352741	0.00283527	0.0058022	0.00266889	0.00190081	0.00173769	0.00191206	0.00564649	0.00476421	0.00485996	0.00399832	0.00458164	0.00205267	0.00429637	0.00226352	0.00622106	0.00392683	0.00134955	0.00494329
PC 14:0;0_19:3;0	0	0	0	0	0	0	0	0	0	0	0	0	0	0	0	0	0	0	0	0	0	0	0	0	0	0	0	0	0	0	0	0	0	0	0.00174388	0	0	0	0	0	0	0	0	0	0	0	0	0	0
PC 15:0;0_18:3;0	0	0	0	0	0	0	0	0	0	0	0	0	0	0	0	0	0	0	0	0	0	0	0	0	0	0	0	0	0	0	0	0	0	0	0	0	0	0	0	0	0	0	0	0	0	0	0	0	0
PC 15:1;0_18:2;0	0	0	0	0	0	0	0	0	0	0	0	0	0	0	0	0	0	0	0	0	0	0	0	0	0	0	0	0	0	0	0	0	0	0	0	0	0	0	0	0	0	0	0	0	0	0	0	0	0
PC 16:1;0_17:2;0	0.0503317	0	0	0.0473296	0	0	0.0231538	0.104456	0.0598317	0.0808306	0.0513023	0	0	0	0.0461869	0	0	0	0.0551289	0.056029	0.0450968	0	0.0650871	0.064913	0	0	0.0584077	0	0	0	0.0777073	0.0565537	0	0.049177	0.0497099	0.0477478	0	0	0.0699153	0	0	0	0.0555551	0	0.073094	0.130796	0.0641431	0	0
PC 16:2;0_17:1;0	0.00426202	0.0928101	0.0529191	0.00366032	0	0.0447225	0.00211852	0.0103887	0.00598196	0.00922298	0.00444993	0.102713	0.0693954	0.0773598	0.00318345	0.230881	0.0576856	0.0929593	0.00538758	0.00501109	0.0050523	0.0585122	0.00593923	0.00714248	0	0.0593873	0.00779869	0	0.031122	0.0722795	0.0109345	0.00806788	0.0739761	0.00604483	0.0044121	0.00472979	0.0741422	0.0988417	0.00872645	0.110306	0.0774133	0.110096	0.00512235	0.092282	0.00864485	0.0170058	0.00623577	0.0451669	0.0784653
PC 14:0;0_20:0;0	0.0081623	0.00911515	0	0	0	0.00771027	0	0	0.00659982	0.00798934	0.00653487	0.0107689	0	0	0.00541176	0	0	0	0	0.00921106	0.0060604	0.00807364	0	0.00690954	0	0.00586647	0	0	0	0.00535705	0	0	0.00870232	0	0	0	0.00590774	0	0.00799532	0	0.0061817	0.00609066	0	0.007107	0	0	0.00615359	0.0054068	0
PC 15:0;0_19:0;0	0.00343929	0	0	0.00295256	0	0	0	0	0	0	0	0	0	0	0	0	0	0	0	0	0	0	0	0	0	0	0	0	0	0	0	0	0	0	0	0	0	0	0	0	0	0	0	0	0	0	0	0	0
PC 14:0;0_20:1;0	0.0220749	0.0311209	0.0344088	0.0353806	0.0304677	0.0310298	0.0273859	0	0.0301793	0.035681	0.0372424	0.0315108	0.0402184	0.0493622	0.0370889	0.0464481	0.0424454	0.0434546	0.0354784	0.0337075	0.0245605	0.0342112	0.0301996	0.0318776	0.0345324	0.0430229	0.0408718	0.034947	0.0277435	0.0348785	0.0252207	0.0267096	0.0336011	0.0256086	0.0317578	0.0309347	0.0369737	0.0338041	0.0321839	0.0402274	0.0371224	0.0398621	0.0311403	0.0389355	0.0338826	0.0312171	0.0298457	0.0242682	0.0320474
PC 15:0;0_19:1;0	0	0	0.0151367	0	0	0	0	0	0	0	0	0	0	0	0	0	0.0183865	0	0	0	0	0	0	0	0	0	0	0	0	0	0	0	0	0	0	0	0	0	0	0	0	0	0	0	0	0	0	0	0
PC 16:0;0_18:1;0	6.19915	8.43603	7.71139	7.79063	7.5495	7.47451	6.28518	7.99096	6.97625	7.76916	7.8322	7.05383	8.03894	8.7607	7.50078	8.26886	7.58071	8.2783	6.96376	6.10412	5.60164	6.96544	6.93888	6.34196	7.85851	9.29741	8.97338	7.97455	7.89838	8.34737	7.39665	7.23327	8.83889	7.96948	7.17078	7.75236	8.85631	8.91663	8.50261	9.38696	8.89521	9.04334	7.83594	7.99576	7.80319	7.69605	7.72744	5.30017	9.44417
PC 16:1;0_18:0;0	0.299152	0.415706	0.342402	0.367237	0.351291	0.356298	0.292015	0.39613	0.35248	0.385149	0.39839	0.341786	0.315004	0.304142	0.285293	0.314837	0.265916	0.326557	0.365741	0.297121	0.287757	0.331049	0.357154	0.324753	0.306291	0.330299	0.353092	0.33471	0.322069	0.335132	0.358859	0.366874	0.445599	0.389324	0.348891	0.37476	0.351778	0.354547	0.333026	0.380076	0.377081	0.375867	0.345916	0.364792	0.362498	0.378691	0.357147	0.250366	0.42474
PC 17:0;0_17:1;0	0.0262969	0	0.0389418	0.0349215	0.031552	0.0281157	0.0152273	0.0297369	0.0224994	0.0274709	0.0234349	0.0314445	0.0378457	0.0366468	0.0304869	0.0488068	0.0406976	0.0338075	0.0318083	0.0274129	0.0226682	0.0296386	0.0305832	0.0258967	0.0230556	0.0310041	0.028229	0	0.0204577	0.0261128	0.026	0.0304298	0.0250288	0.0242998	0.0253217	0.0266571	0.0274868	0.0352141	0.0292949	0.029367	0.0267991	0.0301336	0.0311958	0.0282635	0.0322144	0.0287085	0.0280975	0.020439	0.0262439
PC 14:0;0_20:2;0	0.009055	0.0137916	0.0112274	0.0107901	0.00909454	0.00783102	0.0116208	0.0137817	0.0117307	0.0131524	0.0134566	0.0155093	0.0133933	0.0148038	0.00988541	0.015741	0.0137615	0.0133234	0.0161286	0.013489	0.0110501	0.0146896	0.0138875	0.0131175	0.0123304	0.014354	0.0180675	0.0126774	0.0128073	0.0137745	0.010588	0.0110879	0.0157452	0.0127855	0.0102613	0.0117741	0.0105961	0.0139077	0.0131227	0.0122806	0.0134673	0.0124046	0.0127475	0.0126568	0.0115759	0.014334	0.0110427	0.00762388	0.0128499
PC 14:1;0_20:1;0	0.00675333	0	0.0102307	0.00926777	0	0.00925453	0.00791681	0.0132518	0.0131586	0	0.0116131	0	0	0	0.0110981	0.0105426	0	0.0100253	0.0124391	0.00974488	0.00976859	0.0107841	0.0119025	0.0107109	0	0	0	0	0.0107518	0	0	0	0	0.00822066	0.0111288	0.0114494	0	0.0129138	0.0112498	0.0109399	0	0.0110751	0.0112223	0.0110524	0.010676	0.0124971	0.0109645	0.00660363	0.0117698
PC 15:0;0_19:2;0	0	0	0	0	0	0	0	0.00459515	0	0	0	0	0	0	0	0	0	0	0	0	0	0	0	0	0	0	0	0	0	0	0	0	0	0	0	0	0	0	0	0	0	0	0	0	0	0	0	0	0
PC 16:0;0_18:2;0	0.326177	0.425245	0.395073	0.399278	0.356899	0.368079	0.379285	0.473651	0.393433	0.478457	0.465655	0.411026	0.36087	0.347776	0.313401	0.377449	0.302566	0.363468	0.404279	0.378939	0.342036	0.386598	0.445997	0.403325	0.372698	0.417796	0.457668	0.370004	0.348712	0.41753	0.423827	0.419126	0.494902	0.449283	0.409833	0.422981	0.418506	0.421761	0.430112	0.479356	0.420441	0.45587	0.41333	0.418505	0.414462	0.41451	0.407699	0.282792	0.468299
PC 16:1;0_18:1;0	1.50961	2.11856	1.75448	1.79742	1.70194	1.69372	1.52713	2.16147	1.90221	2.14539	2.23686	1.8405	2.14817	2.1209	1.88355	2.23697	1.77461	2.12384	2.04894	1.79376	1.69624	1.89457	2.16569	1.89087	1.70124	1.79079	2.08452	1.53381	1.50279	1.87865	1.73249	1.92819	2.23787	1.8091	1.85601	1.80133	1.73313	1.88978	1.64934	1.80477	1.91144	1.9412	1.7667	1.86613	1.82948	1.89003	1.91916	1.25526	1.95928
PC 16:2;0_18:0;0	0.00914937	0.012954	0.0122541	0.00936844	0.0106497	0.00903902	0.00900092	0.0140099	0.011085	0.0131519	0.01327	0	0.0072665	0	0.00816049	0	0	0.0100329	0.0108453	0.0114864	0.00926546	0.0119372	0.0113391	0.0130247	0	0.0133185	0.0149614	0.0139663	0.0129204	0.0093848	0.0127883	0.013594	0.0128282	0.0115404	0.0124374	0.0115021	0.0110143	0.0139591	0.0121249	0.0126943	0.0103383	0.013289	0.0119649	0.0115773	0.0121434	0.0119281	0.0117862	0.00778462	0.011622
PC 17:0;0_17:2;0	0	0	0	0	0	0	0	0	0	0	0	0	0	0	0	0	0	0	0	0	0	0	0	0	0	0	0	0	0	0	0	0	0	0	0	0	0	0	0	0	0	0	0	0	0	0	0	0	0
PC 17:1;0_17:1;0	0.0133005	0.0210796	0.0177262	0.0201345	0.0180978	0.0184624	0.012276	0.0154759	0.0137354	0.0175434	0.0145012	0.014995	0.0231806	0.0271448	0.017837	0.0239853	0.0204701	0.01964	0.0189385	0.0151108	0.0144339	0.0174267	0.0164741	0.0167655	0.0178233	0.01648	0.0172951	0.0133884	0.0149434	0.0159696	0.0149672	0.0154387	0.0185927	0.0166747	0.0153224	0.0149503	0.0131996	0.0198392	0.0145998	0.0172157	0.0172833	0.0152378	0.0191941	0.0171365	0.0176342	0.0173313	0.0153633	0.0112922	0.0119582
PC 14:0;0_20:3;0	0.0126513	0.0259786	0.0193513	0.0185085	0.017855	0.0198445	0.0166113	0.0246043	0.0220879	0.0235981	0.0237828	0.0235866	0.0252947	0.0230574	0.0189019	0.0227431	0.0184427	0.02362	0.0219713	0.0176439	0.0196102	0.0177658	0.0241937	0.017554	0.0242377	0.025778	0.0304962	0.0213636	0.025332	0.0238659	0.0206035	0.0209409	0.0272279	0.0197081	0.0269342	0.0209212	0.0236577	0.0245079	0.0225747	0.0219773	0.024447	0.0268313	0.0221225	0.0208104	0.0191922	0.0196504	0.0219921	0.0129271	0.0250285
PC 14:1;0_20:2;0	0	0	0	0	0	0	0	0	0	0	0	0	0	0	0	0	0	0	0	0	0	0	0	0	0	0	0	0	0	0	0	0	0	0	0	0	0	0	0	0.0072338	0	0	0	0	0	0	0	0	0
PC 15:0;0_19:3;0	0	0	0	0	0	0	0	0	0	0	0	0	0	0	0	0	0	0	0	0	0	0	0	0	0	0	0	0	0	0	0	0	0	0	0	0	0	0	0	0	0	0	0	0	0	0	0	0	0
PC 16:0;0_18:3;0	0.026829	0.0402875	0.0289755	0.0310847	0.0315761	0.0298179	0.0283987	0.0390116	0.0360064	0.0377305	0.0425486	0.0347366	0.0256625	0.0245765	0.0244244	0.0269338	0.0194143	0.0287636	0.0330257	0.0320753	0.0279475	0.0282766	0.0343577	0.0356656	0.0306949	0.0290213	0.0423854	0.0305017	0.0292097	0.034302	0.0352594	0.0410448	0.0419189	0.0403782	0.0394971	0.0346612	0.0402676	0.0407351	0.0411055	0.0378946	0.0364556	0.0426714	0.0352748	0.036425	0.0319847	0.0361885	0.0366939	0.0251237	0.0405143
PC 16:1;0_18:2;0	0.098389	0.141954	0.133636	0.124444	0.0962743	0.106824	0.118954	0.173461	0.164735	0.164707	0.176903	0.143394	0.130973	0.121364	0.111003	0.105494	0.0821411	0.121291	0.181779	0.161355	0.158308	0.181116	0.205134	0.188966	0.0978855	0.118773	0.142967	0.0942328	0.106001	0.124747	0.133157	0.158333	0.160664	0.137195	0.146898	0.149365	0.116965	0.128149	0.11458	0.104106	0.119591	0.121389	0.14991	0.136998	0.128626	0.13518	0.148666	0.0917607	0.121104
PC 16:2;0_18:1;0	0.0353603	0.0563212	0.0495782	0.0448035	0.0335083	0.0391838	0.0361978	0.0571264	0.0584537	0.0566227	0.0547525	0.0551554	0.0520564	0.0528186	0.043189	0.0387418	0.0350257	0.0510318	0.057813	0.0485577	0.0468085	0.0517266	0.0571933	0.0564386	0.0442444	0.048538	0.0614871	0.0479844	0.0501579	0.0519859	0.0503229	0.054923	0.0570801	0.0488005	0.0595878	0.0535663	0.0520907	0.0619391	0.056009	0.0525645	0.0557508	0.0568724	0.0548265	0.0469956	0.0468834	0.0614008	0.0542636	0.0302417	0.0476117
PC 17:1;0_17:2;0	0	0	0	0	0	0	0	0	0	0	0	0	0	0	0	0	0	0	0	0	0	0	0	0	0	0	0	0	0	0	0	0	0	0	0	0	0	0	0	0.00662308	0	0	0	0	0	0	0	0	0
PC 14:0;0_20:4;0	0.0681629	0.107908	0.0932683	0.0903844	0.0675589	0.0668033	0.060343	0.0907815	0.0878551	0.100738	0.0893979	0.117423	0.0800655	0.0758243	0.0599801	0.0721022	0.0681908	0.0767925	0.09445	0.0666756	0.0715294	0.084087	0.0748105	0.0714322	0.122407	0.0914067	0.121676	0.130225	0.109745	0.101064	0.0903727	0.103834	0.0990614	0.0787725	0.106258	0.092477	0.092645	0.10308	0.0986955	0.0865341	0.095761	0.110441	0.0959829	0.0865137	0.0790885	0.0914274	0.0991753	0.0526369	0.128661
PC 16:1;0_18:3;0	0.0281484	0.0358307	0.0256295	0.0265949	0.0132508	0.0239571	0.023337	0.0368275	0.0300004	0.0356582	0.0328254	0	0.0237202	0.0243585	0.0177498	0	0	0.0255136	0.0290939	0.0266452	0.0268182	0.0303119	0.0341663	0.0331292	0	0.0238538	0.0437462	0	0	0.0324133	0.0343247	0.0441136	0.0382862	0.028292	0.0331145	0.0305803	0.0276261	0.0324666	0.0370286	0.0487	0.0315265	0.0316021	0.0314632	0.0303151	0.0291518	0.0495911	0.0349949	0.0220548	0
PC 16:2;0_18:2;0	0	0	0	0	0	0	0.00948925	0.0165455	0.0148492	0	0.0133672	0	0	0	0.00903994	0	0	0	0.0180257	0.013674	0.0140639	0	0.0162472	0.0152966	0	0.0126067	0	0	0	0.0133273	0	0	0	0.0090829	0.0125088	0.0155255	0	0	0	0	0.00983225	0	0	0	0	0	0	0	0
PC 14:0;0_20:5;0	0	0.0927286	0.0767432	0.0731321	0	0.0638546	0	0.0616119	0.09616	0.0130842	0.0697227	0	0	0	0.0634099	0	0	0.0650931	0.118721	0.073533	0.057054	0	0.0606577	0	0.0311811	0.0869581	0.0681208	0	0	0.0736943	0.0721609	0	0.0478286	0.0413943	0.076316	0.064234	0.0685983	0.0593541	0.0699227	0.0885138	0.0874911	0.0750665	0.0500242	0.0667485	0	0.0537319	0.075205	0	0.0445588
PC 14:1;0_20:5;0	0	0	0	0.0229717	0	0	0	0	0	0	0	0	0	0	0.0198263	0	0	0	0	0	0	0	0	0	0	0	0	0	0	0	0	0	0	0.0188142	0.0291232	0	0	0	0	0	0	0	0	0	0	0	0	0	0
PC 15:0;0_20:0;0	0.000714183	0.000596956	0.00099309	0.000821731	0	0.000936458	0	0.000471757	0	0	0.000562803	0	0.000846324	0	0.000766086	0.000916575	0	0	0.000599127	0	0.000534685	0	0.000646328	0.000761841	0	0	0	0	0	0	0.000494756	0	0	0.000365998	0.000506405	0.000456052	0	0	0.00042912	0	0.000377429	0.000549323	0.000681391	0.000733918	0.00074695	0.000840817	0	0.000482881	0
PC 16:0;0_19:0;0	0.00259979	0	0	0.00264382	0	0.00296903	0	0.0027623	0	0.00246934	0	0	0	0	0.00300659	0	0	0.00431418	0.00212586	0.00246579	0.00215287	0	0	0	0	0	0	0	0	0	0	0	0.00313389	0	0.00242954	0.00194932	0.00248691	0	0.00252353	0.00327298	0.00221513	0.00302338	0	0.00352021	0.0036902	0.0037763	0.00227909	0.00215788	0.00324078
PC 17:0;0_18:0;0	0	0.01554	0.0175859	0.0132147	0.0195333	0	0	0	0.0108976	0.0120643	0.0126418	0	0.0163092	0.0195711	0	0.0339657	0	0	0.00914849	0	0	0.0129576	0.0113147	0	0	0.0116515	0.0133814	0	0	0.0151465	0	0.0165428	0.0152582	0.013868	0.0117898	0.0114557	0	0.015595	0.0129328	0.0141916	0	0	0.0145391	0	0	0.0146133	0.0114649	0	0
PC 14:0;0_21:1;0	0	0	0	0	0	0	0.00128734	0.0020783	0	0.00256681	0	0	0	0	0	0	0	0.00186121	0	0	0	0	0	0.00158237	0	0	0	0	0	0	0	0	0	0	0	0	0	0	0	0	0	0	0	0	0	0	0	0	0
PC 15:0;0_20:1;0	0.0352924	0.0436963	0.0379733	0.0421716	0.0381209	0.0404877	0.0281226	0.038366	0.037318	0.0336995	0.0351522	0.0355906	0.0569963	0.0631358	0.0533949	0.0586323	0.0514363	0.061196	0.0478235	0.0395695	0.0380875	0.0491339	0.0439727	0.0446444	0.0205944	0.0428866	0.030558	0.0362928	0.0357534	0.0315244	0.0278205	0.0331185	0.0373257	0.0297267	0.0310733	0.0304505	0.0340081	0.0376755	0.0310862	0.0309994	0.0383325	0.0366683	0.0409203	0.0384719	0.0398263	0.0396614	0.0384508	0.0273916	0.0253209
PC 16:0;0_19:1;0	0.0256877	0.0301495	0.0308768	0.0343952	0.0266631	0.0291491	0.0264951	0.0337678	0.0284648	0.0293185	0.0323316	0.0267535	0.0346129	0.0317898	0.0301946	0.0435989	0.0283929	0.0363277	0.0262962	0.0259042	0.0244253	0.028478	0.0304096	0.0281793	0.0178203	0.0395464	0.0373564	0.0463008	0.0373393	0.0334242	0.028542	0.0325029	0.0366946	0.0362677	0.0312551	0.0311106	0.0343609	0.0338447	0.0361015	0.0323037	0.0347038	0.0335647	0.0365175	0.0301829	0.032496	0.0307952	0.0303292	0.0225687	0.0390014
PC 16:1;0_19:0;0	0.0129519	0.0166054	0.0157223	0.0153005	0.0138935	0.0138145	0.00952156	0	0.0111813	0	0.0146298	0	0.0175583	0.0134299	0.0118829	0.0181255	0	0.0146429	0.0124326	0.0133981	0.0125024	0.0112126	0.0160479	0.0140347	0	0.0144898	0	0	0	0.0110418	0.0134513	0.01507	0	0.0159951	0.0131454	0.0134835	0.0111077	0	0.0103512	0.0126081	0.0133239	0.0123895	0.0160474	0.0147075	0.012113	0.0146634	0	0.00913819	0.0140259
PC 17:0;0_18:1;0	0.210282	0.278049	0.270235	0.277732	0.240407	0.251266	0.160188	0.220823	0.178224	0.215257	0.211174	0.196067	0.281822	0.272021	0.226863	0.319008	0.230362	0.278134	0.192903	0.192452	0.179485	0.201601	0.222215	0.196529	0.133173	0.251489	0.223417	0.217974	0.215386	0.199297	0.211906	0.244247	0.279125	0.247917	0.233451	0.237266	0.223948	0.247943	0.231847	0.231794	0.249081	0.250894	0.262983	0.224521	0.220587	0.241522	0.22756	0.16594	0.236296
PC 17:1;0_18:0;0	0.0215794	0.026056	0.0263744	0.0268776	0.020034	0.0237033	0.0188978	0.025073	0.016654	0.0204525	0.0191611	0.0184494	0	0	0.0185128	0	0.015903	0	0.0151562	0.0173454	0.0163394	0.0183007	0.0186691	0.0189482	0.0125532	0.0271243	0.0229396	0.0254203	0	0.0200841	0.0226811	0.0230823	0.0275247	0.0292303	0.0215281	0.0260673	0.0227605	0.0247793	0.0264	0.0258899	0.021735	0.0258874	0.0240748	0.0229992	0.0221108	0.0226787	0.019637	0.0154635	0.0277695
PC 15:0;0_20:2;0	0	0	0.0117291	0.011777	0	0	0.0111672	0	0.0134303	0	0.0145616	0	0	0.0188618	0.0146189	0	0	0.016748	0.018497	0.0175861	0.0163181	0.0170582	0.0206018	0.0166186	0.0153481	0.0169083	0	0	0	0.0135122	0.0117699	0.013791	0.0171375	0	0	0.0112451	0.0141146	0	0.0113361	0.0132353	0.0153222	0.015331	0.0156517	0.0142878	0.0150981	0.0153124	0.0146442	0.0104265	0.0114496
PC 15:1;0_20:1;0	0	0	0	0.0110351	0	0	0	0	0	0	0	0	0	0	0	0	0	0	0	0	0	0	0	0.0101177	0	0	0	0	0	0	0	0	0	0	0	0	0	0	0	0	0	0	0	0	0	0	0	0	0
PC 16:0;0_19:2;0	0.00919108	0.0115612	0.0106092	0.0112814	0.00952795	0.00921679	0.0110215	0.0115775	0.00893145	0.0132363	0.0101997	0.0128625	0.00913843	0.00987607	0.00759481	0.0179412	0.00938789	0.010672	0.00942389	0.00917512	0.00792075	0.0107793	0.0092916	0.00982757	0.0114378	0.0110946	0.0141151	0.0168426	0.0113092	0.00961698	0.0121088	0.00977504	0.015821	0.0132725	0.0109658	0.0121669	0.00976282	0.0135261	0.0134184	0.0154947	0.00937015	0.0119789	0.0112714	0.0108009	0.01016	0.012546	0.00919213	0.00717827	0.0118867
PC 16:1;0_19:1;0	0.0202896	0.0286552	0.0247122	0.0243747	0.0207401	0.0210317	0.0170879	0.0262821	0.0203105	0.026341	0.0253497	0.0232208	0.0308911	0.0250418	0.0214597	0.0341899	0.0207617	0.0265796	0.021669	0.0212489	0.0194753	0.0211056	0.0271071	0.0224662	0.0197744	0.0219737	0.0278746	0.0191414	0.0182315	0.0219231	0.0231115	0.0224587	0.0286817	0.0245648	0.0246452	0.0233456	0.0210505	0.0239709	0.0200059	0.0212814	0.0205602	0.0224013	0.0225513	0.0222557	0.0230217	0.0239403	0.0226242	0.0153482	0.027044
PC 17:0;0_18:2;0	0.0182104	0.0213	0.0244405	0.0232015	0.0158011	0.0209751	0.0151715	0.0218085	0.0154379	0.0182111	0.0196753	0.0172591	0.0213238	0.0172737	0.0182155	0.021935	0.017036	0.0221897	0.0223144	0.0202517	0.0187051	0.0217819	0.0219869	0.020028	0.0171345	0.0223977	0.019067	0.0196236	0.0163802	0.0171223	0.0207446	0.0188187	0.0217604	0.0250969	0.0227415	0.0216257	0.0202175	0.0202057	0.0199468	0.0201519	0.0208242	0.0218235	0.0229011	0.0221902	0.0192679	0.0214475	0.0192373	0.0136632	0.0209749
PC 17:1;0_18:1;0	0.236582	0.270879	0.293606	0.298485	0.202313	0.263549	0.196327	0.28411	0.207805	0.226382	0.265179	0.215477	0.310321	0.295532	0.304509	0.325399	0.249325	0.353142	0.266416	0.233315	0.226006	0.271421	0.268563	0.246041	0.203191	0.316968	0.26072	0.274786	0.246502	0.249762	0.274644	0.254515	0.279287	0.304193	0.265818	0.282331	0.284412	0.272827	0.267963	0.263541	0.280859	0.313229	0.296349	0.280031	0.278138	0.272329	0.255181	0.183773	0.285368
PC 17:2;0_18:0;0	0	0	0	0	0	0	0.00384689	0	0.00237804	0	0	0	0	0	0	0	0	0	0	0	0	0	0	0	0	0	0	0	0	0	0	0	0	0.00411826	0	0	0	0	0	0	0	0	0	0	0	0	0.00291568	0	0
PC 15:0;0_20:3;0	0	0	0.00962811	0.00936917	0	0	0.00956703	0.0107653	0.00740643	0.0086519	0.0105104	0	0	0.00596526	0.00768092	0	0	0.00775434	0	0.0103649	0.00903633	0.0112459	0.0113487	0	0	0	0	0	0	0	0	0.0101689	0.00978772	0	0.0186535	0.01213	0.0103658	0.00754427	0.0108183	0.00863324	0	0	0	0	0.00856565	0.00866349	0	0.0068157	0
PC 16:0;0_19:3;0	0	0.00321655	0.0023236	0.00203722	0	0.00343504	0.00242972	0.00316085	0.00148697	0.00341449	0.00270872	0	0.00230466	0.0015126	0.00161842	0	0	0.0017443	0.00337522	0.00271682	0.00235282	0.00273147	0.00272623	0.00350724	0	0.00168027	0	0.00321434	0.00294743	0.00268538	0.00431949	0.00249145	0.00371225	0.0030433	0.00402879	0.0028818	0.00284886	0.00289018	0.0017487	0.00147372	0.00358335	0.00268805	0.00289723	0.00345314	0.00188066	0.00288131	0.00339386	0.00218552	0.00418187
PC 16:1;0_19:2;0	0.00250277	0.00367921	0.00279099	0.00262643	0.00296993	0.00284759	0.00291245	0.0032038	0.00253242	0.00429156	0.0034288	0	0	0.00235155	0.00186949	0.011264	0	0.00195938	0.00409214	0.0028976	0.00253326	0.00332945	0.00404008	0.00396601	0	0.00221124	0.00382509	0.00248828	0.00253935	0	0.00356351	0.00267141	0.00392061	0.00367815	0.00653592	0.00253115	0.0019929	0.00275703	0.00231882	0.0034682	0.00322275	0.00300795	0.0033245	0.00292942	0.00160997	0.00380212	0.00354708	0.0018754	0.0037321
PC 16:2;0_19:1;0	0	0	0	0	0	0	0	0	0	0	0	0	0	0	0	0	0	0	0	0	0	0	0	0	0	0.000291487	0	0	0	0	0	0	0	0	0	0	0	0	0	0	0	0	0	0	0	0	0	0	0
PC 17:0;0_18:3;0	0.000616107	0	0.00080665	0.000843334	0	0.000852837	0	0	0.00048887	0	0	0	0	0	0	0	0	0.000375075	0	0	0.000418936	0	0.000768394	0.00078356	0	0.000957596	0	0	0	0	0	0.00075674	0	0.00173726	0.00155534	0	0	0	0.000900665	0.000935053	0	0.000744995	0.00119833	0.000687421	0.000563332	0.000843689	0.000721128	0.000505666	0
PC 17:1;0_18:2;0	0.0103632	0.00740603	0.0137174	0.0133709	0.00557791	0.010501	0.0109947	0.0121332	0.00851924	0.0071346	0.0116635	0.00806616	0.00783351	0.00591269	0.00923186	0.0281284	0.00623913	0.00845916	0.0169569	0.0114644	0.010902	0.0177966	0.0139752	0.0168739	0.023014	0.015931	0.00928838	0.0129031	0.0123768	0.0122898	0.0132949	0.00961957	0.00772687	0.0187146	0.0184821	0.0154526	0.00883331	0.00611309	0.0120635	0.00899338	0.0140161	0.0112278	0.0197856	0.0145083	0.00787554	0.00923809	0.0127586	0.00700674	0.0113284
PC 17:2;0_18:1;0	0.0197719	0.0284572	0.0210344	0.0196776	0.0226992	0.0209683	0.0151444	0.0227603	0.0173389	0.0243159	0.0242506	0.0299965	0.0304306	0.0254321	0.0203013	0	0.0228926	0.0192377	0.0326094	0.0187416	0.0191494	0.0228891	0.026871	0.0287765	0	0.0252461	0.0341665	0.0215299	0.020176	0.0307346	0.0244641	0.0197956	0.0278764	0.0244793	0	0.0210849	0.019821	0.0243307	0.0186548	0.0153885	0.0311247	0.0246472	0.027788	0.0264443	0.0165531	0.0197327	0.0254124	0.0129148	0.0272644
PC 15:0;0_20:4;0	0.0434538	0	0.0437245	0.049776	0.0351048	0.0445294	0.0206257	0.0942276	0.0507308	0	0.0419815	0	0	0	0.0431785	0	0	0.0609898	0	0.042343	0.0437546	0	0.0508738	0	0	0.0477301	0	0	0.0278647	0	0	0.0533588	0	0	0.0462405	0.0525984	0.0474151	0	0.0561702	0.104623	0	0.0786524	0.043058	0	0.0586497	0.102311	0.0429965	0.0305088	0.0716449
PC 16:1;0_19:3;0	0	0	0	0	0	0	0	0	0	0	0	0	0	0	0	0	0	0	0	0	0	0	0	0	0	0	0	0	0	0	0	0	0	0	0	0	0	0	0	0	0	0	0.00726121	0	0	0	0	0	0
PC 17:1;0_18:3;0	0	0	0.00402518	0.00482518	0	0	0.00190451	0	0.0053932	0	0.0054334	0	0	0	0	0	0	0	0	0	0	0	0.00604078	0.047329	0	0.00356834	0	0	0	0	0.0513455	0	0	0.0498693	0	0	0	0.0689688	0.00618145	0.0087743	0	0.00774679	0.00396794	0	0	0.00982599	0.00407121	0	0
PC 17:2;0_18:2;0	0	0	0	0	0	0	0	0	0	0	0	0	0	0	0	0	0	0	0	0	0	0	0	0	0	0	0	0	0	0	0	0	0	0	0	0	0	0	0	0	0	0	0	0	0	0	0	0	0
PC 15:0;0_20:5;0	0	0	0.0450388	0.0433304	0	0	0	0	0	0	0	0	0	0	0.0513517	0	0	0	0	0	0.0426442	0	0	0	0	0	0	0	0	0	0	0	0	0.0517681	0.0453863	0	0	0	0.0738102	0.142413	0	0	0.0498075	0	0	0	0	0.0356844	0
PC 14:0;0_22:0;0	0.000552788	0	0.000528927	0.000967174	0	0	0	0	0	0	0.000585494	0	0	0	0	0	0	0	0	0.000587843	0.000414037	0	0	0.000663025	0	0	0	0	0	0	0	0	0	0	0	0	0	0	0	0	0	0	0	0	0.000489023	0	0	0	0
PC 15:0;0_21:0;0	0	0	0	0	0	0	0	0	0	0	0	0	0	0	0	0	0	0	0	0	0	0	0	0	0	0	0	0	0	0	0	0	0	0	0	0	0	0	0	0	0	0	0	0	0	0	0	0	0
PC 16:0;0_20:0;0	0.00626809	0.00601214	0.00392224	0	0	0	0	0	0	0	0.00610472	0	0.00865886	0.00644884	0	0	0	0.0069492	0.00508704	0.00655111	0.00370055	0.00656657	0.00480921	0.00510949	0	0	0	0	0	0	0.00619278	0.00554732	0	0.00623135	0.00429706	0	0	0	0	0	0.00588591	0.00608627	0.00746959	0.00747657	0.00543214	0.00563488	0.00580672	0.00610454	0
PC 18:0;0_18:0;0	0.00565033	0	0.00412394	0.0112149	0	0	0	0.0118068	0	0	0.00695893	0	0	0	0.010115	0	0	0.0076486	0.00558846	0.00580269	0.00384924	0.00600928	0.0050699	0.00551894	0	0	0	0	0	0	0.00713157	0.00689243	0	0.00656147	0.00608023	0	0	0	0	0	0.00717158	0.00750844	0.00748148	0.00818691	0.00607774	0.00810487	0.00667194	0.00494943	0
PC 14:0;0_22:1;0	0.0042215	0.00548463	0.00380723	0.00430857	0	0.00325271	0.00228973	0.00599276	0.00479418	0	0.00453689	0.00636979	0	0.00448355	0.00333638	0	0	0.00467979	0.00509682	0.00343637	0.00393946	0.00444962	0.00367126	0.00377662	0.00527242	0.00512369	0	0.00384732	0.00260828	0.00330864	0.00354714	0	0	0.00380865	0.00377292	0.00338093	0.00346619	0	0.00382172	0.00565159	0.00291975	0.00384987	0.00361635	0.00493031	0.00475446	0.00526099	0.00374305	0.00218566	0.00468366
PC 14:1;0_22:0;0	0	0	0	0	0	0	0	0	0	0	0	0	0	0	0	0	0	0	0	0	0	0	0	0	0	0	0	0	0	0	0	0	0	0	0	0	0	0	0	0	0	0	0	0	0	0	0	0.0011729	0
PC 15:0;0_21:1;0	0	0	0.00263807	0.00249902	0	0	0	0	0	0	0	0	0	0	0	0	0	0.00267298	0	0	0	0	0	0	0	0.0021575	0	0	0	0	0	0	0	0	0	0	0	0	0.00167144	0	0	0	0.0018484	0	0.0026835	0	0	0	0
PC 16:0;0_20:1;0	0.0616523	0.0845357	0.0738843	0.0732728	0.0697449	0.069658	0.0612143	0.0806097	0.0741504	0.073133	0.0756286	0.0724075	0.0898948	0.095972	0.0758104	0.0947884	0.0833191	0.0890584	0.0886377	0.0689344	0.0603752	0.0880598	0.0754108	0.0728932	0.0848204	0.0942658	0.0818029	0.083621	0.0773457	0.0758961	0.0718723	0.0732257	0.0792478	0.0683476	0.0659104	0.0701424	0.0830613	0.0882635	0.0835065	0.0920423	0.0882999	0.0811262	0.0832086	0.0816696	0.0755394	0.0752632	0.069746	0.0545754	0.090786
PC 16:1;0_20:0;0	0.0148487	0	0.0202384	0.0203304	0.0198227	0.0177232	0.013249	0.0198511	0.01594	0.0204865	0.0191751	0.017974	0.0159123	0	0.0144799	0	0	0.0180655	0.0187944	0.0172348	0.0155402	0.018859	0.0187665	0.0168633	0	0	0	0.0143035	0.0136	0.0149316	0.0177114	0.0185184	0.0226878	0.0216918	0.0192018	0.0189178	0	0.0166998	0	0.0192014	0.0181705	0.0176218	0	0.0198846	0.0174316	0.0190147	0.0158302	0.0132328	0
PC 17:0;0_19:1;0	0.00257808	0.00465164	0	0.00436957	0.00323026	0.0031773	0.00143708	0.0027545	0.00241188	0	0	0	0.00427456	0.00492475	0.00247124	0.00475442	0	0.00343695	0.00344763	0.00305537	0.00238564	0.00321503	0.00287899	0.00316672	0.00452011	0.00358694	0	0	0.00282543	0	0.0029059	0.00355994	0.00310501	0.00323007	0.00361762	0.0029063	0.00326939	0.00409492	0.00277802	0.00393564	0.00310782	0.00334696	0.00328539	0.00287218	0.00352117	0.00424802	0.00245298	0.00249946	0.0029825
PC 18:0;0_18:1;0	0.445446	0.65651	0.603576	0.593814	0.585235	0.545438	0.411579	0.583959	0.530292	0.548117	0.569448	0.493365	0.541166	0.616836	0.473925	0.565742	0.485782	0.547434	0.562838	0.427922	0.405198	0.587686	0.482862	0.439346	0.715668	0.850065	0.672391	0.666099	0.639243	0.638405	0.571079	0.60225	0.725785	0.650001	0.606221	0.668235	0.684589	0.727552	0.681203	0.711765	0.735458	0.67565	0.639604	0.595014	0.560225	0.574889	0.553187	0.37652	0.700168
PC 14:0;0_22:2;0	0	0	0	0	0	0	0	0	0	0	0	0	0	0	0	0	0	0	0	0	0	0	0	0	0	0	0	0	0	0.00315132	0	0	0	0	0	0	0	0	0	0	0	0	0	0	0	0	0	0	0
PC 15:0;0_21:2;0	0	0	0	0	0	0	0	0	0	0	0	0	0	0	0	0	0	0	0	0	0	0	0	0	0	0	0	0	0	0	0	0	0	0	0	0	0	0	0	0	0	0	0	0	0	0	0	0	0
PC 16:0;0_20:2;0	0.0398507	0.0616403	0.051937	0.0508669	0.0484905	0.0471562	0.0573365	0.0699142	0.0616876	0.0633425	0.0608252	0.0641518	0.0637534	0.0638625	0.0539431	0.063632	0.055436	0.0554042	0.0688426	0.0605869	0.057307	0.0669988	0.0716867	0.0625059	0.0668343	0.0698588	0.0698634	0.0617114	0.0580308	0.0580168	0.0558891	0.0554413	0.0677582	0.0568217	0.0531391	0.0556193	0.0616048	0.0632119	0.0636499	0.0791826	0.0619721	0.0638743	0.0626876	0.0603329	0.0613876	0.0659904	0.061477	0.0411688	0.0706786
PC 16:1;0_20:1;0	0.0877045	0.138248	0.124502	0.125974	0.103852	0.105826	0.0985848	0.1298	0.114449	0.123755	0.133365	0.110639	0.134393	0.146489	0.13136	0.144466	0.126619	0.142741	0.131974	0.109137	0.105253	0.132716	0.137059	0.119995	0.109912	0.123453	0.11724	0.110111	0.109479	0.117692	0.0990104	0.112289	0.124916	0.115722	0.113063	0.113835	0.1058	0.110887	0.111954	0.118603	0.11568	0.118076	0.118893	0.112015	0.111834	0.120164	0.123466	0.0779058	0.127215
PC 17:0;0_19:2;0	0	0	0	0	0	0	0	0	0.0028222	0	0	0	0	0	0	0	0	0	0	0	0	0	0.00311985	0.00319106	0	0	0	0	0	0	0	0	0	0	0	0	0	0	0	0	0	0	0	0	0	0	0	0	0
PC 17:1;0_19:1;0	0.00650542	0.0063096	0	0.0059471	0.00642483	0.00650668	0.00289883	0.00417192	0.0049781	0.0071913	0.00543418	0.00702686	0.0106637	0.00780775	0.00680518	0.011506	0.0103894	0.00995183	0.00465569	0	0.00367416	0.00555165	0.0053674	0.00541129	0.00508387	0.00697405	0.0054147	0.00572467	0.004301	0.0058509	0.00444012	0.00485872	0.0072337	0.0060084	0.00608978	0.00628991	0.00560161	0.00650719	0.0056363	0.0061888	0.00515556	0.0052819	0.00725744	0.00533655	0.00503888	0.00680209	0	0.00443874	0
PC 18:0;0_18:2;0	0.0533779	0.0702809	0.0611217	0.063721	0.062543	0.060535	0.0599857	0.0773501	0.0596052	0.074477	0.0737772	0.0651037	0.0574022	0.0605744	0.0543678	0.0622962	0.0480837	0.0612091	0.0665777	0.0612007	0.0572147	0.0616942	0.0672155	0.0607027	0.0749294	0.0873052	0.0819122	0.0712054	0.0712062	0.0709713	0.0755882	0.0701205	0.0839979	0.077681	0.0688322	0.0718107	0.0771849	0.0799731	0.0782431	0.0850179	0.0744854	0.0768961	0.0711293	0.0742257	0.0639846	0.0727118	0.0650983	0.0465082	0.0809348
PC 18:1;0_18:1;0	1.71774	2.39647	2.26582	2.24852	1.98883	1.97771	1.85626	2.46684	2.11377	2.2737	2.39188	2.06736	2.8992	3.17135	2.71642	3.05495	2.65928	3.0391	2.35036	1.95292	1.90011	2.37268	2.24053	2.04922	2.27554	2.83575	2.66177	2.35893	2.35411	2.42054	2.10175	2.19421	2.5751	2.30123	2.13	2.2946	2.48733	2.5773	2.49903	2.74769	2.66919	2.67446	2.46156	2.38747	2.31704	2.34535	2.32354	1.58479	2.66589
PC 14:0;0_22:3;0	0.00197525	0	0	0	0	0	0.00120491	0	0	0	0	0	0	0	0	0	0	0	0	0	0	0	0	0	0	0	0	0	0	0	0	0	0	0	0	0	0	0	0	0	0	0	0	0	0	0	0	0	0
PC 16:0;0_20:3;0	0.0719337	0.0990799	0.0949551	0.0935054	0.0807288	0.0905552	0.0870362	0.113308	0.0925809	0.118514	0.112304	0.100317	0.0965891	0.0918464	0.0775044	0.0884096	0.0735522	0.0866401	0.0890411	0.0965728	0.0855481	0.081968	0.101914	0.0858379	0.104155	0.122684	0.146475	0.0986003	0.102777	0.112705	0.1171	0.10029	0.13298	0.113806	0.103926	0.102807	0.121243	0.115087	0.11893	0.128391	0.121548	0.133399	0.109356	0.106263	0.0972197	0.0983464	0.099804	0.0680578	0.13698
PC 16:1;0_20:2;0	0.0246821	0.0309308	0.0316614	0.0297433	0.0228887	0.0279661	0.0302312	0.0503578	0.0406946	0.0458982	0.0453264	0.0361572	0.0348235	0.0346712	0.0319055	0.032172	0.0232791	0.0343365	0.050903	0.0465799	0.043491	0.0439352	0.0568267	0.0479412	0.0301939	0.0313482	0.0379081	0.0258927	0.0255747	0.032957	0.03635	0.0388334	0.0412231	0.0330307	0.0365152	0.035262	0.0277104	0.030781	0.0297503	0.0315329	0.034941	0.0346953	0.0354035	0.0397627	0.0365708	0.0378806	0.0386585	0.0251395	0.0338238
PC 16:2;0_20:1;0	0	0	0.00191973	0	0	0	0.00177595	0.00293083	0	0	0	0	0	0	0.00239548	0	0	0	0.00298925	0	0.00202239	0	0	0.00357792	0	0.00256976	0	0	0	0	0.00249775	0.00303766	0	0.00266436	0.00238467	0.00264661	0	0	0	0.00272561	0.00277328	0.00267728	0	0	0	0	0.00244775	0.00147719	0
PC 17:0;0_19:3;0	0	0	0	0	0	0	0	0	0	0	0	0	0	0	0	0	0	0	0	0	0	0	0	0	0	0	0	0	0	0	0	0	0	0	0	0	0	0	0	0	0	0	0	0	0	0	0	0	0
PC 17:1;0_19:2;0	0	0	0.00265365	0.00253371	0.00415041	0.00293477	0.00266796	0	0	0	0.00261778	0	0	0	0.00276385	0	0	0.00317796	0.00402007	0	0.00236857	0.00461143	0.00310078	0.00241612	0	0.00320679	0	0.00421882	0	0	0	0	0	0.00282577	0	0.00342247	0.00229649	0	0.00338272	0.00345595	0.0035778	0	0.00318968	0	0	0.00306819	0.00235447	0.00148354	0
PC 18:0;0_18:3;0	0.00485577	0.0118528	0.00726314	0.00729102	0.0058176	0.00583149	0.00562394	0.0106189	0.00804866	0	0.00663035	0	0	0	0.00557849	0.00740521	0	0.0069574	0.00791408	0.00745129	0.00640655	0.00747565	0.00844669	0.00720122	0	0.00601518	0	0.00828753	0.00840746	0.00638754	0.00670547	0.00753461	0.0109062	0.00771612	0.00935381	0.00848389	0.00698752	0.0087859	0.0111641	0.00979343	0.00867749	0.00848533	0.00792456	0.00899263	0.00716368	0.010362	0.00715442	0.00456987	0.00746554
PC 18:1;0_18:2;0	0.190265	0.292762	0.260415	0.261337	0.208254	0.22551	0.238741	0.341187	0.282582	0.341337	0.331004	0.287186	0.310509	0.304987	0.267931	0.293061	0.225705	0.287844	0.33877	0.315327	0.300541	0.330664	0.355396	0.321497	0.255416	0.301865	0.338011	0.219387	0.252124	0.267981	0.281532	0.294681	0.350767	0.28568	0.275051	0.286277	0.274705	0.28633	0.27932	0.292525	0.292762	0.294381	0.314402	0.28735	0.281052	0.283614	0.291278	0.199401	0.29634
PC 14:0;0_22:4;0	0	0	0	0.00329077	0	0	0	0.00532618	0	0	0	0	0	0	0.00277914	0.00526918	0	0	0	0	0.00323281	0	0	0	0	0.00482978	0	0.00322066	0	0	0.00424732	0.00333496	0	0.00415854	0.00469878	0.00355659	0.00402026	0	0.00470903	0.00287618	0	0	0.00328892	0.00384981	0.0034607	0	0.00362585	0	0
PC 16:0;0_20:4;0	0.0753855	0.117228	0.117036	0.126793	0.0997513	0.104161	0.0983262	0.116497	0.0880091	0.113025	0.122023	0.0957003	0.0831189	0.0811101	0.0788291	0.0760486	0.0802019	0.0950535	0.0839582	0.0787669	0.0981047	0.0902261	0.106465	0.0812934	0.100151	0.103626	0.109227	0.117007	0.096453	0.105278	0.119606	0.109431	0.120697	0.140613	0.118703	0.11911	0.109196	0.0952655	0.106943	0.114729	0.125473	0.148873	0.0893497	0.10719	0.087751	0.104315	0.109899	0.0703311	0.131011
PC 16:1;0_20:3;0	0.0182019	0.0285962	0.0294498	0.0315192	0.0269239	0.0247635	0.0267789	0.0305438	0.0269949	0.0353829	0.0333842	0.0235209	0.0280057	0.0282838	0.0224808	0.0275141	0.020286	0.0275579	0.0299775	0.0276252	0.030657	0.0316331	0.0355973	0.0284226	0.0248869	0.0281267	0.0294569	0.0211804	0.0250379	0.0275645	0.0312894	0.0321114	0.036758	0.035476	0.0277039	0.0305341	0.0258752	0.0265083	0.0263909	0.0309531	0.0265338	0.0353119	0.0248755	0.0276543	0.0290545	0.0280314	0.0270304	0.0213266	0.0303184
PC 17:1;0_19:3;0	0	0	0	0	0	0	0	0	0	0	0	0	0	0	0	0	0	0	0.0261255	0	0	0	0	0	0	0	0	0	0	0	0	0	0	0	0	0	0	0	0	0	0	0	0.0391562	0	0	0	0	0	0
PC 18:1;0_18:3;0	0.016092	0.0299815	0.0227936	0.0227581	0.0213756	0.0201022	0.0236896	0.0330357	0.0257796	0.035	0.0292201	0.0220137	0.0265437	0.0237335	0.0192072	0.0223139	0.0200333	0.0245568	0.0250801	0.0225945	0.0230771	0.0239649	0.0312565	0.0260866	0.0195708	0.0268324	0.026647	0.0186285	0.0184909	0.0284212	0.0287655	0.0248869	0.0385243	0.0295084	0.0296561	0.03014	0.025763	0.0347955	0.0338433	0.052589	0.0264309	0.0335005	0.0208901	0.0292313	0.0266417	0.0426726	0.0241907	0.0167523	0.0294758
PC 18:2;0_18:2;0	0.00819388	0.0108214	0.0119542	0.0104173	0.0074941	0.00867795	0.0131364	0.0138218	0.0142871	0.0147708	0.0181689	0.0113577	0.00904924	0.00899948	0.00866897	0.0102701	0.00756688	0.0104872	0.0139936	0.0155161	0.0152875	0.0164738	0.0177839	0.017361	0.00770515	0.0104925	0.0127468	0.00845986	0.0091819	0.0107005	0.0128453	0.0119242	0.0126558	0.013356	0.0129042	0.0129623	0.0090484	0.00942293	0.00982006	0.00876116	0.0114047	0.0112725	0.0105823	0.0136221	0.0105782	0.0115536	0.0134002	0.00856481	0.00861913
PC 14:0;0_22:5;0	0.00970624	0.015099	0.0146246	0.0153367	0.0111168	0.0103801	0.010339	0.0171587	0.0175724	0.0185551	0.0184495	0.0110301	0.0134279	0.00649262	0.0103968	0	0	0.0111569	0.0131398	0.0113195	0.0127509	0.0115979	0.0162213	0.011779	0.0124262	0.0185763	0.0181656	0.00953307	0.010964	0.017037	0.0179473	0.0144385	0.0149343	0.0151703	0.0161289	0.0185497	0.0115204	0.0166098	0.0154739	0.0128989	0.0133867	0.0177111	0.015946	0.0112656	0.0128962	0.0145508	0.0158463	0.00653203	0.0168794
PC 16:0;0_20:5;0	0.0399391	0.0574497	0.0531889	0.0542997	0.0467656	0.0469748	0.0446996	0.0547585	0.0423244	0.0580771	0.0598196	0.0522394	0.0352718	0.0413155	0.0382712	0.032863	0	0.0433392	0.0463531	0.0421925	0.0411421	0.0413181	0.0480975	0.0432255	0.048687	0.057211	0.0695017	0.0703008	0.0487333	0.0582992	0.0596496	0.0598137	0.0547531	0.0615528	0.0628572	0.0577272	0.0587456	0.0566815	0.0585988	0.061162	0.0704552	0.06708	0.0582207	0.0484956	0.0456302	0.0496629	0.0549803	0.0337685	0.0690031
PC 16:1;0_20:4;0	0.0240687	0.0363845	0.038373	0.0394595	0.023324	0.0276485	0.025832	0.0403338	0.038002	0.0422843	0.0466029	0.0294621	0.0227868	0.0230638	0.0212371	0.0275226	0.0526	0.0270756	0.0434063	0.0307167	0.0352446	0.0336844	0.0460274	0.0305709	0.0333157	0.0395019	0.0438958	0.0217431	0.0222852	0.0336522	0.0398277	0.042828	0.037979	0.0427076	0.0474336	0.0448979	0.0300162	0.0319413	0.0378176	0.0408553	0.0394574	0.0445657	0.0399835	0.0314725	0.0306905	0.0402114	0.0414999	0.0215162	0.0349167
PC 18:2;0_18:3;0	0	0	0	0	0	0	0.00208622	0	0	0	0	0	0	0	0	0	0	0	0	0	0.00230019	0	0	0.00275207	0	0	0	0	0	0	0	0	0	0	0	0	0	0	0	0.00819026	0	0	0	0	0	0	0	0	0
PC 14:0;0_22:6;0	0.0829798	0.119669	0.11098	0.0591396	0	0.0808337	0.0532191	0.119767	0.10301	0.123597	0.0624152	0	0	0	0.0191002	0	0	0.0525613	0	0	0.0351829	0.0876225	0.0530935	0.0415446	0	0.0647377	0.120712	0.0952184	0.0803399	0.0697505	0.12143	0	0.110515	0.0680011	0.0531414	0.0507181	0.107177	0.101726	0.0713724	0.0413869	0.0601118	0.114103	0.0603975	0.0476368	0.084423	0.0307679	0.0662305	0	0.0650909
PC 14:1;0_22:5;0	0	0	0	0	0	0	0.0390541	0	0	0	0	0	0	0	0	0	0	0	0	0	0	0	0	0	0	0	0	0	0	0	0	0	0	0	0	0	0	0	0	0	0	0	0	0	0	0	0	0	0
PC 16:0;0_20:6;0	0	0	0	0	0	0	0	0	0	0	0	0	0	0	0	0.0368947	0	0	0	0	0	0	0	0	0	0	0	0	0	0	0	0	0	0	0	0	0	0	0	0	0	0	0	0	0	0	0	0	0
PC 16:1;0_20:5;0	0	0	0	0.0432357	0	0	0	0	0	0	0.0591481	0	0	0	0.0185527	0	0	0	0	0	0.0381373	0	0.0520634	0.0524237	0	0.039328	0	0	0	0.0462268	0	0.128984	0	0.0516243	0.0671848	0.0548944	0	0	0.0618914	0.0673419	0.0501493	0	0.0423308	0.0495531	0	0.0645823	0.0545965	0	0.0433269
PC 18:3;0_18:3;0	0	0	0	0	0	0	0	0	0	0	0	0	0	0	0	0	0	0	0	0	0	0	0	0	0	0	0	0	0	0	0	0	0	0	0	0	0	0	0	0	0	0	0	0	0	0	0	0	0
PC 14:1;0_22:6;0	0	0	0	0	0	0	0	0	0	0	0	0	0	0	0	0	0	0	0	0	0	0	0	0	0	0	0	0	0	0	0	0	0	0	0	0	0	0	0	0	0	0	0	0	0	0	0	0	0
PC 16:1;0_20:6;0	0	0	0	0	0	0	0	0	0	0	0	0	0	0	0	0	0	0	0	0	0	0	0	0	0	0	0	0	0	0	0	0	0	0	0	0	0	0	0	0	0	0	0	0	0	0	0	0	0
PC 15:0;0_22:0;0	0	0	0	0	0	0	0	0	0	0	0	0	0	0	0	0	0	0	0	0	0	0	0	0	0	0	0	0	0	0	0	0	0	0	0	0	0	0	0	0.0062715	0	0	0	0	0	0.0051949	0	0	0
PC 17:0;0_20:0;0	0	0	0	0	0	0	0	0	0	0	0	0	0	0	0	0	0	0	0	0	0	0	0	0	0	0	0	0	0	0	0	0	0	0	0.0115596	0	0	0	0	0.0137561	0	0	0	0	0	0.0081079	0	0	0
PC 18:0;0_19:0;0	0	0	0	0	0	0	0	0	0	0	0	0	0	0	0	0	0	0	0	0	0	0	0	0	0	0	0	0	0	0	0	0	0	0	0	0	0	0	0	0	0	0	0	0	0	0	0	0	0
PC 14:0;0_23:1;0	0	0	0	0	0	0	0	0	0	0	0	0	0	0	0	0	0	0	0	0	0	0	0	0	0	0	0	0	0	0	0	0	0	0	0	0	0	0	0	0	0	0	0	0	0	0	0	0	0
PC 15:0;0_22:1;0	0	0	0	0.00476276	0	0.00508588	0	0.00437862	0	0	0.00433876	0	0	0	0.00381215	0.00482374	0	0.00481564	0	0.00517107	0.00419861	0	0	0.00425765	0	0.00313235	0	0	0	0.00330459	0.00389803	0	0.00510058	0.00315154	0	0.00407943	0	0	0.00399016	0.00311337	0.00400868	0	0.00418941	0	0.00507556	0.00491548	0	0.00316917	0
PC 16:0;0_21:1;0	0.00749541	0.0084893	0.00686478	0	0	0	0.0057137	0	0	0	0	0	0	0	0.00591327	0	0	0.00816758	0.00790457	0	0	0	0.00685712	0.00677423	0	0.00666603	0	0	0	0	0	0	0	0	0.00867762	0	0.00761869	0	0	0	0	0.00791046	0	0	0	0	0.00567058	0	0
PC 17:0;0_20:1;0	0	0.00524158	0.00562891	0.00606285	0.00596074	0.00628395	0.0024732	0.00544234	0.00505252	0.00554302	0.0054227	0.00408559	0.00707641	0.0091291	0.00435953	0.00904391	0.00812428	0.00612661	0.00615718	0.0042868	0.00396033	0.00672902	0.00393624	0.00422852	0.00516361	0.00477187	0.00529382	0	0	0.00513264	0.00401302	0.00570847	0.00524378	0.00455561	0.00560283	0.00532432	0.00443652	0.00792725	0.00647227	0.00724696	0.00598557	0.00459918	0.00551359	0.00521723	0.00596763	0.00756418	0.00402557	0.00373666	0.0207202
PC 17:1;0_20:0;0	0	0	0	0.00114159	0	0.00155583	0	0	0	0	0	0	0	0	0	0	0	0	0.00106847	0	0.000678573	0	0	0	0	0	0	0	0	0	0	0.0013388	0	0	0	0	0	0	0	0	0.00128378	0	0.00083186	0	0.00111914	0	0.000766963	0	0
PC 18:0;0_19:1;0	0.0035954	0.00313806	0.00280593	0.00321156	0.00498576	0.00351668	0.00258262	0.00407047	0.003422	0.00370913	0.00305392	0.00278799	0.0038813	0.00441033	0.00175837	0.00713858	0.00358198	0.00283173	0.00256537	0.00278007	0.00243585	0.00370557	0.00273287	0.00240538	0.00376335	0.00294716	0.00432462	0	0	0.00308126	0.00301845	0.00387869	0.00433798	0.00348268	0.00295602	0.00331357	0.00320083	0.0055062	0.00408551	0.00401333	0.00309566	0.00253685	0.00291059	0.00304878	0.00368835	0.00417421	0.00222242	0.00235902	0.0133388
PC 18:1;0_19:0;0	0.0197512	0.0169256	0.0176947	0.0216626	0.0267894	0.0221769	0.00947298	0.0197795	0.0166668	0.0231744	0.0206897	0.013665	0.0261153	0.0267967	0.0147394	0.0212766	0.0214575	0.0182256	0.0178512	0.01594	0.0135431	0.0203414	0.016066	0.0148779	0.0217694	0.0161629	0.0246879	0	0	0.0196563	0.0170446	0.0232363	0.0241528	0.0192862	0.0189019	0.0195566	0.0161134	0.0228513	0.0195494	0.017974	0.0195009	0.0149167	0.0200814	0.0194097	0.018366	0.0221986	0.0123347	0.0130531	0
PC 15:0;0_22:2;0	0	0	0	0	0	0	0	0	0	0	0	0	0	0	0	0	0	0	0	0	0.00526033	0	0	0	0	0	0	0	0	0	0	0	0	0	0	0	0	0	0	0	0	0	0	0	0	0	0	0	0
PC 16:0;0_21:2;0	0	0	0.011385	0	0	0	0	0	0	0	0	0	0	0	0	0	0	0	0	0	0.00844212	0	0	0	0	0	0	0	0	0	0.0111058	0	0	0	0.0125329	0	0	0	0	0.00995817	0	0	0.0109467	0.00991888	0	0	0	0	0.012468
PC 16:1;0_21:1;0	0	0	0	0	0	0	0	0	0	0	0	0	0	0	0.00865696	0	0	0.0108862	0.0110656	0	0.00757843	0.009981	0.0104707	0	0	0	0	0	0	0	0	0	0	0	0	0	0	0	0	0	0.0100116	0.00985466	0	0	0	0	0	0.00599939	0
PC 17:0;0_20:2;0	0.00468575	0.00590871	0.00398304	0.00402691	0.00531052	0.00549604	0.0036994	0.00594401	0.00541329	0.00549608	0.00367996	0	0	0.00688321	0.00584408	0.0082676	0	0.00593517	0.0069309	0.00678	0.00489596	0.00755404	0.00552325	0.00582239	0.00609916	0.00704372	0	0	0	0.00570189	0.00402617	0.00694365	0	0.00519637	0.00521703	0.00454083	0	0.00742972	0.00643545	0.0144376	0	0.00504495	0.00583112	0.00507949	0.00630414	0.0121448	0.00620729	0.00355299	0.00482585
PC 17:1;0_20:1;0	0.0118513	0.0162669	0.0121319	0.011659	0.0129355	0.0113531	0.00945472	0.0152503	0.0124882	0.012537	0.0116468	0.0135951	0.0209431	0.0228273	0.0156907	0.0217945	0.0192498	0.0182486	0.0156683	0.012179	0.00874578	0.0134929	0.0111837	0.0135814	0.0142206	0.0168455	0.0156114	0.013353	0.0151746	0.014863	0.00936113	0.0109516	0.0134231	0.0130815	0.00995677	0.0114558	0.0145783	0.0166722	0.010569	0.0104132	0.0136344	0.0115513	0.0132079	0.0125241	0.0127443	0.0108111	0.0133955	0.00768626	0.0135464
PC 18:0;0_19:2;0	0	0	0.00350348	0.0039594	0	0	0.00417744	0.00644775	0	0	0.0035882	0	0.00414047	0	0.00244987	0	0	0.00445617	0.00379807	0.00497706	0.00250184	0.00408718	0.00396303	0	0	0.00371358	0.00517017	0.00864678	0.0060409	0.00517834	0.00523591	0.00627882	0.00536852	0.00629579	0.00329049	0.00549037	0.00500025	0	0.0045313	0.00537196	0.00515318	0.00552586	0.00429611	0	0.00553561	0.00622604	0.0042711	0.00236559	0.00491856
PC 18:1;0_19:1;0	0.061831	0.0720668	0.0584687	0.0635567	0.0618504	0.0640613	0.0439967	0.0708563	0.0594663	0.0628339	0.062985	0.0676119	0.095365	0.0972159	0.0690903	0.0954015	0.0834006	0.0815619	0.0672306	0.0560312	0.0431358	0.0570051	0.0552709	0.064219	0.0734546	0.0807806	0.0804231	0.0714887	0.0686665	0.0719667	0.0551452	0.0659662	0.0833878	0.0662347	0.0577886	0.0629547	0.0738416	0.0841881	0.0689305	0.0606992	0.0778392	0.0640768	0.0640868	0.0638751	0.0655171	0.059727	0.0685169	0.0388097	0.0759511
PC 18:2;0_19:0;0	0	0	0	0	0	0	0	0	0	0	0.00483843	0	0	0	0	0	0	0	0	0	0	0	0	0	0	0	0	0	0	0	0	0	0	0	0	0	0	0	0	0	0	0	0	0	0	0	0	0	0
PC 16:0;0_21:3;0	0	0	0.00291549	0.00236564	0	0	0.00452017	0	0.00215732	0	0.00279061	0	0	0	0.00212547	0	0	0.00259633	0.00259982	0.00351777	0.00290084	0	0.00314816	0.00300772	0	0.00199605	0	0	0	0	0.00381713	0	0.00658311	0.00330646	0	0.0043175	0.00262099	0.0036528	0.00330585	0.0040107	0.00292359	0.0035731	0.003596	0.00238706	0	0.0039257	0.00307802	0.00199254	0
PC 17:0;0_20:3;0	0	0	0.00657873	0.0070341	0	0.00770523	0.00639389	0	0.00633316	0	0.00626134	0	0	0	0.00611768	0.0120353	0	0.00676156	0.0081508	0.0077056	0.00647978	0	0.00739854	0.00770945	0	0.0111102	0.0126475	0	0	0.0099421	0.00901312	0.0104708	0	0.0105057	0.00735158	0.00986092	0.00774595	0.0165144	0.00858755	0.00614296	0.00877178	0.00984516	0.0109637	0.00679507	0.00952387	0.00592793	0.00806728	0.00520159	0.00846091
PC 17:1;0_20:2;0	0.00511212	0.00751047	0.00396938	0.00438772	0.00487913	0.00321909	0.00390288	0.00763136	0.00450253	0.00801429	0.00470395	0	0.00917406	0.00819318	0.00531852	0.00597566	0	0.00662668	0.00741624	0.00560387	0.00599065	0.010973	0.00683575	0.00671732	0.0117663	0.00590629	0.00826846	0	0.006196	0.00500857	0.00500473	0.00675669	0.0086933	0.00498425	0.00483237	0.0044704	0.00355755	0.00623754	0.0039132	0.00229165	0.00514689	0.00523066	0.00609142	0.00360029	0.00572146	0.00407168	0.00605692	0.00392218	0.00501078
PC 18:0;0_19:3;0	0	0	0	0	0	0	0	0	0	0	0.00323959	0	0	0	0	0	0	0	0	0	0	0	0	0	0	0	0	0	0	0	0	0	0	0	0	0	0	0	0	0	0	0	0	0.00378839	0	0	0	0	0
PC 18:1;0_19:2;0	0.0159789	0.0200186	0.0114258	0.0116494	0.0138563	0.0125512	0.0109222	0.0195554	0.0122118	0.0252106	0.0114247	0.0267261	0.0162295	0.0141435	0.0100479	0.0159134	0	0.0128077	0.0146612	0.011376	0.0125175	0.0239095	0.0154794	0.0125471	0.0209362	0.0111485	0.0184231	0	0.0129882	0.0151613	0.0143127	0.0185234	0.0235771	0.014064	0.016197	0.013515	0.00960679	0.0135517	0.0125976	0.0162903	0.0132497	0.0141872	0.0142864	0.0106973	0.0121785	0.0152581	0.0142889	0.00831615	0.0144254
PC 18:2;0_19:1;0	0	0.00425268	0.00361961	0.00284718	0	0	0.00300135	0.00503235	0.00365871	0	0.00445896	0	0.00452729	0.00254079	0.00353127	0	0	0.00362449	0.00429567	0.00420313	0.00384146	0	0.0044371	0.00359421	0	0.00380329	0	0	0.00449045	0	0	0	0	0.0044031	0.00445148	0.00375537	0.00336148	0.00340122	0.0035424	0.00236088	0.00490119	0.00364392	0.00438693	0.00364176	0.00410097	0.0025276	0	0.00213497	0
PC 16:1;0_21:3;0	0	0	0	0	0	0	0	0	0	0	0	0	0	0	0	0	0	0	0	0	0	0	0	0	0	0	0	0	0	0	0	0	0	0	0	0	0	0	0	0	0	0	0	0	0	0	0	0	0
PC 17:0;0_20:4;0	0	0.0116849	0.0137602	0.00470163	0	0	0	0.00573951	0	0.0123724	0.00512394	0	0	0	0.00313587	0	0	0.00573944	0.00622366	0.00329025	0.00424195	0	0.00572158	0.00502008	0	0.00481429	0	0	0	0	0.00834474	0.00835701	0.00442835	0.0050934	0.00821631	0.0188323	0.0149643	0.00436274	0.00541266	0	0.0202466	0.00547133	0.00508813	0.0109275	0.00548886	0.0040565	0.0044106	0.00415959	0
PC 17:1;0_20:3;0	0	0	0	0.00523713	0	0	0	0.00933009	0	0	0.0109582	0	0.0152661	0	0.00729546	0	0	0.0124344	0.012703	0.00578164	0.00726508	0	0.0110759	0	0	0.00906582	0	0	0	0	0.0126252	0.0108292	0.0094931	0.00648332	0	0	0	0.0102441	0.0102456	0	0	0.00935965	0.00684764	0	0.00810793	0.0054745	0.00789048	0	0
PC 18:1;0_19:3;0	0	0	0	0.00588122	0	0	0	0	0	0	0	0	0	0	0.00395299	0	0	0	0	0.00403063	0.00399316	0.0143345	0	0.00667362	0	0	0	0	0	0	0	0	0.00803972	0.00506443	0.00982597	0	0	0	0	0	0	0.00539142	0.00498381	0.00995226	0	0.00589215	0.00495497	0.00368384	0
PC 18:2;0_19:2;0	0	0	0	0	0	0	0	0	0	0	0	0	0	0	0	0	0	0	0	0	0	0	0.00217074	0.00183991	0	0	0	0	0	0	0	0	0	0	0	0	0	0	0	0	0	0	0	0	0	0	0	0	0
PC 15:0;0_22:5;0	0.00973936	0	0.00968103	0.0118546	0	0	0	0.0106125	0.00830802	0	0.0111423	0	0	0	0.0061387	0	0	0	0	0	0.0101866	0	0	0	0	0	0	0	0	0	0	0.010505	0	0.0106066	0	0	0	0	0.00794257	0	0	0	0	0.0100773	0	0	0	0	0
PC 17:0;0_20:5;0	0	0.00538206	0.00186451	0	0	0	0	0.00203472	0.00258276	0	0.00411569	0	0	0	0.00102064	0	0	0	0	0	0.00167004	0	0	0.00316581	0	0.00332338	0	0	0	0	0	0	0	0.00241047	0.00792791	0.00467013	0.00351911	0	0.00185147	0	0.00774865	0.00539859	0.00318212	0	0	0.00460477	0.00563399	0.00176623	0
PC 17:1;0_20:4;0	0.00930272	0.0252215	0.0102776	0.0105146	0.0183012	0.0188489	0	0.0115064	0.00860762	0.0260169	0.0132865	0	0.0262	0	0.00799544	0	0	0.0294298	0	0.0183814	0.0105582	0.0225376	0.0187343	0.017234	0.0900362	0.0177665	0.0251649	0	0	0.0230501	0.0270416	0.0125748	0	0.0111285	0.0167313	0.0198252	0.0215841	0.031969	0.0101968	0	0.0216256	0.0308831	0.0173158	0.0130408	0.0184872	0.021402	0.0132369	0.012484	0.0301527
PC 15:0;0_22:6;0	0	0.0128004	0.0111983	0.00915245	0	0	0	0	0.0155204	0.0146901	0.0152935	0	0	0	0	0	0	0.0130167	0.0122908	0	0.00596834	0	0.00966415	0	0	0.00836376	0	0	0	0	0.0163369	0	0	0.00881535	0	0.00668082	0	0	0.00914608	0.0185948	0.0144416	0.0131868	0.00673964	0.0150166	0.00833989	0.0229011	0.0159287	0.00884867	0.014321
PC 17:0;0_20:6;0	0	0	0	0.00554782	0	0	0	0	0	0.00767906	0	0	0	0	0	0	0	0	0.00473236	0	0.00351619	0.0130489	0	0	0	0.00244302	0	0	0	0	0	0	0	0.00382078	0	0.00363073	0	0	0	0	0.00547728	0	0.00299662	0	0	0	0	0	0
PC 17:1;0_20:5;0	0	0.00654035	0.00312248	0.00336859	0	0	0	0.0176095	0	0	0	0	0	0	0	0	0	0	0	0.0137239	0.00221769	0	0.00433441	0	0	0.00330859	0	0	0	0	0	0	0.0170817	0.00245888	0	0.00270013	0	0	0.0042611	0.00786855	0	0.00669889	0.00334129	0	0.00435823	0	0	0	0
PC 14:0;0_24:1;0	0	0	0	0	0	0.00161629	0	0.00164026	0	0	0.00128864	0	0	0	0.00285334	0	0	0	0.00213924	0	0.00125722	0.00192028	0.00135892	0	0	0	0	0	0	0	0.00167199	0.00154953	0.00430893	0	0	0	0	0	0	0	0	0	0	0	0	0	0	0	0
PC 14:1;0_24:0;0	0	0	0	0	0	0	0	0	0	0	0	0	0	0	0	0	0	0	0	0	0	0	0	0	0	0	0	0	0	0	0	0	0	0	0	0	0	0	0	0	0	0	0	0	0	0	0	0	0
PC 15:0;0_23:1;0	0	0	0	0	0	0	0	0	0	0	0	0	0	0	0	0	0	0	0	0	0	0	0	0	0	0	0	0	0	0	0	0	0	0	0	0	0	0	0	0	0	0	0	0	0	0	0	0	0
PC 16:0;0_22:1;0	0.0100402	0.0119616	0.00918575	0.0112854	0.0100886	0.00934792	0.00893128	0.00780083	0.00627552	0.0211106	0.00749508	0.0110438	0.00857443	0.0177051	0.0171053	0.0206122	0.0174786	0.0222054	0.0113427	0.0104022	0.00744341	0.0105522	0.00784007	0.00896885	0.0147095	0.0110838	0.0205022	0	0.0104859	0.00735438	0.0121359	0.00876498	0.0232366	0.0105828	0.00651595	0.00958412	0.0120523	0.0099902	0.0105163	0.00970168	0.010066	0.0114073	0.0115025	0.0110663	0.0114292	0.00829758	0.0100783	0.00732717	0.0111123
PC 16:1;0_22:0;0	0	0	0.005625	0	0	0	0.00248833	0.00373952	0.00340463	0	0	0	0	0	0	0	0	0	0	0	0.00326722	0.00427048	0.00408041	0	0	0	0	0	0	0	0	0	0	0.00475315	0.00418497	0	0	0	0	0.00457533	0	0.00454587	0.00373193	0.00480464	0	0.00439561	0	0.00264016	0
PC 17:0;0_21:1;0	0	0	0	0	0	0	0	0	0	0	0	0	0	0	0.00164423	0	0	0.00203312	0	0	0	0	0	0	0	0	0	0	0	0	0	0	0	0	0	0.00145565	0	0	0	0	0	0	0	0	0	0	0	0	0
PC 18:0;0_20:1;0	0.00643814	0.0114236	0.00741172	0.00897586	0.0097232	0.00673489	0.00461303	0.00726743	0.00762447	0.0178011	0.00690135	0.00964446	0.00770489	0.016925	0.0146878	0.0168836	0.0139866	0.0191195	0.01068	0.00666419	0.00607889	0.00747813	0.00761383	0.00834441	0.0155118	0.00999326	0.0180777	0	0.00764473	0.00859995	0.0078478	0.00795844	0.0208064	0.0066724	0.00757627	0.00740426	0.0102178	0.00967111	0.00732692	0.00846242	0.00989077	0.0080896	0.00871841	0.00833702	0.00845408	0.0062934	0.0092094	0.00556591	0.00882522
PC 18:1;0_20:0;0	0.0175287	0.0278274	0.0206505	0.0247813	0.0240744	0.0173493	0.0109991	0.0144955	0.0177959	0	0.0195762	0.0199229	0.0184481	0	0	0	0	0	0.0272075	0.0160688	0.012905	0.019602	0.0192324	0.0184551	0	0.0247544	0	0	0.0138974	0.0204642	0.0191194	0.0249438	0	0.019901	0.0226341	0.0212703	0.0218303	0.0201961	0.0178227	0.0189451	0.0287383	0.0198225	0.0217243	0.0196288	0.019113	0.0134318	0.0257795	0.0134686	0.0196746
PC 16:0;0_22:2;0	0.00926056	0.0129738	0.00664771	0.00626271	0.0109349	0.0110679	0.00547315	0.0148563	0.0110916	0.0101685	0.0143321	0.0125182	0.00862647	0.0106356	0.00956075	0.0123247	0.0102532	0.00921388	0.0121151	0.010018	0.00923525	0.00661289	0.0116829	0.0120626	0	0.00516024	0.00931468	0.0076668	0.004978	0.00901378	0.0103387	0.0110582	0.0102094	0.00668008	0.0103678	0.00561401	0.0110379	0.0107728	0.0074183	0.00877434	0.00985588	0.0141596	0.0056552	0.0126478	0.0111284	0.0140895	0.011028	0.00727382	0.00985167
PC 16:1;0_22:1;0	0.0164062	0.0229603	0.0181141	0.018118	0.0149779	0	0.0105683	0.0240126	0.0179394	0.0218127	0.0217703	0	0.0164431	0.0176351	0.0128857	0.0190246	0	0.0190136	0.0178032	0.0158645	0.0166352	0.0171721	0.0178519	0.01635	0	0.0140624	0.0170699	0.00947814	0	0.0152741	0.0191104	0.0173979	0.0197408	0.01822	0.0163503	0.0173557	0.0168835	0.0165019	0.0196288	0.0251449	0.0167085	0.0211221	0.0159974	0.018758	0.0201858	0.0256509	0.0165697	0.0107133	0.018276
PC 18:0;0_20:2;0	0.0119575	0.0207035	0.0115779	0.0134174	0.0113877	0.0126232	0.0108155	0.0208411	0.0170659	0.0201026	0.017139	0.0162523	0.014569	0.0151223	0.0127987	0.0186942	0.0150614	0.0149552	0.0204538	0.0164802	0.0144433	0.0148516	0.0189247	0.0149923	0.019255	0.0201434	0.0190448	0.0170914	0.014197	0.0186392	0.0189571	0.0183127	0.0193788	0.0151193	0.0158852	0.0151266	0.0200359	0.020905	0.0185643	0.0214733	0.017573	0.0231553	0.0154263	0.0186821	0.0161907	0.021201	0.0161262	0.00927842	0.0180129
PC 18:1;0_20:1;0	0.166405	0.189435	0.169531	0.177129	0.151358	0.212688	0.123664	0.246109	0.190225	0.162329	0.220998	0.162472	0.215745	0.258839	0.289635	0.232745	0.213379	0.345272	0.236398	0.184309	0.191493	0.200682	0.199025	0.203844	0.188659	0.224641	0.187158	0.179842	0.188782	0.212695	0.202647	0.192794	0.176365	0.161744	0.205056	0.175362	0.240009	0.191292	0.169336	0.186271	0.236115	0.260777	0.180156	0.243899	0.223051	0.230937	0.215921	0.160148	0.261641
PC 18:2;0_20:0;0	0	0	0	0.00473911	0	0	0	0	0	0	0	0	0	0	0	0	0	0	0	0	0	0	0	0	0	0	0	0	0	0	0	0	0	0	0	0	0	0	0	0	0	0	0	0	0	0	0	0	0
PC 19:1;0_19:1;0	0	0	0	0	0	0	0	0	0.000763975	0	0	0	0	0	0	0	0	0	0	0	0	0	0	0	0	0.000621401	0	0	0	0	0	0	0	0	0	0	0	0	0	0	0	0	0.00082878	0	0	0	0	0	0
PC 16:0;0_22:3;0	0.00636136	0	0.00758068	0.00826894	0	0.0047747	0.0106687	0.00761898	0.00887373	0.00649088	0.00799508	0.0106172	0.00605718	0	0.00435865	0.00605846	0.00849907	0.00628917	0.00690909	0.00642409	0.00538614	0.00626313	0.00853752	0.00603749	0.00679273	0.00874537	0.00628507	0.0139481	0.00902493	0.00623367	0.00564903	0.00743945	0.00805347	0.0086649	0.00625596	0.00769313	0.00638861	0	0.0101553	0.00993362	0.00597194	0.00571031	0.00824964	0.00589273	0.00638847	0.00670861	0.00747399	0.00470134	0.00538673
PC 16:1;0_22:2;0	0	0	0.0045582	0	0	0	0.00339836	0	0	0.0055091	0.00531195	0	0	0	0	0	0	0.00394766	0.00512098	0.00396513	0.00403786	0.00329731	0.0050086	0.0050704	0	0.00324949	0	0	0	0	0	0	0	0	0.00379037	0	0.00410527	0	0	0	0	0	0.00395249	0	0.00642019	0	0	0.00272121	0
PC 18:0;0_20:3;0	0.0164249	0.0223681	0.0556699	0.0448808	0.0223535	0.0214075	0.0223908	0.0268083	0.0250231	0.0271342	0.0258058	0.0239993	0.0231278	0.022854	0.0195388	0.0223117	0.0187555	0.0195324	0.0224474	0.0193625	0.0188091	0.0651525	0.0220244	0.0206534	0.0250557	0.0492345	0.0320078	0.0270938	0.0300441	0.0280284	0.0301127	0.0256338	0.0274616	0.0532733	0.0252254	0.0598012	0.0309716	0.0306992	0.048587	0.0316479	0.0302456	0.0318853	0.0595571	0.0260877	0.0250401	0.0250183	0.0241549	0.0159235	0.0319474
PC 18:1;0_20:2;0	0.0451056	0.0688784	0.0599618	0.0605806	0.0590973	0.052297	0.0558949	0.0806314	0.0702532	0.0789189	0.0735707	0.0692898	0.0784101	0.0956216	0.0759403	0.0844766	0.0722676	0.0761402	0.0816697	0.0662452	0.0753787	0.0890543	0.081766	0.0829778	0.0652937	0.0814389	0.0816303	0.0596434	0.0617468	0.0654968	0.0675095	0.0719131	0.0823053	0.071131	0.0625414	0.0729099	0.0695744	0.0866166	0.0730134	0.0760426	0.0720866	0.0753319	0.0716741	0.0729212	0.0750514	0.0665556	0.072078	0.0471387	0.07157
PC 18:2;0_20:1;0	0.0108364	0.0141885	0.0147293	0.0148116	0.0116861	0.0106319	0.0133515	0.0194429	0.0175201	0.0149062	0.0195937	0.0148791	0.0172261	0.0179978	0.0170297	0.0153691	0.0160732	0.0175025	0.0178193	0.0133262	0.0144407	0.0164316	0.0183229	0.0168607	0.0163478	0.0182643	0.0152551	0.0125803	0.0149444	0.0168975	0.0145002	0.0180971	0.0183279	0.0160618	0.0145516	0.0176199	0.0165694	0.018221	0.0154268	0.0162149	0.0180777	0.0150031	0.0158011	0.0158653	0.0148347	0.0148774	0.0179669	0.0102563	0.0175789
PC 16:0;0_22:4;0	0.00901312	0.0133594	0.0109458	0.0102358	0.0118981	0.00834321	0.0126206	0.0143155	0.0101563	0.0150882	0.0124223	0.0126419	0.0100019	0.00839126	0.00845719	0.0112492	0	0.00999205	0.00909012	0.0111636	0.0111911	0.0102998	0.0120654	0.0107143	0.0147024	0.0114102	0.0173954	0.0151439	0.0117925	0.0123535	0.0148137	0.0120533	0.0150304	0.013494	0.012909	0.0102614	0.016683	0.0144173	0.0166645	0.013433	0.0126839	0.0149675	0.0118501	0.0121943	0.0112958	0.0115301	0.0113158	0.00878536	0.0151978
PC 16:1;0_22:3;0	0	0	0	0	0	0	0	0	0	0	0	0	0	0	0	0	0	0	0	0	0	0	0	0.00335722	0	0.00287181	0	0	0	0	0	0	0	0	0	0	0	0	0.0042758	0.00494001	0	0	0	0.00386914	0	0.00434763	0	0.0016233	0
PC 18:0;0_20:4;0	0.0132025	0.0181761	0.0189599	0.0207515	0.0180766	0.0161938	0.0184873	0.0221628	0.0156371	0.022166	0.018989	0.0198811	0.0157891	0.0117548	0.0129469	0.0158868	0.0179121	0.0183009	0.014841	0.0171685	0.0153186	0.0155876	0.014408	0.0151228	0.0239976	0.0207955	0.0217941	0.028864	0.0217758	0.0211163	0.025321	0.0218387	0.0226283	0.024309	0.0196616	0.0190807	0.0236852	0.0214779	0.0229556	0.0214941	0.0214809	0.0240786	0.0195307	0.0201871	0.01929	0.0191334	0.0182445	0.0117366	0.0248862
PC 18:1;0_20:3;0	0.0309994	0.0458477	0.0605326	0.0532273	0.0389629	0.0332965	0.0419028	0.0610317	0.0469854	0.0601574	0.0677374	0.0381135	0.0571235	0.0614046	0.0536956	0.0548509	0.0400009	0.0607149	0.0643118	0.0583718	0.0510336	0.0667761	0.0538482	0.0543442	0.0484224	0.0715252	0.0764506	0.0433893	0.0409848	0.0631491	0.0600701	0.0737216	0.0659371	0.0654287	0.0620038	0.0624378	0.0650049	0.0654074	0.061414	0.0568008	0.0749672	0.0636757	0.064285	0.0552167	0.0548338	0.0510139	0.0601133	0.0361008	0.0570057
PC 18:2;0_20:2;0	0.00354856	0.00662895	0	0.00449358	0	0.00327851	0.0051741	0.00648308	0.0059479	0.00787363	0.00661776	0	0.00511474	0	0.00441014	0.00463138	0	0.00560913	0.00672647	0.00723225	0.00770377	0.00693091	0.00828315	0.0069135	0	0.00604442	0	0.00422274	0.00356601	0.00491314	0.00552731	0.00503774	0.00673187	0.00653894	0.00555175	0.00482406	0.00580226	0.00480137	0.00423314	0.00482739	0.0059567	0.00602632	0.00563081	0.00708	0.00623066	0.00514974	0.00699744	0.00438796	0.00498104
PC 18:3;0_20:1;0	0	0	0	0	0	0	0	0	0	0	0	0	0	0	0	0	0	0	0	0	0.00157909	0	0	0	0	0	0	0	0	0	0	0	0	0	0	0	0	0	0	0	0	0	0	0	0	0	0	0	0
PC 16:0;0_22:5;0	0.0374119	0.0557227	0.065671	0.0580549	0.0410748	0.0467411	0.0401311	0.0516148	0.0411758	0.0506788	0.0566699	0.051574	0.0430919	0.0404987	0.0299941	0.0437989	0.0333151	0.0371175	0.0423893	0.0388074	0.0377207	0.0728927	0.0445614	0.0402229	0.0507744	0.058776	0.0609317	0.0501059	0.0471494	0.0441195	0.0473408	0.0480031	0.0538709	0.0633006	0.039331	0.0669344	0.0431947	0.0478423	0.0582448	0.0366691	0.0403909	0.0508323	0.0636224	0.0511402	0.0425928	0.0386828	0.0371314	0.030132	0.0484002
PC 16:1;0_22:4;0	0	0	0.00602431	0.00520089	0	0	0	0	0	0	0	0	0	0	0.00241568	0	0	0	0.00487301	0	0	0	0.0064741	0.0045425	0	0	0	0	0	0	0.00648497	0.0061533	0	0.00385223	0	0	0.00408196	0	0.00596253	0.00992177	0.00495504	0.00639398	0.00487925	0	0.0054453	0	0.00464595	0	0
PC 18:0;0_20:5;0	0	0	0	0.00966915	0	0	0.0123467	0.0109529	0.0101953	0.0133544	0	0	0	0	0	0	0.0123297	0.00995631	0	0.00878667	0.00931077	0	0	0	0	0.0110214	0	0	0	0.0106443	0	0	0.0120983	0.0111163	0	0.0116791	0.0126695	0	0.0126229	0.00964937	0.00986882	0.0129138	0.00996808	0	0	0.00982839	0.0101709	0	0.0132147
PC 18:1;0_20:4;0	0.0372427	0.0566785	0.047616	0.0535023	0.0488416	0.0453312	0.0399226	0.0534871	0.0410762	0.0552935	0.0654217	0.0491311	0.0495392	0.0522254	0.046567	0.0649551	0.0368814	0.0541661	0.0576389	0.0423942	0.0512899	0.0622926	0.0540953	0.0442198	0.0640251	0.0517785	0.0644399	0.0414664	0.0453616	0.0489899	0.0537375	0.0501258	0.0536114	0.0582784	0.0611117	0.0562309	0.0479619	0.0505309	0.0468751	0.0589102	0.0547521	0.0590934	0.052607	0.0638332	0.0514697	0.0584287	0.0480105	0.0336911	0.050708
PC 18:2;0_20:3;0	0	0	0.00377648	0.00414008	0	0.003252	0.00378906	0.0057687	0.00463306	0.00649992	0.00380918	0	0	0	0.00282749	0	0	0.00379224	0.00544519	0.00511053	0.00500844	0.00553139	0.00667261	0.00466199	0	0.00480036	0.00650462	0.00382	0	0	0.00592159	0.00628752	0.00718184	0.00483581	0.00454268	0.00384783	0.00450165	0.00673807	0.00408101	0.00746224	0.00485095	0.00508043	0.00484197	0.00629547	0.00435142	0.00696024	0.00378106	0.00348451	0.00429611
PC 18:3;0_20:2;0	0	0	0	0	0	0	0	0	0	0	0	0	0	0	0	0	0	0	0	0	0	0	0	0	0	0	0	0	0	0	0	0	0	0	0	0	0	0	0	0	0	0	0	0	0	0	0	0	0
PC 16:0;0_22:6;0	0.0457475	0.0541332	0.137504	0.13006	0.0709353	0.0684331	0.0773465	0.0680806	0.053905	0.0727348	0.0806678	0.078933	0	0.0867957	0.0534751	0.105785	0.0910356	0.0493232	0.0597717	0.0538496	0.0427048	0.175176	0.0651697	0.0525759	0.139344	0.132062	0.0748672	0.0952185	0.0890288	0.0935594	0.0737307	0.069726	0.0871664	0.148783	0.0540643	0.137681	0.0801629	0.0691766	0.123807	0.0803153	0.0866157	0.0962946	0.140412	0.0683237	0.0641881	0.0486846	0.0658314	0.0402382	0.0915868
PC 16:1;0_22:5;0	0.00833437	0.0100398	0.01203	0.01554	0	0.010681	0.0092891	0.0152019	0.0100701	0.0153527	0.0122092	0.0157899	0.113067	0.0114966	0.008498	0	0	0.00870171	0.0126093	0.0116531	0.00814304	0.0224735	0.0115815	0.0104127	0	0.0131628	0.0106061	0.0105224	0.00826963	0.0119539	0.0131279	0.0121108	0.0139418	0.0148025	0.0108932	0.0112564	0.00974792	0.00981792	0.0157719	0.0229012	0.0131364	0.0183034	0.0116538	0.0142126	0.0116515	0.0157863	0.0105399	0.00645645	0.0137448
PC 18:1;0_20:5;0	0.0298241	0.050129	0.0475517	0.0443181	0.0415997	0.0377893	0.0280466	0.0518387	0.0385378	0.0521125	0.0475355	0	0	0	0	0	0	0.0431428	0.0396748	0.0298036	0.036298	0	0.0438746	0.0340834	0	0.0406345	0.0517002	0.0312061	0.0322942	0.0462286	0.0448943	0.0483092	0.0514474	0.0533555	0.0503538	0.0505296	0.044129	0.0501943	0.0495926	0.0686728	0.0485968	0.0633652	0.0397574	0.044913	0.0388314	0.0596442	0.0494541	0.0252056	0.0573617
PC 18:2;0_20:4;0	0.00462345	0.00401798	0.00511105	0.00625241	0	0.00573109	0.00398259	0.00497087	0.00359706	0.00449676	0.00672686	0	0	0	0.00363964	0	0	0.00323798	0.00484246	0.00471781	0.00420391	0	0.00502022	0.00438586	0	0.00525531	0	0	0	0.00623899	0.00435018	0.00456386	0.00710548	0.00700519	0.0042175	0.0048258	0.00444226	0.00454555	0.00817379	0.0119711	0.00516655	0.0062826	0.00528742	0.00561264	0.00511846	0.00651247	0.0038	0.00284062	0.00594379
PC 16:1;0_22:6;0	0	0	0	0	0	0	0.0128002	0	0	0	0.00995431	0	0	0	0	0	0	0	0	0	0	0	0	0	0	0.0247444	0	0	0	0	0.0183355	0	0	0.0287487	0	0.0101203	0	0	0.0295458	0.0149471	0	0	0.0116229	0	0	0	0	0	0
PC 18:2;0_20:5;0	0	0	0	0	0	0	0	0	0	0	0	0	0	0	0	0	0	0	0	0	0	0	0	0	0	0	0	0	0	0	0	0	0	0	0	0	0	0	0	0.00606127	0	0	0	0	0	0	0	0	0
PC 15:0;0_24:1;0	0	0	0	0	0	0	0	0	0	0	0	0	0	0	0	0	0	0	0	0	0	0	0	0	0	0	0	0	0	0	0	0	0	0	0	0	0	0	0	0	0	0	0	0	0	0	0	0	0
PC 17:0;0_22:1;0	0	0	0	0	0	0	0	0	0	0	0	0	0	0	0	0	0	0	0	0	0	0	0	0	0	0	0	0	0	0	0	0	0	0	0	0	0	0	0	0	0	0	0	0	0	0	0	0	0
PC 15:0;0_24:2;0	0	0	0.000710366	0	0	0	0	0	0	0	0	0	0	0	0.000580497	0	0	0	0	0	0	0	0	0	0	0	0	0	0	0	0	0	0	0	0	0	0	0	0	0	0	0	0	0	0	0	0	0	0
PC 17:1;0_22:1;0	0	0	0	0.0010965	0	0	0	0	0	0	0	0	0	0.00807122	0.000967075	0	0	0	0	0	0	0.0112657	0	0	0	0.00111573	0	0	0	0	0	0	0	0	0	0	0	0	0	0	0	0	0	0	0	0	0	0	0
PC 18:1;0_21:1;0	0	0	0.0100831	0.00835222	0	0	0	0	0	0	0.00933315	0	0	0	0.010822	0	0	0	0	0	0	0	0	0	0	0.0117736	0	0	0	0	0	0	0	0	0	0.0114563	0	0	0	0	0	0.0135128	0	0	0	0	0	0	0.0125953
PC 19:1;0_20:1;0	0	0	0.000566313	0	0	0	0	0	0	0	0.000795663	0	0	0.00778506	0	0	0	0	0	0	0	0	0	0	0	0	0	0	0	0	0	0	0	0	0	0	0	0	0	0	0	0	0	0	0	0	0	0	0
PC 17:0;0_22:4;0	0	0	0	0	0	0	0	0	0	0	0.00913059	0	0	0	0	0	0	0	0	0	0	0	0	0	0	0	0	0	0	0	0	0	0	0	0	0	0	0	0	0	0	0	0	0	0	0	0	0	0
PC 17:0;0_22:5;0	0	0	0	0.0185834	0	0	0	0.0155942	0.0142164	0.0214442	0	0	0	0	0.0096028	0	0	0.0258151	0	0	0.00670405	0	0.0131252	0.0145259	0	0.0239139	0	0	0	0	0.0169507	0.0190555	0	0.0192875	0.0171202	0.0207513	0	0	0.0177626	0	0.0151982	0.0216783	0.014758	0.0119725	0.0153627	0.00878645	0.0144866	0.00943236	0.0139168
PC 17:1;0_22:4;0	0	0	0	0	0	0	0	0	0	0	0	0	0	0	0	0	0	0	0	0	0	0	0	0	0	0	0	0	0	0	0	0	0	0	0	0	0	0	0	0	0.0132325	0	0.00993657	0	0	0.00549573	0	0	0
PC 19:1;0_20:4;0	0	0	0	0	0	0	0	0	0	0	0	0	0	0	0.00543683	0	0	0	0	0	0.00624424	0	0	0	0	0	0	0	0	0	0	0	0	0	0	0	0	0	0	0	0	0	0	0	0	0	0	0	0
PC 15:0;0_24:6;0	0	0	0	0	0	0	0	0	0	0	0	0	0	0	0	0	0	0	0	0	0	0	0	0	0	0	0	0	0	0	0	0	0	0	0	0	0	0	0	0	0	0	0	0	0	0	0	0	0
PC 17:0;0_22:6;0	0	0	0	0	0	0	0	0	0	0	0.0117272	0	0	0	0	0	0	0	0.0143489	0	0.00788369	0	0.0104653	0	0	0.0143554	0	0	0	0	0	0	0	0.0062242	0	0	0	0	0	0	0	0.00793312	0.00653679	0	0	0	0	0	0
PC 17:1;0_22:5;0	0	0	0	0	0	0	0	0	0	0	0	0	0	0	0	0	0	0	0	0	0	0	0	0	0	0	0	0	0	0	0	0.0132504	0	0.00675016	0	0	0	0	0	0	0	0.00797711	0.00812379	0	0	0	0	0	0
PC 16:0;0_24:0;0	0	0	0.0134336	0	0	0	0	0	0	0	0.0120101	0	0	0	0	0	0	0	0	0	0	0	0	0	0	0	0	0	0	0	0	0.0107368	0	0	0	0	0	0	0	0	0	0	0	0	0	0	0.0143695	0.00824956	0
PC 16:0;0_24:1;0	0.0121452	0	0.00876836	0.0117677	0	0.0127718	0	0.0140252	0.00889206	0.0224367	0.0129873	0	0	0	0.0101788	0	0	0.0143695	0.0164735	0.0167459	0.0098518	0.0139092	0.0101137	0.0110062	0	0.0107192	0	0	0	0.0129089	0.019678	0.0136009	0.0249873	0.0145116	0.0111217	0.0107286	0.0154694	0.018213	0.00936318	0	0.0164869	0.0141279	0	0.0093853	0.0153298	0.00933364	0.0103008	0.0100973	0.0110321
PC 16:1;0_24:0;0	0.00343627	0	0.00431924	0.00315993	0.0244254	0.00349953	0	0	0	0	0.0033634	0	0	0	0.00216783	0	0	0.00251274	0.00399446	0.00372969	0	0	0.00287546	0.00338284	0	0	0	0	0	0	0	0	0	0.00269151	0	0.00255517	0.00304612	0	0.00136924	0	0.00261781	0	0.0219816	0.00208393	0	0.00207296	0.00280575	0	0
PC 18:0;0_22:1;0	0	0	0	0	0	0	0	0.00320836	0	0	0	0	0.0188983	0.0203141	0.00231004	0	0	0	0.0029561	0	0	0.00261138	0.00229575	0	0	0	0	0	0	0	0	0	0	0	0	0	0	0	0	0	0	0	0	0	0.00259192	0	0	0	0.00277463
PC 18:1;0_22:0;0	0.00482241	0	0.00496591	0.0048867	0	0.00541595	0	0.00847629	0.00442761	0	0.0063802	0	0	0	0	0	0	0	0	0	0.00508715	0.0054299	0.00454799	0.00510476	0	0.00399347	0	0	0	0	0	0.00819248	0	0.0045012	0.00806991	0.00498536	0	0	0.00555848	0	0	0.00935696	0	0.00560886	0	0.00782664	0.00536682	0.00490661	0.00604233
PC 16:0;0_24:2;0	0.00460025	0	0	0	0	0.00457976	0.00871028	0	0	0	0	0	0	0.00793707	0	0	0	0	0	0	0.00485118	0	0	0	0	0	0	0	0	0	0	0	0	0.00645872	0	0	0	0	0	0	0.00549593	0	0.00620551	0.00595051	0.00584086	0	0.00627881	0	0.00547511
PC 16:1;0_24:1;0	0.00271479	0.00527094	0.0083245	0.00522718	0	0	0.00346357	0	0.00379978	0.00410026	0.00590457	0	0.00524728	0	0.00387896	0	0	0.00412268	0	0	0.00397456	0	0.00652841	0.00494605	0	0.00280447	0	0	0	0	0	0	0	0.00336023	0.00409065	0.00414585	0.00282095	0	0.00224006	0.00340205	0.00301978	0.00373081	0.00378343	0.00315168	0.00318442	0.00388459	0.00355856	0.00368855	0.00308716
PC 18:0;0_22:2;0	0	0	0	0	0	0	0	0	0	0	0	0	0	0	0.000916221	0	0	0	0	0	0	0	0	0	0	0	0	0	0	0	0	0	0	0	0	0	0	0	0	0	0	0	0	0	0	0	0	0	0
PC 18:1;0_22:1;0	0.0100953	0.0169519	0.0189988	0.0178561	0.0200232	0.0114965	0.00958649	0.0238612	0.019326	0.0154117	0.0190861	0	0.019381	0.014278	0.0165265	0.0260075	0	0.0210734	0.0244887	0.0205597	0.0113892	0.0233573	0.0176855	0.0200684	0.0202221	0.0149695	0.0216122	0	0	0.0205376	0.0200115	0	0.0278038	0.0130907	0.0145028	0.0152893	0.0150133	0.0240107	0.016709	0.0210222	0.0164907	0.0203855	0.0129889	0.0152493	0.0160187	0.0195605	0.0150741	0.0139867	0.0151782
PC 20:1;0_20:1;0	0.000579616	0.00124062	0.00120358	0.000942266	0.00101956	0.000633098	0.000586942	0	0.00102876	0.00103572	0.00105654	0	0	0.00117507	0.00160365	0.00153601	0	0.00215995	0.00148548	0.00118942	0.00106683	0.00260157	0.00141526	0.00145911	0.00107654	0.00129181	0.000927118	0	0	0.0011032	0.000680891	0.0216381	0	0.000524422	0.00060113	0.00104554	0.000888946	0.00115494	0.000828292	0.000805495	0.000889307	0.00108184	0.000706922	0.000548987	0.00077223	0.000460314	0.000482767	0.00105106	0.000955411
PC 18:0;0_22:3;0	0	0	0	0	0	0	0	0	0	0	0	0	0	0	0	0	0	0	0	0	0.0013063	0	0	0	0	0	0	0	0	0	0	0	0	0	0	0	0	0	0	0	0	0	0.00249191	0	0.0019697	0	0	0	0
PC 18:1;0_22:2;0	0	0	0	0	0	0	0	0	0	0	0.010184	0	0	0	0	0	0	0	0.00863377	0	0.00563038	0	0.00771766	0	0	0	0	0	0	0	0	0	0	0	0	0	0	0	0	0	0.0137575	0	0.00726668	0	0.00903695	0	0	0	0
PC 18:2;0_22:1;0	0	0	0	0	0	0	0	0	0	0	0	0	0	0	0	0	0	0	0	0	0	0	0	0	0	0	0	0	0	0	0	0	0	0	0	0	0	0	0	0	0	0	0	0	0	0	0	0	0
PC 20:1;0_20:2;0	0	0	0	0	0	0	0	0	0	0	0	0	0	0	0	0	0	0	0.00370523	0	0.00260159	0	0.00267418	0	0	0	0	0	0	0	0	0	0	0	0.0106874	0	0	0	0	0	0	0	0.0022912	0	0	0	0	0	0
PC 18:0;0_22:4;0	0	0	0	0	0	0	0	0	0	0	0.00346032	0	0	0	0.00299013	0	0	0	0	0	0.00210509	0	0	0	0	0	0	0	0	0	0	0	0	0.00511452	0	0	0.00588092	0	0.00318688	0	0.00689159	0.0027231	0.00300302	0	0	0	0.00407089	0.00461614	0
PC 18:1;0_22:3;0	0	0	0	0	0	0	0	0	0	0	0.00600773	0	0	0	0	0	0	0	0.00775363	0	0.00635815	0	0	0	0	0.00606483	0	0	0	0	0	0.00552342	0	0.00682761	0.00664861	0.00796757	0.00773607	0	0.00634175	0	0	0.00569507	0.00636927	0	0.00731404	0	0.00613895	0	0
PC 20:1;0_20:3;0	0	0	0	0	0	0	0	0	0	0	0.00509001	0	0	0	0.00867184	0	0	0.0161695	0.00511191	0	0.00504106	0	0.00991353	0	0	0.00710236	0	0	0	0.0112628	0	0.0051952	0	0.00550288	0.00376229	0.00492013	0	0	0.00420861	0	0.0066533	0.0058187	0.00489308	0	0.00564958	0	0.00453404	0.00530241	0.0166888
PC 20:2;0_20:2;0	0	0	0	0	0	0	0	0	0	0	0.00115489	0	0	0	0	0	0	0	0	0	0	0	0	0	0	0	0	0	0	0	0	0	0	0	0	0	0	0	0	0	0	0	0	0	0	0	0	0	0
PC 16:0;0_24:5;0	0	0	0.00494731	0.00371017	0	0	0.00494275	0	0	0.00689322	0.00509255	0	0	0	0.00561263	0	0	0.00788674	0	0	0.00455426	0	0	0	0	0.00535064	0	0	0	0.00571156	0	0.00656352	0	0	0	0.00484462	0.00821839	0	0.00681034	0	0	0	0.00445124	0	0	0	0	0	0.00864842
PC 18:0;0_22:5;0	0.00991413	0.0248403	0.00665495	0.00728691	0.0244023	0.0187336	0.00588567	0.0127006	0.00996222	0.0100064	0.00958276	0	0	0.0247784	0.0077277	0	0	0.00643343	0.00910717	0.0187739	0.00685931	0.0103034	0.010218	0.00881948	0	0.0110846	0.0112039	0	0	0.00879721	0.0137622	0.0110382	0.0291317	0.0128574	0.0156851	0.00886461	0.00991692	0.0143936	0.00807906	0.00984553	0.0121329	0.0113443	0.00929282	0.0194902	0.0113251	0.0106168	0.00962641	0.00693179	0.00795322
PC 18:1;0_22:4;0	0.00766098	0	0.00667766	0.00667105	0	0	0.00307176	0.0126134	0.00763891	0.0079348	0.00611936	0	0	0	0.00811496	0	0	0.00659108	0.00600946	0	0.00563182	0.0126209	0.00580856	0.00769746	0	0.00892337	0.0114511	0	0	0.00627053	0.0110215	0.0083045	0	0.0108341	0	0.00677155	0.00588367	0.0123097	0.00993163	0.0161077	0.00757802	0.0115422	0.00838066	0	0.0113026	0.0141026	0.0068607	0.00669441	0.00820688
PC 20:1;0_20:4;0	0	0	0.00320082	0.0027358	0	0	0.00201098	0	0.00360708	0	0.00278843	0	0.0160336	0	0.00503332	0	0	0.00632352	0.00369859	0.00511301	0.00516783	0	0.00412101	0.00323803	0	0.00340618	0	0	0	0.00268716	0.0070076	0	0	0.00522164	0.00805659	0.00475565	0.00483675	0	0.00362165	0.00389115	0.00491916	0.00614205	0.00430155	0.011897	0.00696684	0.00511255	0.0032807	0.00329809	0.00402852
PC 20:2;0_20:3;0	0	0	0	0	0	0	0	0	0	0	0	0	0	0	0	0	0	0	0	0	0.00186092	0	0	0	0	0	0	0	0	0	0	0	0	0	0	0	0	0	0	0.00238296	0	0	0	0	0	0	0	0	0
PC 16:0;0_24:6;0	0	0	0.0102805	0	0	0	0.0250582	0	0	0	0	0	0	0	0.00844553	0	0	0	0	0	0.00835514	0	0.0206789	0	0	0.0137886	0	0	0	0	0	0	0	0	0	0	0	0	0	0.015137	0	0.0143415	0.01271	0	0	0	0	0.0133304	0
PC 18:0;0_22:6;0	0.0118122	0.0189351	0.013035	0.017759	0.0164453	0.0127805	0.00819863	0.0188498	0	0	0	0	0	0	0.0123144	0.0141023	0	0	0.0137281	0	0.0104954	0	0	0	0	0.014696	0	0.0290627	0	0.0169287	0.0236238	0	0	0.021529	0	0.0182176	0.021173	0.0181498	0.0203111	0.0109793	0.0197626	0.0195389	0.012888	0	0.0201985	0.0134533	0.0177734	0	0.0211561
PC 18:1;0_22:5;0	0.01523	0.0283011	0.0184569	0.030452	0.020611	0.0237083	0.00938798	0.0363732	0.0363775	0.0516734	0.0460758	0.0374373	0.0344989	0.041499	0.0196106	0.0252598	0	0.0436205	0.0275971	0.0348188	0.0198035	0.0423364	0.0295331	0.0379138	0.0495546	0.0282176	0.0544616	0.0194021	0.0501863	0.0275554	0.03629	0.044784	0.0574922	0.0380726	0.0401764	0.0296732	0.0377136	0.0307453	0.0314459	0.0289301	0.0326912	0.0352807	0.0221394	0.0558407	0.0361603	0.0297295	0.0264473	0.0227124	0.0335707
PC 18:2;0_22:4;0	0	0	0	0	0	0	0	0	0	0	0	0	0	0	0	0	0	0	0	0	0	0	0	0	0	0	0	0	0	0	0	0	0	0	0	0	0	0	0	0.00144704	0	0	0	0	0	0	0	0	0
PC 20:2;0_20:4;0	0	0	0	0	0	0	0	0	0	0	0	0	0	0	0	0	0	0	0	0	0.00194641	0	0	0	0	0	0	0	0	0	0	0	0	0	0	0	0	0	0	0.00242591	0	0	0	0	0	0.00221671	0	0	0
PC 20:3;0_20:3;0	0	0	0	0	0	0	0	0	0	0	0	0	0	0	0	0	0	0	0	0	0.00110602	0	0	0	0	0	0	0	0	0	0	0	0	0	0	0	0	0	0.00128473	0.00175967	0	0	0	0	0	0.000945852	0	0	0
PC 16:1;0_24:6;0	0	0	0	0	0	0	0	0	0	0	0	0	0	0	0	0	0	0	0	0	0	0	0	0	0	0	0	0	0	0	0	0	0	0	0	0	0	0	0	0	0	0	0	0	0	0	0	0	0
PC 18:1;0_22:6;0	0.0280541	0.0278391	0.0450479	0.048385	0.0431619	0.0402467	0.0427299	0.0469565	0.0405749	0.0478009	0.0470572	0	0	0.0390255	0.0253566	0.0517497	0	0.0380298	0.0487815	0.0378038	0.0385576	0.0456953	0.0495185	0.0307168	0.0538619	0.0684736	0	0.0357713	0.040411	0.0511071	0.053054	0.0519298	0.0652359	0.0656549	0.048838	0.0568904	0.057677	0.0568766	0.0598133	0.0661893	0.0662241	0.0663886	0.0643419	0.0537926	0.0534855	0.0418318	0.0524465	0.033577	0.0585804
PC 18:2;0_22:5;0	0	0	0	0.00326932	0	0	0	0	0	0	0	0	0	0	0	0	0	0	0	0	0	0	0	0	0	0	0	0	0	0	0	0	0	0	0	0	0	0	0	0.00648298	0	0	0	0	0	0.00346267	0	0	0.00337238
PC 20:3;0_20:4;0	0	0	0	0	0	0	0	0	0	0	0	0	0	0	0	0	0	0	0	0	0	0	0	0	0	0	0	0	0	0	0	0	0	0	0	0	0	0	0	0.0102114	0	0	0	0	0	0.0038515	0	0	0
PC 18:0;0_24:0;0	0	0	0	0	0	0	0	0	0	0	0	0	0	0	0	0	0	0	0	0	0	0	0	0	0	0	0	0	0	0	0	0	0	0	0	0	0	0	0	0.0268306	0	0	0	0	0	0	0	0	0
PC 18:0;0_24:1;0	0	0	0	0	0	0	0	0	0	0	0	0	0	0	0	0	0	0	0	0	0	0	0	0	0	0	0	0	0	0	0	0	0	0	0.0102307	0	0	0	0	0	0	0	0	0	0	0	0	0	0
PC 18:1;0_24:0;0	0.0262778	0.0345216	0.042048	0.0304362	0.0280432	0.0225014	0.0239252	0.0289591	0.0242791	0.0293216	0.0294096	0	0.0246197	0	0.0245262	0	0	0.0240468	0.0277603	0.0209012	0.0228123	0.0202527	0.0284791	0.0272524	0	0.0203234	0	0	0	0	0.0230843	0.0234192	0.0264441	0.0274844	0.013538	0.0246151	0.0249674	0	0.0194535	0	0.0217698	0.0280212	0.0242671	0.027315	0.0234245	0.0265913	0.0300609	0.0236125	0.0249468
PC 18:1;0_24:1;0	0	0	0.0156228	0.0102574	0	0	0	0	0	0	0.0139176	0	0	0	0.00900773	0	0	0.0156681	0.0102978	0.0135978	0.0124688	0.0127998	0.0100613	0.0107526	0	0	0	0	0	0	0.0131052	0	0	0.0142154	0.013134	0.0106183	0	0	0	0	0.0118334	0.0134265	0.0130717	0.0130448	0	0	0.0132757	0.0110241	0
PC O-16:0;0/16:0;0	0.54951	0.533997	0.296061	0.316621	0.529569	0.597912	0.259689	0.524221	0.534876	0.450825	0.508516	0.57613	0.639913	0.709627	0.686977	0.670894	0.719669	0.765292	0.670378	0.491355	0.396129	0.391064	0.497671	0.556615	0.494035	0.38874	0.529502	0.417689	0.380319	0.625545	0.48162	0.482285	0.440427	0.264391	0.428563	0.251019	0.760846	0.562621	0.377441	0.403481	0.692486	0.664051	0.384729	0.696978	0.699355	0.601518	0.613884	0.468393	0.509003
PC O-17:0;0/15:0;0	0.124221	0.153985	0.124434	0.131461	0.148974	0.145844	0.0793809	0.110702	0.106466	0.110665	0.121646	0.121032	0.160495	0.142291	0.125665	0.176325	0.14716	0.136768	0.125502	0.11927	0.0967147	0.115709	0.140058	0.127477	0.0954835	0.101563	0.113604	0.0945064	0.0957108	0.113551	0.103461	0.122505	0.13344	0.100395	0.120368	0.0969373	0.118339	0.120514	0.0994559	0.105701	0.121023	0.110725	0.119802	0.123209	0.134069	0.12738	0.124167	0.0921431	0.104249
PC O-18:0;0/14:0;0	0.0413273	0.0432466	0.0406598	0.0416114	0.0448343	0.0483455	0.0285378	0.0419218	0.0370393	0.0423872	0.0358696	0.0536132	0.0476968	0.0551265	0.0493487	0.0509163	0.062699	0.052646	0.0512712	0.0445636	0.0380947	0.0456233	0.0419973	0.0448252	0.052159	0.0487142	0.0431134	0.0466391	0.0428138	0.047667	0.035681	0.0377216	0.0389002	0.0312887	0.0314614	0.0312962	0.0497772	0.0446963	0.0406128	0.0437146	0.047236	0.0434018	0.0442413	0.0502879	0.0492081	0.0477086	0.0440153	0.0352775	0.0373341
PC O-16:0;0/16:1;0	1.06766	1.18308	1.05947	1.13949	1.07178	1.25932	0.791956	1.15203	1.15756	0.971839	1.15414	1.08062	1.10276	1.27665	1.24794	1.1538	1.17186	1.4265	1.47691	1.16566	1.08846	1.24335	1.32187	1.27617	0.913794	1.10175	0.91493	0.985692	1.02428	1.08209	0.854203	1.05862	0.958431	0.811612	1.00804	0.912069	1.10982	0.978181	0.85105	0.971445	1.18609	1.13489	1.05678	1.22865	1.21722	1.25871	1.21929	0.849027	0.783038
PC O-16:1;0/16:0;0	0.199923	0.252849	0.15932	0.163254	0.237997	0.225062	0.135805	0.234317	0.238677	0.218203	0.21736	0.260607	0.300723	0.391838	0.31442	0.315341	0.356113	0.367932	0.335518	0.222931	0.202428	0.218186	0.229977	0.235989	0.259218	0.248791	0.236467	0.225407	0.214003	0.258822	0.185149	0.203904	0.200261	0.127765	0.184297	0.137686	0.257618	0.247998	0.172494	0.199867	0.258246	0.259974	0.189366	0.258669	0.258919	0.259981	0.246506	0.168993	0.218381
PC O-17:0;0/15:1;0	0.0187006	0.0216162	0.0240645	0.0204884	0.0163972	0.0224541	0.0143656	0.0204746	0.0162104	0.0166945	0.01963	0.0170402	0.01406	0.0153626	0.0155923	0.0130555	0	0.0187956	0.0175047	0.0194773	0.0176765	0.0186383	0.0249162	0.0218225	0.0124004	0.0138784	0.0141088	0.0130994	0.0128641	0.0150526	0.0176073	0.0208123	0.0195231	0.0209613	0.0201159	0.0191638	0.017099	0.0146983	0.0155643	0.0162991	0.0176274	0.0176579	0.0197256	0.02106	0.0213632	0.0223263	0.0193052	0.0149017	0.0149967
PC O-17:1;0/15:0;0	0.0746119	0.0636301	0.0602087	0.0672529	0.0596152	0.0797848	0.0412726	0.0735822	0.0504586	0.0569784	0.0644443	0.0484299	0.0671777	0.0593766	0.0739293	0.0693651	0.054346	0.0792545	0.0646741	0.0770315	0.0734695	0.0527728	0.0786453	0.0791093	0.0425305	0.04771	0.0496808	0.0386172	0.042579	0.0484391	0.0658313	0.0626856	0.0640213	0.0521186	0.0607544	0.0521705	0.0567339	0.0477034	0.042784	0.0471595	0.0500165	0.0663344	0.0580231	0.0741157	0.0753769	0.0776956	0.0594827	0.0526055	0.0579743
PC O-18:0;0/14:1;0	0.00386662	0.00394338	0.0079303	0.00398267	0.00400753	0.00518599	0.00300117	0.00478074	0.00395127	0.00293358	0.00442458	0.00554991	0.00307353	0.00337529	0.00356997	0.00363532	0.00414633	0.00309272	0.00531563	0.00583411	0.00531193	0.00457413	0.00521033	0.00594995	0.00414539	0.00267469	0.00310028	0.00219154	0.00325617	0.00221004	0.00369745	0.00368532	0.00446488	0.00337262	0.00288517	0.00390622	0.00474768	0.00321861	0.0030856	0.00321315	0.00307961	0.00413448	0.00460614	0.00276754	0.00308773	0.00441099	0.00417104	0.00335592	0.0026665
PC O-18:1;0/14:0;0	0.0457021	0.0520572	0.0691829	0.071833	0.0517732	0.0501528	0.0600046	0.0607503	0.0520045	0.0488589	0.0493511	0.048943	0.0622772	0.0773557	0.0706859	0.0631222	0.0627788	0.072367	0.0713127	0.0566822	0.0529466	0.0877507	0.0546503	0.0613897	0.0625621	0.126042	0.0630763	0.0960913	0.104784	0.0606559	0.0452006	0.0458252	0.0481238	0.0601885	0.0423897	0.0622524	0.0620168	0.0594083	0.0697148	0.0769559	0.0525594	0.0611009	0.0825667	0.0586959	0.0658845	0.0582844	0.049966	0.0392862	0.046739
PC O-16:0;0/16:2;0	0.0155232	0.024144	0.0208302	0.0206888	0.0193825	0.0192861	0.0177832	0.0198884	0.0206602	0.0217464	0.0201493	0.0212283	0.017898	0.016545	0.014765	0.0173566	0.0159879	0.0151995	0.0283118	0.0245463	0.0213133	0.0266602	0.0284962	0.0244508	0.0186095	0.0244023	0.0230342	0.020285	0.0193172	0.0184986	0.0179073	0.0244937	0.0228927	0.0207924	0.021875	0.0229064	0.023856	0.0216249	0.0214532	0.0191331	0.0248725	0.0208459	0.0227423	0.021276	0.0216288	0.0181944	0.0215742	0.014535	0.0144622
PC O-16:1;0/16:1;0	0.278502	0.388182	0.33759	0.36142	0.319826	0.327948	0.251356	0.325985	0.335397	0.301727	0.357746	0.320186	0.386436	0.445541	0.391534	0.383208	0.374701	0.429967	0.446854	0.302574	0.295614	0.393189	0.372479	0.320963	0.298041	0.376834	0.285538	0.302467	0.297068	0.312466	0.229453	0.287655	0.274705	0.242975	0.277048	0.274491	0.307894	0.301012	0.249249	0.261836	0.329358	0.315511	0.317079	0.329702	0.347884	0.334637	0.345451	0.232639	0.265266
PC O-16:2;0/16:0;0	0.0217327	0.0312796	0.0147817	0.0153847	0.0205491	0.0253154	0.0113288	0.0302172	0.0244016	0.0259875	0.0205717	0.0224244	0.0286442	0.0268748	0.0293464	0.0236129	0.0219593	0.0367669	0.0225458	0.0223708	0.0188055	0.0124575	0.0217076	0.0219955	0.019111	0.0107243	0.0212518	0.0161511	0.0144535	0.0211848	0.0217547	0.0213807	0.0190818	0.0112484	0.0423877	0.0132153	0.0249684	0.0271212	0.0174292	0.0451436	0.0244407	0.0311707	0.0134081	0.0238697	0.0234108	0.0526926	0.0254609	0.0173405	0.0232617
PC O-17:1;0/15:1;0	0.00253066	0.0025449	0.00361588	0.00292813	0.002159	0.00221799	0.00280531	0.00273256	0.00226413	0.00304828	0.00274196	0	0.00227032	0.00166278	0.00216794	0.00208428	0	0.00195777	0.00345973	0.00433825	0.00294378	0.00399729	0.00326155	0.00378963	0	0.00217785	0.00194507	0.00122804	0	0.00148801	0.00238232	0.00211914	0.00283602	0.00256377	0.00202419	0.00315013	0.00240621	0.00279238	0.00189258	0.00107238	0.00180877	0.00201362	0.00275279	0.00296615	0.00290665	0.00368442	0.00282003	0.00173062	0.00272763
PC O-17:2;0/15:0;0	0.00147217	0.00182295	0.0020535	0.00126461	0	0.00152175	0.000905999	0.00123651	0.00115574	0	0.00147494	0	0	0	0.00107379	0.00201704	0.00260018	0.00138928	0.00148354	0.00135069	0.00189784	0.00111614	0.00207636	0.00224804	0	0.00146282	0	0	0	0.00117082	0.00183205	0.000958901	0	0.00123249	0.00180267	0.00190732	0.00118885	0	0.00152916	0	0.00120399	0.00190145	0.00184261	0.00198797	0.0012227	0.000832389	0.0012216	0	0.00137737
PC O-18:1;0/14:1;0	0.00341081	0.0058149	0.00426085	0.00465801	0.00431135	0.00465176	0.00390507	0.00494337	0.00458406	0.00509638	0.00473808	0.00514369	0.00295034	0.00419614	0.00363218	0.0052234	0.00398766	0.00416857	0.0064381	0.00443243	0.0049113	0.0061256	0.00582763	0.00478091	0.00298042	0.00428392	0.00454834	0.00358393	0.00285951	0.00325603	0.00265591	0.00398642	0.00569669	0.00375815	0.00318905	0.00422626	0.00297967	0.00355762	0.00309283	0.0027186	0.0044005	0.00371882	0.00372249	0.00444734	0.00428943	0.00478436	0.00459763	0.00329368	0.00243506
PC O-18:2;0/14:0;0	0.00860974	0.0129713	0.00955779	0.0109043	0.0106625	0.0105382	0.00869863	0.0120704	0.013013	0.01184	0.0111447	0.0111833	0.0148281	0.017726	0.0145377	0.0147908	0.0128219	0.0134734	0.0164865	0.0108615	0.0100751	0.0129417	0.0127753	0.0108716	0.0161828	0.0204194	0.0142208	0.0165765	0.0154634	0.014261	0.0076168	0.0104262	0.00935756	0.00814242	0.0074431	0.00782436	0.0125847	0.0106099	0.0120148	0.00979582	0.0128242	0.0115627	0.0120882	0.011595	0.0117676	0.011511	0.0109154	0.00721311	0.00902903
PC O-16:1;0/16:2;0	0.00284402	0.00371933	0.00412909	0.00348561	0.00362386	0.00350268	0.00282962	0	0.00274664	0.00330377	0.00299285	0	0.00360635	0.00411271	0.00315107	0.00337198	0.00354977	0.00331617	0.0046142	0.00476278	0.00350447	0.00358302	0.00333711	0.00497027	0.0043277	0.00509575	0.00390756	0	0	0.00361598	0.00397242	0.00498073	0.00412188	0.0040269	0.0026565	0.00409613	0.00597646	0.00462654	0.00346866	0.00169546	0.00607887	0.00374518	0.00459027	0.00412879	0.00443999	0.00212158	0.00466015	0.00330584	0.00254781
PC O-16:2;0/16:1;0	0.0144442	0.0200143	0.0154424	0.0154568	0.0146618	0.0162803	0.0112412	0	0.0143808	0.0177018	0.0114362	0	0.0171681	0.0149293	0.0154963	0.0153073	0.0194698	0.0203068	0.0187902	0.0196063	0.0153087	0.0162427	0.0157386	0.0222221	0.0156361	0.0153922	0.0142104	0	0	0.0133716	0.0159995	0.0171463	0.0119405	0.015668	0.016813	0.0129478	0.0175607	0.0155743	0.0139069	0.0169861	0.0141769	0.0174813	0.0163508	0.0191437	0.0171252	0.0178127	0.0142012	0.0144884	0.0162781
PC O-18:2;0/14:1;0	0	0.000807856	0.00063779	0.000652272	0	0	0.000646409	0	0.000677456	0	0.000463281	0	0	0	0.000841955	0	0	0	0.00109289	0.000946725	0.000823332	0	0	0	0	0	0	0	0	0	0	0	0	0	0	0	0	0	0	0	0	0	0.000486444	0	0	0.00038328	0	0	0
PC O-16:0;0/17:0;0	0.00527226	0.00410611	0.00436078	0.00554762	0.00496954	0.00593238	0.00149012	0.00256882	0.00238087	0.00219946	0.00231744	0.00301378	0.00798373	0.00703309	0.00642311	0.00927323	0.00772516	0.00789765	0.00358754	0.00433515	0.00291699	0.0034861	0.00415722	0.00484476	0.00235347	0.00332047	0.0022061	0.00229381	0.00307123	0.00246935	0.00230899	0.00339544	0.00288803	0.00215816	0.00281105	0.00273848	0.00284301	0.00258336	0.00238606	0.00256302	0.00320435	0.00314469	0.00410814	0.00407058	0.00427783	0.00575097	0.00326309	0.00330771	0.001479
PC O-17:0;0/16:0;0	0.0764347	0.0702413	0.0634554	0.0742764	0.074791	0.0822518	0.0378304	0.0551692	0.0500137	0.0510842	0.0535322	0.0590083	0.0995366	0.0965335	0.0860136	0.0999645	0.0853449	0.105094	0.0698513	0.0677419	0.0522452	0.0718788	0.0707611	0.0805023	0.0488014	0.0634922	0.0535089	0.0517388	0.0590459	0.0545237	0.0525504	0.05904	0.0563761	0.0469251	0.051753	0.054859	0.0659113	0.0582172	0.0561476	0.0564881	0.067812	0.0699592	0.0711809	0.0753205	0.0754016	0.0820769	0.0604233	0.0541962	0.0467287
PC O-18:0;0/15:0;0	0.00165625	0.00146655	0.00224558	0.00180128	0.0018659	0.00185114	0.000378596	0.000898786	0.000656343	0.000797998	0.000716313	0.00127563	0.00257117	0.00205019	0.00183096	0.00291583	0.00298798	0.00250741	0.00113324	0.00138241	0.000860825	0.00111574	0.00128644	0.00160353	0.000906027	0.00105726	0.00070938	0.000808875	0.000853616	0.000828921	0.000774506	0.00114764	0.000937013	0.000755081	0.000913393	0.000832465	0.00075314	0.000938741	0.000801836	0.000769331	0.000882441	0.000937366	0.00146356	0.00109795	0.00143143	0.00157949	0.00099969	0.000867034	0.000457817
PC O-16:0;0/17:1;0	0.00279588	0.00326942	0.00292789	0.0030937	0.00368067	0.00322454	0.00103163	0.0015854	0.00168105	0.00167755	0.00138158	0.00210413	0.00490338	0.00621427	0.00390485	0.0055133	0.0053894	0.0049563	0.00307305	0.00189671	0.00186404	0.00217646	0.0022538	0.00215587	0.00222847	0.00262366	0.00193475	0.00198789	0.00227968	0.00178594	0.00148052	0.00209709	0.00210948	0.00131705	0.00203887	0.00174542	0.00181499	0.00240829	0.00160447	0.00180585	0.00239745	0.00207866	0.00261201	0.00231544	0.00226239	0.00313189	0.0021389	0.0015891	0.00100581
PC O-16:1;0/17:0;0	0.000547864	0.000638955	0.00056875	0.000469944	0.000623189	0.000465604	0.000165546	0.000209565	0.000216624	0.000269566	0.000254118	0.000395317	0.00104699	0.00143719	0.000691478	0.0014536	0.00135265	0.000908449	0.000450022	0.000298071	0.00024089	0.000465317	0.000304886	0.000363706	0.000450849	0.000395704	0.000357896	0.000357134	0.000427424	0.000237857	0.000287732	0.000320834	0.000317251	0.000265128	0.000351073	0.000309539	0.000398774	0.00047773	0.000252432	0.000410129	0.000421083	0.000312739	0.000424969	0.000408588	0.00034639	0.000596486	0.000373395	0.000290103	0.000180198
PC O-17:0;0/16:1;0	0.119153	0.144784	0.127419	0.127347	0.136998	0.139525	0.0722455	0.104004	0.0967309	0.104695	0.099559	0.109684	0.155003	0.180812	0.140141	0.181144	0.157684	0.162399	0.135387	0.103679	0.0911079	0.122778	0.121154	0.118813	0.102773	0.118442	0.111919	0.0902989	0.0979056	0.092972	0.0862373	0.102927	0.113299	0.0906443	0.104448	0.103994	0.10147	0.113801	0.0915332	0.0985529	0.115749	0.109179	0.121185	0.11928	0.116732	0.134576	0.110142	0.0841699	0.0774427
PC O-17:1;0/16:0;0	0.0502002	0.0613479	0.0539131	0.053287	0.0586659	0.0581101	0.0315547	0.0454057	0.0438185	0.0445839	0.0426586	0.0481386	0.0694922	0.0822998	0.0634554	0.0804185	0.0708149	0.0715447	0.0641829	0.046941	0.0421771	0.0567233	0.054042	0.0527971	0.0456122	0.0529138	0.0497835	0.0408783	0.0435222	0.0407022	0.0372619	0.0439514	0.0481759	0.0381182	0.0436755	0.04416	0.0436349	0.0499952	0.039363	0.0420563	0.0488617	0.047727	0.0527648	0.0525013	0.0517799	0.0578377	0.0470262	0.0367091	0.0335077
PC O-18:0;0/15:1;0	0	0	0.000239951	0	0	0	0	0	0	0	0	0	0	0	0.000109211	0	0.000220392	0	0	0	0	0	0	0	0	0	0	0	0	0	0	0	0	0	0	0	0	0	0	0	0	0	0	0	0	0	0	0	0
PC O-18:1;0/15:0;0	0.00056209	0.000747254	0.000639193	0.00047434	0.000716613	0.000597694	0.000220213	0.000419114	0.000317361	0.000432219	0.000368881	0.000451175	0.00115215	0.00168188	0.00109015	0.00167136	0.00149599	0.00106568	0.000751961	0.000540569	0.000488409	0.000556103	0.000485888	0.000559297	0.000442278	0.000641214	0.000352219	0.00043926	0.000443599	0.000359495	0.000377519	0.000467452	0.00043913	0.000249245	0.000430226	0.000414502	0.000410272	0.000515837	0.00034186	0.000330566	0.000503272	0.000403954	0.000504845	0.000458709	0.000475572	0.000567877	0.000394975	0.000353282	0.000231488
PC O-16:0;0/17:2;0	0.000146731	0.000310964	0.000278519	0.000269276	0.000378866	0.0002421	0.000133766	0	0.000239721	0.00025658	0.000161186	0.000464416	0.000354701	0.000401931	0.000282601	0.000325763	0.000595483	0.000188139	0.000241111	0.000229487	0.00016003	0.000253946	0.000157506	0.000130688	0	0.000298443	0	0.000197181	0.000172366	0.000220015	0.000124711	0.000243286	0.000252406	0.000137585	0.000315715	0.000137384	0.000224095	0	0.000182402	0.000169505	0.000195109	0.000171972	0.000261591	0.000316144	0.000226684	0.000208169	0.00016394	0.000130018	0.000118258
PC O-16:1;0/17:1;0	0.0024448	0.00368543	0.00266662	0.0031404	0.00322177	0.00270248	0.000927635	0.0014869	0.00209217	0.00157392	0.00166422	0.00192331	0.00443456	0.00617055	0.00392152	0.00453086	0.00618501	0.00491701	0.00259373	0.0013407	0.00132414	0.00236357	0.00148515	0.00152925	0.00310785	0.00312789	0.00172941	0.0024245	0.00218242	0.00228989	0.00106036	0.00177371	0.00168915	0.00109738	0.00197614	0.00144649	0.00194936	0.00298695	0.00175238	0.00238165	0.00280215	0.00242459	0.00199147	0.00222374	0.00221329	0.00214936	0.00202994	0.00122478	0.00152121
PC O-16:2;0/17:0;0	0.000130661	0.000406277	0.000138772	0.000258649	0.000225798	0.000169198	6.03273e-05	0.000188363	0.000235756	0	7.25293e-05	0.000320201	0.000279772	0.000496024	0.000235302	0.00046039	0.000596541	0.000354099	0.000244069	0.000107285	0.000114147	0	0.000162907	0.000167169	0	0.000259217	0.000156373	0.000136016	0	0.000249223	0.000116649	0.000217824	0.000275772	0.000135675	0.000360986	0.000141049	0.000138206	0.000275796	0.000172017	0.000418985	0.000249639	0.000264722	0.000217714	0.000222256	0.000207082	0.000346501	0.000188561	8.17604e-05	0.000168024
PC O-17:0;0/16:2;0	0.00480684	0.00624712	0.00495872	0.00533333	0.00554445	0.00504258	0.00328269	0.00455249	0.00425718	0.0047329	0.00446537	0.00413819	0.00478229	0.00483625	0.00417407	0.00473045	0.00421308	0.00494387	0.00615935	0.0039527	0.00397495	0.00475215	0.0046619	0.00444596	0.00496144	0.0051703	0.00494139	0.00423707	0.00358335	0.00550362	0.00419572	0.00535159	0.00547514	0.00411227	0.00524094	0.00459428	0.00517225	0.00642447	0.00457085	0.00483273	0.00634978	0.00658313	0.00456446	0.0053207	0.00520987	0.00477218	0.00502103	0.00325378	0.00490901
PC O-17:1;0/16:1;0	0.0539058	0.0779643	0.0590641	0.0668536	0.0594649	0.0563574	0.0389814	0.0516752	0.0551279	0.054689	0.0563289	0.0552077	0.0817639	0.0887297	0.0678486	0.0775822	0.0756418	0.0794414	0.0773365	0.0457263	0.0472643	0.0657289	0.0573666	0.0536505	0.0535437	0.05752	0.0541179	0.0443629	0.0418864	0.0560529	0.0406206	0.0501348	0.056169	0.0384401	0.0522247	0.0457589	0.044593	0.0628639	0.0405696	0.0447599	0.0616891	0.0579192	0.0513955	0.0591293	0.0570401	0.0532663	0.0553419	0.0343802	0.0499611
PC O-17:2;0/16:0;0	0.00338805	0.00483463	0.00378252	0.00425094	0.00392826	0.0039699	0.00290242	0.00337532	0.00364063	0.00352907	0.00338142	0.00418149	0.00471163	0.00515371	0.00405182	0.00425685	0.00525984	0.00426624	0.00475556	0.00316966	0.00317727	0.0037481	0.00372906	0.0036686	0.00423173	0.00451044	0.00423697	0.00412483	0.00348978	0.00448818	0.00350258	0.00360722	0.00407711	0.00294477	0.00396797	0.0036736	0.00422575	0.00592984	0.00373107	0.00403622	0.00521819	0.00500174	0.00384938	0.00447829	0.00449506	0.00409259	0.00402622	0.00285258	0.00398583
PC O-18:1;0/15:1;0	0	0.000236731	0.000202925	0.000156617	0	0	0	0	0	0.000136806	0	0	0.000281333	0	0.000188004	0	0	0.000195506	0.000173683	0	0.00011055	0.000139443	0.000101654	0.000159357	0	8.73626e-05	0	0	0	0.000124099	0	0	0.000121941	7.68923e-05	0	6.58791e-05	0.000103891	0	0	0	0.000121662	0.000125735	0	0	0.000129729	0.000114853	0	9.53835e-05	0
PC O-18:2;0/15:0;0	0.000233172	0.000386823	0.000287731	0.000320836	0.000470615	0.000274307	0.000140299	0.000115359	0.000237681	0.000218687	0.000174368	0.000237751	0.00045861	0.000449873	0.000533781	0.000626754	0.000917774	0.000474044	0.000221433	0.000121004	0.000187581	0.000258402	0.000219172	0.000251176	0	0.000287471	0.000184595	0.000137206	0.000284296	0.000301975	7.83899e-05	0.000209589	0.000283797	0.0001152	0.000196948	0.00017062	0.000279526	0.000354005	0.000203323	0.000214249	0.000205475	0.000248105	0.000286448	0.00024955	0.000327896	0.00027278	0.000261204	0.00015479	0.000209606
PC O-16:1;0/17:2;0	0	0	0	0	0	0	0	0	0	0	0	0	0	0	0.000428082	0	0	0	0	0	0	0	0	0	0	0	0	0	0	0	0	0	0	0	0	0	0	0	0	0	0	0	0	0	0	0	0	0	0
PC O-16:2;0/17:1;0	0	0	0.000895519	0.00136587	0	0	0	0	0.000972818	0	0.000949158	0	0.00208238	0.000966941	0.00147209	0	0	0	0	0	0	0.000955052	0.000439365	0	0	0.00130253	0	0	0	0	0	0	0.00119461	0	0.00135797	0	0	0	0	0	0.00123106	0	0.00101009	0	0	0	0	0	0
PC O-17:1;0/16:2;0	0	0	0.0021058	0.00328902	0	0	0	0	0.00238273	0	0.00305424	0	0.00269151	0.00258467	0.00203857	0	0	0	0	0	0	0.00277029	0.00312252	0	0	0.00282782	0	0	0	0	0	0	0.00376919	0	0.00312261	0	0	0	0	0	0.00240475	0	0.00258391	0	0	0	0	0	0
PC O-17:2;0/16:1;0	0	0	0.00611136	0.00763017	0	0	0	0	0.0074808	0	0.00721776	0	0.00904214	0.00821719	0.00715497	0	0	0	0	0	0	0.00837542	0.0060173	0	0	0.00705163	0	0	0	0	0	0	0.00863627	0	0.00730036	0	0	0	0	0	0.00698556	0	0.00656857	0	0	0	0	0	0
PC O-18:2;0/15:1;0	0	0	0	0	0	0	0	0	0	0	0	0	0	0	0	0	0	0	0	0	0	0	0	0	0	0.000321584	0	0	0	0	0	0	0	0	0	0	0	0	0	0	0	0	0	0	0	0	0	0	0
PC O-17:0;0/17:0;0	0.0347678	0.0402586	0.041561	0.0484027	0.039397	0.0418736	0.0202078	0.0370262	0.0274415	0.029393	0.0311398	0.028166	0.0485728	0.046819	0.0436656	0.0592573	0.0422222	0.049355	0.0393149	0.0289561	0.0284285	0.0427781	0.0354802	0.0390542	0.02652	0.052896	0.0331087	0.0221421	0.0280243	0.0335359	0.0376903	0.0347159	0.0370999	0.0403846	0.0389768	0.038347	0.0496408	0.0365504	0.0468185	0.0490888	0.0433279	0.0450971	0.0514905	0.0458159	0.0451843	0.0433274	0.0391426	0.0323535	0.0351536
PC O-18:0;0/16:0;0	0.102681	0.111547	0.0578645	0.0669709	0.121688	0.124232	0.0534376	0.0924147	0.105134	0.0866567	0.105527	0.12518	0.136593	0.153709	0.142347	0.135521	0.158528	0.159168	0.153418	0.0939637	0.0857643	0.086136	0.104216	0.114911	0.115758	0.101962	0.106004	0.0954776	0.0949154	0.150159	0.102355	0.116857	0.0967295	0.0626657	0.100121	0.0593362	0.184832	0.13209	0.0868597	0.0913999	0.177932	0.153386	0.0856054	0.146181	0.1484	0.122177	0.134379	0.106084	0.105084
PC O-16:0;0/18:1;0	0.713506	0.899514	0.774707	0.906722	0.85133	0.891017	0.511638	0.678841	0.754042	0.617683	0.663842	0.714267	0.911399	1.15395	0.993453	0.94046	1.05483	1.1172	0.902066	0.653661	0.601286	0.831807	0.7242	0.719532	0.707692	0.888448	0.64891	0.757119	0.788376	0.728971	0.505661	0.654322	0.643403	0.503997	0.654872	0.598117	0.807165	0.793538	0.661048	0.784409	0.885509	0.778266	0.780936	0.821971	0.807482	0.842429	0.786122	0.548486	0.495563
PC O-16:1;0/18:0;0	0	0	0	0	0	0	0.00973979	0	0.010648	0	0	0	0	0	0	0	0	0	0	0	0	0	0	0	0	0	0	0.0194259	0.017047	0	0	0	0	0	0.010496	0	0	0	0.0118733	0.0137798	0	0	0.0108565	0	0	0	0	0	0
PC O-17:0;0/17:1;0	0.143699	0.20612	0.164592	0.181541	0.184891	0.176777	0.119053	0.151474	0.150482	0.160596	0.168773	0.157708	0.194223	0.195323	0.154875	0.189154	0.184609	0.175533	0.163456	0.137458	0.126254	0.147258	0.173572	0.137338	0.16164	0.168224	0.182098	0.144312	0.148623	0.173021	0.140002	0.169434	0.195205	0.139348	0.178535	0.146822	0.175424	0.186871	0.1519	0.166922	0.18759	0.163637	0.161097	0.170474	0.161967	0.166859	0.178195	0.117629	0.142717
PC O-17:1;0/17:0;0	0.0291379	0.0313073	0.0316997	0.0346447	0.0260473	0.0342559	0.0192812	0.027835	0.0242434	0.022852	0.0267218	0.0240468	0.0292665	0.0266563	0.0272395	0.0325871	0.0223599	0.0303702	0.0283724	0.0320048	0.0266922	0.0278677	0.0352572	0.034806	0.0175199	0.0222442	0.0183372	0.0188257	0.019565	0.0197514	0.0250842	0.0265043	0.026583	0.0235432	0.0276798	0.025851	0.0235791	0.0226721	0.0199903	0.0234721	0.0235208	0.0246323	0.02669	0.0299046	0.0319369	0.0323717	0.028	0.0225514	0.0213916
PC O-18:0;0/16:1;0	0.117447	0.146394	0.143893	0.149607	0.128873	0.140226	0.0842029	0.11515	0.108685	0.108233	0.111031	0.115743	0.132815	0.150016	0.139039	0.132126	0.149665	0.149939	0.15356	0.126655	0.1227	0.144434	0.139885	0.139212	0.104102	0.120038	0.0872557	0.0987175	0.106363	0.0970356	0.0935127	0.109276	0.114092	0.0925622	0.114522	0.106128	0.110071	0.105934	0.0959194	0.114213	0.11865	0.115887	0.126603	0.133744	0.126961	0.139973	0.120809	0.0934953	0.0792386
PC O-18:1;0/16:0;0	0.183389	0.222703	0.182921	0.203654	0.207704	0.206079	0.160977	0.224622	0.218538	0.191943	0.195075	0.225449	0.293279	0.366522	0.298239	0.296883	0.324281	0.335685	0.296411	0.227362	0.197066	0.268752	0.231483	0.240369	0.25874	0.296944	0.234131	0.248794	0.251234	0.235248	0.163731	0.186032	0.202452	0.155213	0.184574	0.167611	0.243838	0.247327	0.203222	0.215667	0.242781	0.234005	0.227849	0.247297	0.249748	0.233006	0.221223	0.165806	0.167743
PC O-16:0;0/18:2;0	0.0857811	0.105596	0.094853	0.108152	0.0984782	0.104862	0.0765601	0.0910767	0.0971461	0.0899781	0.0960719	0.0956375	0.0987552	0.117154	0.102007	0.1002	0.0998231	0.114593	0.114781	0.0840509	0.0846594	0.107579	0.103734	0.0910923	0.0878039	0.103538	0.0873634	0.0888247	0.0912629	0.0944075	0.0725444	0.0895892	0.0852128	0.0724933	0.0803613	0.0802753	0.101131	0.090284	0.0823631	0.0814917	0.103515	0.0968535	0.101062	0.0995476	0.101959	0.0994835	0.104911	0.0701141	0.0628861
PC O-16:1;0/18:1;0	0.278907	0.464512	0.304763	0.343794	0.428548	0.343604	0.211999	0.297837	0.334494	0.317417	0.303087	0.371709	0.524748	0.722858	0.448939	0.512889	0.614659	0.514287	0.379682	0.22627	0.243841	0.323335	0.281034	0.245539	0.408784	0.42106	0.37235	0.356312	0.35926	0.332413	0.20906	0.271153	0.323434	0.208704	0.259423	0.236721	0.348578	0.422768	0.282092	0.350342	0.383058	0.346988	0.313975	0.331556	0.33849	0.366818	0.337244	0.215706	0.263667
PC O-16:2;0/18:0;0	0.011814	0.0227831	0.00903217	0.0085944	0.0115643	0.0136759	0.00478792	0.0169996	0.015422	0.0149078	0.0133227	0.0193037	0.0173219	0.0220376	0.0216505	0.0150807	0.0182036	0.0273823	0.0160546	0.00958009	0.0118007	0.0070883	0.0121135	0.0134919	0.0139796	0.00593247	0.014548	0.00824089	0.00796857	0.0124866	0.0116853	0.0135457	0.013838	0.00441522	0.0254701	0.00613747	0.0152107	0.0166501	0.00935731	0.0224949	0.0175261	0.0178605	0.00804476	0.0130071	0.0122884	0.0311395	0.0180402	0.00953171	0.0127765
PC O-17:0;0/17:2;0	0.00471897	0.00450938	0.00423474	0.00511405	0.00382718	0.00396541	0.00327057	0.00574694	0.00358573	0.00410756	0.00459667	0.00356222	0.00326722	0.0029488	0.00306453	0.00175871	0.00245822	0.00239057	0.00384977	0.00489574	0.00460584	0.0045398	0.0059831	0.00464991	0.00285832	0.00449961	0.00476926	0.00438912	0.00334678	0.00334163	0.00489003	0.0043098	0.00529454	0.00452571	0.00388935	0.00484664	0.00399425	0.00329635	0.00440079	0.0043069	0.00454798	0.00485659	0.00491856	0.0054382	0.00357648	0.00413056	0.004666	0.00345486	0.00417017
PC O-17:1;0/17:1;0	0.0408455	0.0427071	0.0291277	0.0338536	0.0374557	0.0461189	0.0233965	0.0477973	0.0349333	0.0393314	0.0394243	0.0342537	0.042878	0.0379745	0.0403535	0.0471317	0.035642	0.0495447	0.0382848	0.0420859	0.0429858	0.0299431	0.0477008	0.0456794	0.0320747	0.0276383	0.037854	0.0254916	0.0235801	0.0363757	0.0422421	0.0398153	0.0437054	0.0280449	0.0362911	0.0297101	0.0408753	0.0358356	0.0254111	0.0223589	0.0364163	0.0437263	0.0298238	0.0441816	0.0442884	0.0446808	0.0382515	0.0317436	0.039351
PC O-17:2;0/17:0;0	0.00304752	0.00423133	0.0028914	0.00312802	0.00221866	0.00243675	0.00105795	0.00593756	0.00277185	0.00401797	0.00243672	0.00691406	0.00350516	0.00525626	0.00201753	0.012773	0.0043826	0.00472947	0.00319196	0.0027314	0.00278793	0.00468599	0.00306083	0.00355264	0.00304552	0.00421524	0.00365768	0.00227629	0.00178923	0.0027125	0.00468244	0.00348984	0.00342479	0.00451433	0.00194854	0.00271847	0.0041175	0.0055967	0.00648268	0.00678883	0.00332913	0.00473686	0.00406243	0.00493221	0.0044675	0.0075951	0.00340261	0.0027258	0.00458124
PC O-18:0;0/16:2;0	0.00247628	0.00297931	0.00310109	0.0025685	0.00240441	0.00321408	0.00157152	0.00146363	0.00240056	0.00240315	0.00216428	0	0.0017488	0.00179278	0.00207875	0.00140138	0.00252652	0.00187668	0.00372519	0.00289468	0.00288799	0.00269821	0.00296298	0.00228606	0.00208625	0.00287091	0.00146379	0.00232629	0.00101743	0.00232	0.00252496	0.00372766	0.00411333	0.00228892	0.00238514	0.00244161	0.00324088	0.00281038	0.00204875	0.00245325	0.00287544	0.00234226	0.00326026	0.00253625	0.00344124	0.00276582	0.00299974	0.0019055	0.00213753
PC O-18:1;0/16:1;0	0.136202	0.206588	0.160422	0.173579	0.18519	0.155846	0.125203	0.157729	0.166438	0.172039	0.175192	0.182391	0.235757	0.27628	0.182324	0.245678	0.221231	0.218891	0.229269	0.150847	0.151934	0.211485	0.192775	0.168162	0.152585	0.179123	0.16787	0.146162	0.145018	0.152402	0.113234	0.150201	0.176302	0.123674	0.134265	0.13719	0.139884	0.179278	0.128469	0.13094	0.166449	0.151994	0.167906	0.159021	0.155783	0.155983	0.172523	0.10608	0.11142
PC O-18:2;0/16:0;0	0.0300234	0.0322066	0.0279531	0.029317	0.0311618	0.0322906	0.02969	0.0322523	0.0371265	0.0307571	0.0335623	0.0387188	0.0454628	0.0540364	0.044825	0.0500487	0.0685616	0.049974	0.0474961	0.0341781	0.0274697	0.0402253	0.0336523	0.0330031	0.0495807	0.0458249	0.0328551	0.0580553	0.0444226	0.0419907	0.0261256	0.0306155	0.0258517	0.024358	0.0257402	0.0272432	0.0402002	0.03536	0.0348799	0.031419	0.0386907	0.0372248	0.0358105	0.0349468	0.0371385	0.0334019	0.0367163	0.0261583	0.0281748
PC O-16:0;0/18:3;0	0.00443925	0.00364854	0.0060823	0.00580027	0.00436193	0.00527661	0.0038563	0.00408086	0.00508992	0.00448403	0.00504635	0.00500524	0.00652702	0.00461593	0.00486429	0.00355792	0.00246281	0.00507335	0.00725136	0.00582284	0.00440919	0.00517956	0.00596999	0.00615485	0.00370516	0.00650166	0.00560522	0.00478983	0.00507969	0.00645281	0.00446165	0.00576147	0.00538004	0.00554444	0.0039267	0.00490699	0.00621648	0.0045787	0.00501963	0.00223966	0.00617214	0.00480433	0.00621623	0.00518598	0.00671707	0.00371596	0.00588421	0.00397311	0.00346961
PC O-16:1;0/18:2;0	0.0200976	0.0344799	0.0249397	0.0283549	0.0264299	0.0253032	0.0184428	0.0224248	0.0283885	0.0280545	0.027505	0.0230851	0.0395419	0.0443634	0.0302606	0.0349767	0.0315505	0.0334761	0.0359281	0.0218579	0.0193693	0.027263	0.0286079	0.0235189	0.0272818	0.0318336	0.0279639	0.028905	0.0259044	0.0287813	0.0158264	0.0229447	0.0263674	0.0192121	0.0174525	0.0201628	0.0256469	0.0317136	0.0195729	0.0142761	0.032092	0.0214142	0.0260732	0.0270954	0.026613	0.0216466	0.0259333	0.0169988	0.017838
PC O-16:2;0/18:1;0	0.0167965	0.0319099	0.0281811	0.0297914	0.0234237	0.022182	0.0185835	0.0295207	0.0216646	0.0291477	0.016627	0.0313269	0.0333647	0.0344336	0.0245971	0.0310049	0.035489	0.0294107	0.020798	0.0185785	0.0183475	0.0282111	0.018881	0.0198333	0.0267194	0.0317531	0.0289707	0.0347564	0.0329908	0.0176963	0.0165281	0.0164153	0.0261421	0.0229324	0.023949	0.0255245	0.0220921	0.0316321	0.0350834	0.0643402	0.0187162	0.025537	0.0308174	0.0242019	0.0212482	0.041587	0.0182228	0.0126229	0.0205976
PC O-17:1;0/17:2;0	0.000607355	0	0	0.000552282	0	0	0.000631354	0.000558324	0.000686695	0.000676239	0.000910212	0	0	0	0.000502969	0	0	0	0.000644949	0.000727046	0.000511952	0	0.000685406	0.000458653	0	0	0.000974768	0	0	0	0.000714307	0.000804975	0	0.000812739	0.000576459	0.00065673	0	0	0.000495293	0	0	0	0.000731229	0	0.000733127	0.00046374	0.000615215	0	0
PC O-17:2;0/17:1;0	0.000980413	0.00239397	0.00108287	0.00119998	0	0.00166166	0.000859932	0.00135596	0.00128986	0.00154941	0.00103317	0.00285158	0.00107463	0.00111432	0.000785033	0.00216093	0.0014439	0.00139835	0.00191569	0.000744696	0.00100701	0.00145502	0.00132617	0.00120297	0	0.00119525	0.0019673	0.0013523	0.000999834	0.00120038	0.000968969	0.00163303	0.00141283	0.00129305	0.000600758	0.000964708	0.00109839	0.00232837	0.00112336	0.0010072	0.000957705	0.000960602	0.000988922	0.00141986	0.00160675	0.00188278	0.00152365	0.000590395	0.0011608
PC O-18:1;0/16:2;0	0.00167193	0.00217902	0.00222938	0.00221837	0.00165413	0.00185447	0.00169852	0.00203315	0.00236897	0.0023317	0.00244002	0.00303596	0.00218067	0.00214975	0.00198107	0.00141462	0.00149366	0.00194272	0.00299861	0.00284058	0.00302596	0.00309798	0.00288518	0.00311709	0.00236484	0.00295397	0.00202072	0.00228161	0.0030155	0.00290409	0.00249804	0.00294358	0.00299996	0.00240328	0.00145512	0.00221994	0.00285025	0.00266558	0.00219079	0.00108298	0.00302568	0.00253345	0.00292219	0.00277956	0.0028992	0.00145952	0.00193707	0.00164951	0.000517551
PC O-18:2;0/16:1;0	0.0431292	0.0337252	0.0428627	0.0500009	0.0292071	0.0520232	0.0313081	0.0470654	0.0377594	0.0282147	0.0411481	0.0311506	0.0375851	0.0386748	0.0556452	0.035428	0.0327607	0.0616535	0.0521991	0.0552675	0.0498284	0.052165	0.0478091	0.0544859	0.0268973	0.0453531	0.0244531	0.0375339	0.0392501	0.0355103	0.0335933	0.0328875	0.0286059	0.0335165	0.0237505	0.0360759	0.0451235	0.0269591	0.0298494	0.0175679	0.0364196	0.0391374	0.0477541	0.0529949	0.0524673	0.0354447	0.0367857	0.0337545	0.0344496
PC O-16:1;0/18:3;0	0	0	0	0	0	0	0	0	0	0	0	0	0	0	0	0	0	0	0.00368547	0	0.00264664	0	0	0	0	0	0	0	0	0	0	0	0	0	0	0	0	0	0	0	0	0	0	0	0	0	0	0	0
PC O-16:2;0/18:2;0	0	0	0	0	0	0	0	0	0	0	0	0	0	0	0	0	0	0	0.0046804	0	0.00700276	0	0	0	0	0	0	0	0	0	0	0	0	0	0	0	0	0	0	0	0	0	0	0	0	0	0	0	0
PC O-18:2;0/16:2;0	0	0	0	0	0	0	0	0	0	0	0	0	0	0	0	0	0	0	0.00169484	0	0.00170507	0	0	0	0	0	0	0	0	0	0	0	0	0	0	0	0	0	0	0	0	0	0	0	0	0	0	0	0
PC O-18:0;0/17:0;0	0	0	0	0	0	0	0	0	0	0	0	0	0	0.0158582	0.0125631	0	0	0	0	0	0.00877709	0	0	0	0	0	0	0	0	0	0	0	0	0	0	0	0	0	0	0	0	0	0	0	0	0	0	0	0
PC O-16:0;0/19:1;0	8.93169e-05	0.000152584	0	0.000147012	5.70006e-05	0.000119823	0	0	3.71382e-05	0	0	5.05942e-05	0.000207421	0.000370681	0.000161265	0.000208751	0.000291732	0.000136955	0.000167904	0.000112573	0	0.000133341	7.73055e-05	0.000139069	0	0	0	0	0	0	0	1.57864e-05	0	0	0.00011724	0	0	1.44191e-05	0	0.00015206	0	0	4.95864e-05	1.67651e-05	2.75094e-05	0.000120557	0	3.39966e-05	0
PC O-17:0;0/18:1;0	0.0415968	0.0891026	0	0.0908337	0.0335732	0.0561503	0	0	0.0234548	0	0	0.0407099	0.0923794	0.115446	0.0641444	0.0720599	0.107844	0.0806525	0.0704035	0.0413321	0	0.0547832	0.0327103	0.0537146	0	0	0	0	0	0	0	0.0120872	0	0	0.0710249	0	0	0.0124106	0	0.095417	0	0	0.0227962	0.012891	0.0132332	0.071791	0	0.0188455	0
PC O-17:1;0/18:0;0	0.00076096	0.00162716	0	0.00169326	0.000575505	0.00103451	0	0	0.000422859	0	0	0.000793175	0.00134489	0.00141489	0.000836203	0.00103321	0.00137885	0.00102413	0.0012458	0.000737925	0	0.000994444	0.00056327	0.000887761	0	0	0	0	0	0	0	0.000208975	0	0	0.00124114	0	0	0.000183418	0	0.0014168	0	0	0.00036032	0.000207967	0.000192722	0.00124637	0	0.000317265	0
PC O-18:0;0/17:1;0	0.000141451	0	0	0.000261556	9.76197e-05	0.000147289	0	0	5.89282e-05	0	0	0.000139424	0.000266263	0.000330342	0.000196764	0.000271155	0.000317668	0.000248408	0.000212109	0.000133533	0	0.000153131	0.00010632	0.000174714	0	0	0	0	0	0	0	3.34687e-05	0	0	0.000191215	0	0	3.52793e-05	0	0.000212993	0	0	7.56067e-05	3.5256e-05	3.74782e-05	0.000215809	0	5.27617e-05	0
PC O-18:1;0/17:0;0	0.000101183	0.000255918	0	0.000296923	0.000100785	0.000140089	0	0	4.72485e-05	0	0	0.000120824	0.000356816	0.000365943	0.000162606	0.000338926	0.000514178	0.000204075	0.000239244	0.000123618	0	0.000170738	9.53799e-05	0.000128935	0	0	0	0	0	0	0	3.7301e-05	0	0	0.00015585	0	0	3.43168e-05	0	0.000197226	0	0	4.98723e-05	2.76246e-05	3.74175e-05	0.000152744	0	4.70771e-05	0
PC O-16:0;0/19:2;0	0.000133963	0.000151473	0.000151907	0.000149806	0.000240147	0.000214989	0.000103827	0.000128863	0.000126203	0.000125007	0.000140044	0.000198591	0.000299567	0.000296019	0.000280321	0.000282999	0.000245119	0.000269489	0.000157412	0.000179691	0.000135892	0.000186048	0.000179243	0.000199885	0.000162721	0.000283688	0.00016721	0.000143527	0.000161926	0.000153012	0.000106307	0.000130523	0.000133123	8.60668e-05	0.000134759	0.000110695	0.000175312	0.000294722	0.000166834	0.000162898	0.000162867	0.000130034	0.00018022	0.000157875	0.000139154	0.00019212	0.000204441	9.61792e-05	6.23149e-05
PC O-16:1;0/19:1;0	8.54101e-05	0.000175961	0.000116796	0.000189721	0.000130598	0.000141803	5.70246e-05	0.000127247	0.000166065	0.000104497	6.80837e-05	0	0.00022372	0.000420054	0.000293625	0.000292583	0.000389507	0.00029512	0.000155683	0.000113689	8.38195e-05	0.000148913	0.000122935	9.9243e-05	0	0.00018886	0.00013142	0.000175131	0.00018019	0.000169067	6.29213e-05	9.27442e-05	7.16674e-05	6.80931e-05	0.0001099	6.84107e-05	0.000122087	0.000183922	0.000115369	0.000170015	0.000138127	0.000111904	0.000175342	0.000124138	0.000167348	0.00019181	0.000140873	8.53425e-05	6.94365e-05
PC O-17:0;0/18:2;0	0.0121895	0.014281	0.0117327	0.0143189	0.0141153	0.0139726	0.00803424	0.0128253	0.0115504	0.0123193	0.010935	0.0127642	0.0155863	0.0178819	0.0142048	0.0134291	0.0157354	0.0161252	0.013871	0.0119314	0.0094851	0.0117371	0.0124235	0.0130731	0.0123156	0.0150028	0.0126827	0.0103289	0.0108759	0.0134238	0.0102364	0.0114785	0.012664	0.0100878	0.01168	0.00990748	0.0153537	0.0143476	0.0132932	0.014488	0.0156844	0.0141762	0.013375	0.0150187	0.0135514	0.015542	0.0131622	0.00870139	0.00897909
PC O-17:1;0/18:1;0	0.038681	0.0490198	0.0394971	0.0479638	0.0455544	0.0442158	0.025115	0.042192	0.0388395	0.0382484	0.0361844	0.0403414	0.0658996	0.0791561	0.0597532	0.0571085	0.0664944	0.0660371	0.0498399	0.0393061	0.0334239	0.0441293	0.0414244	0.0429928	0.0414895	0.0519153	0.041319	0.0347605	0.0378277	0.0422632	0.0298594	0.0369944	0.0404306	0.0312813	0.0378928	0.0322356	0.0451179	0.04607	0.0399447	0.0440194	0.0498158	0.0426636	0.0440457	0.0470464	0.0437423	0.0495145	0.0425609	0.0271424	0.0259079
PC O-17:2;0/18:0;0	0.000316435	0.000460539	0.000351608	0.00032413	0.000382229	0.000315504	0.000200829	0.000411249	0.000354948	0.000375713	0.000297925	0.000519005	0.000309309	0.000620597	0.000386146	0.000289839	0.000383965	0.000477427	0.00041758	0.000366131	0.000270852	0.000361648	0.00030029	0.000442561	0.00048978	0.000521345	0.000479001	0.000456906	0.000452612	0.000336741	0.000312812	0.0003409	0.000281036	0.000209199	0.000357824	0.000254546	0.000412423	0.000559251	0.000426392	0.000403769	0.000427136	0.000424481	0.000390994	0.000421787	0.000432463	0.000463225	0.00038859	0.000237636	0.000207921
PC O-18:0;0/17:2;0	0	0	0	0	0	0	0	0	0	0	0	0	0	0	0	0	0	0	0	0	0	0	0	0	0	0	0	0	0	0	0	0	0	0	0	0	0	0	0	0	0	0	0	0	0	0	0	0	0
PC O-18:1;0/17:1;0	0.000691821	0.00103476	0.000750093	0.00102661	0.00101421	0.000975926	0.000374689	0.000603929	0.000586262	0.000655722	0.000492692	0.000691046	0.00145422	0.00203343	0.00113186	0.00126764	0.00154562	0.00122659	0.000967029	0.000678757	0.000577266	0.000777764	0.000666046	0.000778732	0.000871494	0.0008529	0.000697951	0.000542117	0.000674746	0.000739235	0.000508175	0.000615869	0.000690433	0.000537856	0.000644427	0.000501351	0.000681071	0.000973642	0.000649254	0.000770236	0.000925317	0.000669556	0.000903356	0.000871227	0.000835825	0.000923556	0.000716645	0.000493635	0.000318693
PC O-18:2;0/17:0;0	9.96041e-05	0.000383846	0.000132734	0.000198169	0.000179911	0.00014543	4.09592e-05	0.000292196	0.000190468	0.000274199	0.000112492	0.000336529	0.000278254	0.000243456	0	0.000607317	0.0003625	0.000270244	0.000183578	0.000131985	0.000107074	0.000187329	0.000175852	0.000166678	0.000193686	0.000148423	0.000174104	0.000104384	0	0.000140067	0.000169626	0.000124065	0.000250468	0.00011087	0.000109365	8.61372e-05	0.0001985	0.000478472	0.000450324	0.000403351	0.000156283	0.000262791	0.000185234	0.000315562	0.000202397	0.000767231	0.000202694	0.000125479	0.000118238
PC O-16:0;0/19:3;0	0	0.000327196	0.000298541	0.00032563	0	0.000235168	0.000193183	0.000246126	0	0	0.000179486	0	0.000598505	0.000504851	0	0	0	0.00033469	0.000367394	0.000237212	0.000283712	0	0.000295604	0.000199648	0.000523841	0.000435734	0	0	0	0.000162819	0.000382201	0.000358828	0.000307881	0.00021241	0.000169378	0.000160101	0.000205175	0	0.000227171	0	0.000327533	0.000202391	0.00018748	0.000237289	0.000350957	0.000221605	0.00025652	0.000179895	0
PC O-16:1;0/19:2;0	0	0	0.00028448	0.000255753	0.000406191	0	0	0.000147869	0.000228907	0	0.000181964	0	0	0.000491217	0.000250503	0	0	0.000339319	0.000282933	0	0.000221054	0.000290009	0.000150558	0.000103654	0	0.00055377	0	0	0	0.000224685	0	0	0.000420836	0.000112018	0	0.000143761	0.000157649	0	0.00011108	0	0.000287565	0	0.000297708	0.000310151	0.000340509	0.00023382	0.000305034	0.000191583	0
PC O-16:2;0/19:1;0	0	0	0	0.000173322	0	0	0	0	0	0	0	0	0	0	0	0	0	0	0	0	0	0	0	0	0	0	0	0	0	0	0	0	0	0	0.000176176	0	0	0	0	0	0	0	0	0	0	0	0	0	0
PC O-17:0;0/18:3;0	0	0.003164	0.00249146	0.00341821	0.00311295	0.00253094	0.00237874	0.00208578	0.00173626	0.00284094	0.00286482	0	0.00237841	0.00277847	0.00255466	0.00362197	0.00202593	0.00238785	0.00297411	0.00155305	0.00217676	0.00243251	0.00221738	0.00192202	0.00298275	0.00322979	0.00285084	0	0	0.00239758	0.0028784	0.00305308	0.00375404	0.00273104	0.00232751	0.00256879	0.00301244	0.00289893	0.00268076	0	0.00307411	0.00333128	0.00292994	0.0028273	0.00277087	0.00189856	0.00287939	0.002304	0.00297278
PC O-17:1;0/18:2;0	0	0.0101445	0.00926123	0.0109429	0.00877649	0.00781742	0.00870684	0.00864444	0.00780441	0.0111036	0.0102356	0	0.0123106	0.0132079	0.00978545	0.0144135	0.0100528	0.00927417	0.0139358	0.00736085	0.0105128	0.012064	0.0109237	0.00898682	0.00923266	0.0115183	0.00864152	0	0	0.00757641	0.00953609	0.00996435	0.0140531	0.0077872	0.00826831	0.00947606	0.00758975	0.00967953	0.00704192	0	0.00888757	0.00940471	0.0108724	0.00923261	0.00998421	0.00711333	0.00986955	0.00654197	0.00804761
PC O-17:2;0/18:1;0	0	0.00658916	0.00554825	0.00588112	0.00458979	0.00452497	0.0036083	0.00446031	0.00470458	0.00600731	0.00476391	0	0.0076299	0.00979909	0.00597369	0.00802343	0.00698693	0.00642266	0.00724287	0.00325454	0.00466667	0.00485296	0.00455776	0.00418351	0.00690872	0.00725076	0.00578432	0	0	0.004979	0.00546773	0.00529157	0.00757287	0.0038568	0.00535949	0.00478782	0.00518859	0.00719698	0.00544831	0	0.00646707	0.00625258	0.00563434	0.00519764	0.00524338	0.00559537	0.00543262	0.00322132	0.00493566
PC O-18:1;0/17:2;0	0	0	0	0	0	0	0	0	0	0	0	0	0	0	0	0	0	0	0	0	0	0	0	0	0	0	0	0	0	0	0	0	0	0	0	0	0	0	0	0	0	0	0	0	0	0	0	0	0
PC O-18:2;0/17:1;0	0	0.00111173	0.00108867	0.00108916	0.00131151	0.00073623	0.000373759	0.000577316	0.000653463	0.000847094	0.000605454	0	0.00120965	0.00181622	0.00103432	0.00219356	0.00184524	0.00110875	0.00107754	0.00052552	0.000841948	0.000974087	0.000726879	0.000565984	0.00100339	0.0012977	0.000654174	0	0	0.00072212	0.000517402	0.000851181	0.00104436	0.000695831	0.00063555	0.000772669	0.000863898	0.00116137	0.000646122	0	0.000876302	0.000854173	0.000909396	0.000739511	0.000761862	0.000614781	0.00102478	0.000588023	0.000589398
PC O-16:1;0/19:3;0	0	0	0	0	0	0	0	0	0	0	0	0	0	0	0	0	0	0	0	0	0	0	0	0	0	0	0	0	0	0	0	0	0	0	0	0	0	0	0	0	0.00277076	0	0	0	0	0	0	0	0
PC O-17:1;0/18:3;0	0	0	0	0	0	0	0	0	0	0	0	0	0	0	0	0	0	0	0.00455707	0	0.005052	0	0	0	0	0	0	0	0	0	0	0	0	0	0	0	0	0	0	0	0.00500862	0	0	0	0	0	0	0	0
PC O-17:2;0/18:2;0	0	0	0	0	0	0	0	0	0	0	0	0	0	0	0	0	0	0	0.00631029	0	0.00544345	0	0	0	0	0	0	0	0	0	0	0	0	0	0	0	0	0	0	0	0.00378785	0	0	0	0	0	0	0	0
PC O-17:2;0/18:3;0	0	0	0	0	0	0	0	0	0	0	0	0	0	0	0	0	0	0	0	0	0	0	0	0	0	0	0	0	0	0	0	0	0	0	0	0	0	0	0	0	0	0	0	0	0	0	0	0	0
PC O-16:0;0/20:0;0	0.00127894	0.000809065	0.00114673	0.00169502	0.00102546	0.0017613	0.000442988	0.00096555	0.000660032	0.000587977	0.000967478	0.00062458	0.00114629	0.00168717	0.00218152	0.000651595	0.000820103	0.00183215	0.00172158	0.00108372	0.00130686	0.00146414	0.00140279	0.00145417	0	0.00105278	0.000413394	0	0	0.000728106	0.000897348	0.000648535	0.000641286	0.000551812	0.000869571	0.000771407	0.0013518	0.000635575	0.000996923	0.00156988	0.00140241	0.00117578	0.00136598	0.00163961	0.00191239	0.00148116	0.0012339	0.0012753	0.000557233
PC O-17:0;0/19:0;0	0.000236519	0	0	0.000288464	0	0.000307436	0.000113516	0.000264602	0	0.000189455	0	0	0	0	0.000449942	0	0	0.000310322	0.000220928	0.000224774	0.000222325	0	0	0	0	0	0	0	0	0	0	0	0.000149807	0	0.000275761	0.000170018	0.000330834	0	0.000335757	0.0004582	0.000283356	0.000214347	0	0.000334777	0.000428795	0.000349167	0.000220854	0.000219077	0.000202547
PC O-18:0;0/18:0;0	0.0230471	0.022859	0.0227955	0.0282446	0.0291749	0.0307075	0.0206493	0.0250854	0.0211724	0.0215131	0.0238383	0.032756	0.0237493	0.0257129	0.0239704	0.027698	0.0323905	0.028882	0.0270338	0.0258316	0.0209025	0.0290092	0.0249404	0.0271148	0.0286184	0.0327036	0.0278696	0	0	0.0311775	0.0302771	0.0255495	0.0237727	0.0234965	0.0230939	0.0206478	0.0355895	0.0234039	0.0343566	0.0348498	0.0387732	0.0337472	0.0309119	0.0304897	0.0372754	0.025553	0.0305516	0.0225455	0.0325267
PC O-16:0;0/20:1;0	0.0350885	0.033712	0.028502	0.0341735	0.0325202	0.0427091	0.019844	0.0353038	0.0273011	0.0248884	0.0206176	0.0320524	0.0477555	0.0686135	0.0633709	0.0455456	0.0559813	0.0681708	0.0457231	0.0450888	0.042556	0.0580058	0.0288573	0.0521962	0.0264104	0.0412535	0.0201416	0.0346196	0.0342514	0.0198689	0.0238853	0.0171631	0.0220835	0.0173612	0.0177248	0.022565	0.0378948	0.0311345	0.0259875	0.0336879	0.0271039	0.0349363	0.0319702	0.0438567	0.0471614	0.0473241	0.0264605	0.0275878	0.0166243
PC O-16:1;0/20:0;0	0	0	0	0.00098916	0.00100377	0	0	0	0.000637128	0	0	0	0	0.00176292	0	0	0	0.0013421	0.0014809	0	0	0.00105239	0	0.00101974	0	0	0	0	0	0	0	0	0	0	0	0	0.000804728	0	0	0	0	0	0.000934144	0	0	0.00105087	0.000538942	0	0
PC O-17:0;0/19:1;0	0.0111907	0.0126834	0.00799124	0.00941139	0.0122742	0.0144595	0.00581975	0.0141251	0.0115225	0.00940847	0.0104691	0.0106032	0.0166151	0.0187592	0.0170099	0.0142486	0.015518	0.017223	0.0123791	0.0124917	0.0121208	0.00930573	0.0105273	0.0142248	0.0126163	0.0117185	0.012224	0.011016	0.00975443	0.0124332	0.0115044	0.00971897	0.0129258	0.00645964	0.0105908	0.00780947	0.0179559	0.0146374	0.00895232	0.0100607	0.0133234	0.0137112	0.0088863	0.0161339	0.0178481	0.0165321	0.0114713	0.0103345	0.0125025
PC O-17:1;0/19:0;0	0.000945634	0.000965907	0.00147793	0.00107871	0.000994244	0.00114861	0.000572274	0	0.000725709	0	0.000983604	0	0.00120272	0.000807722	0.00117391	0.00132958	0	0.000990178	0.00102972	0.0012216	0.000993952	0.000843982	0.00124813	0.00085796	0	0.000958345	0	0	0	0.000475326	0.000673927	0.00078141	0	0.000765895	0.00103029	0.000973137	0.000804833	0	0.000895795	0.00131645	0.000541014	0.000467059	0.00110139	0.0015745	0.000988033	0.00115503	0	0.000801948	0.000611615
PC O-18:0;0/18:1;0	0.16233	0.189753	0.151414	0.166459	0.182319	0.20767	0.0835765	0.157583	0.138328	0.137419	0.131483	0.154207	0.205457	0.258583	0.215072	0.19672	0.217853	0.244728	0.200464	0.168258	0.160219	0.175581	0.155609	0.178123	0.152122	0.18111	0.130165	0.157379	0.156291	0.135295	0.142354	0.138001	0.146224	0.10674	0.146244	0.129092	0.196502	0.179119	0.142385	0.182413	0.19076	0.190375	0.154124	0.197546	0.203204	0.215922	0.169768	0.130498	0.120873
PC O-18:1;0/18:0;0	0.00901538	0.0101396	0.00713526	0.00840654	0.00924948	0.0109547	0.0057178	0.0101374	0.00731208	0.00759968	0.00581103	0.00910659	0	0	0.00925838	0	0.0106008	0	0.00944201	0.00900669	0.0075215	0.00953515	0.00674834	0.0100929	0.00791144	0.0104015	0.00778033	0.0123962	0	0.00736826	0.00855987	0.00642925	0.00819355	0.00713748	0.00639616	0.00748025	0.0110655	0.00972021	0.00921593	0.0114173	0.00849161	0.0103701	0.00805089	0.0114575	0.0104617	0.0115758	0.00685096	0.00647704	0.00869513
PC O-16:0;0/20:2;0	0.013694	0.011559	0.0124151	0.0136245	0.0094527	0.0137396	0.0128329	0.0152748	0.0163941	0.0104887	0.0130709	0.0127665	0.0156776	0.0195985	0.0201532	0.0148323	0.0161634	0.0230945	0.0213428	0.0203784	0.0191902	0.0242212	0.0198353	0.01998	0.0130082	0.0220269	0.0103458	0.0175088	0.0191733	0.0133227	0.00951611	0.0109373	0.0112423	0.00884681	0.00997244	0.0105295	0.0168996	0.0122259	0.0123991	0.0166085	0.0165497	0.0161932	0.0182808	0.0178327	0.0181895	0.0185906	0.0149057	0.0129827	0.00967102
PC O-16:1;0/20:1;0	0.00797425	0.0111184	0.0111788	0.0118463	0.0113394	0.010672	0.00855089	0.0107113	0.0137539	0.00822601	0.00997254	0.00966435	0.0139873	0.0248634	0.0206613	0.0152703	0.0187063	0.0225733	0.0164074	0.00951079	0.0112891	0.0169121	0.0118611	0.0115773	0.0118191	0.017622	0.00984906	0.0153389	0.0142361	0.0115908	0.00526903	0.00796854	0.00744747	0.0059556	0.00738517	0.00737731	0.0105407	0.0112584	0.00933691	0.0106271	0.0117134	0.00989053	0.012203	0.011501	0.0116221	0.0129849	0.0102803	0.0074133	0.00716493
PC O-16:2;0/20:0;0	0	0	0	0	0	0	0	0	0	0	0	0	0	0	0	0	0	0	0	0	0	0	0.000516592	0	0	0	0	0	0	0	0	0	0	0	0	0	0	0	0	0	0	0	0	0	0	0	0	0	0
PC O-17:0;0/19:2;0	0.00294253	0.00300213	0.00422359	0.0046148	0.00301525	0.00397681	0.00382897	0.00418882	0.00402195	0.00357307	0.00373636	0.00267523	0.00277762	0.00310564	0.00373546	0.00335723	0.00313395	0.00499359	0.00466848	0.00381643	0.00343807	0.00351876	0.00376205	0.00428449	0.00308009	0.00500298	0.00418933	0.00425993	0.00497096	0.00351549	0.0033988	0.00283829	0.00420075	0.00326421	0.00317078	0.0041628	0.00377136	0.00410157	0.00463536	0.00487484	0.00436842	0.00397047	0.00439669	0.00386799	0.0039638	0.00465503	0.00380013	0.00301379	0.00348569
PC O-17:1;0/19:1;0	0.00535337	0.00556398	0.00555956	0.00663225	0.00560828	0.00479705	0.0041924	0.00567583	0.00635441	0.00454301	0.00584465	0.00473862	0.0073978	0.00721046	0.00645089	0.00685129	0.00484568	0.00728824	0.00672935	0.00616519	0.00546075	0.00612844	0.0071446	0.00652299	0.0048288	0.0067545	0.00528358	0.00533518	0.00639688	0.00580098	0.00464835	0.00401517	0.00554581	0.00505447	0.0051337	0.00460932	0.00554871	0.00557423	0.00492515	0.00543365	0.00560466	0.00530941	0.00464473	0.00535618	0.00629307	0.00623624	0.00671076	0.00421297	0.00618907
PC O-18:0;0/18:2;0	0.0143967	0.0207179	0.0206005	0.0209072	0.0177263	0.0187495	0.0136516	0.0156238	0.0169095	0.015706	0.0156335	0.016106	0.0209845	0.0218302	0.0191685	0.0184719	0.0220317	0.0226762	0.0237416	0.0171135	0.0167283	0.0249198	0.0191607	0.0180082	0.0185144	0.0241239	0.0162026	0.0202418	0.0189355	0.0150262	0.0120711	0.0138216	0.01667	0.0150226	0.0162302	0.0167041	0.0182732	0.0189327	0.0178009	0.0201155	0.0206284	0.0169674	0.0211607	0.0207996	0.0166749	0.0191903	0.0177981	0.01258	0.0131222
PC O-18:1;0/18:1;0	0.180313	0.245495	0.229465	0.254745	0.215911	0.220233	0.162515	0.199021	0.218722	0.174569	0.197731	0.199891	0.291828	0.37206	0.299026	0.282351	0.315198	0.33958	0.269639	0.186045	0.18383	0.292869	0.225377	0.20978	0.2008	0.309877	0.201798	0.26001	0.257379	0.20794	0.148298	0.174781	0.201221	0.171135	0.178505	0.193423	0.234917	0.239202	0.218144	0.252234	0.267757	0.227865	0.255532	0.239349	0.232097	0.233693	0.225263	0.157415	0.162128
PC O-18:2;0/18:0;0	0.00414264	0	0.0032563	0.00407302	0.00341341	0.00398564	0.00437032	0.00353845	0.00282278	0.00302009	0.00326756	0.00569133	0.00312919	0.00389584	0.00310378	0.00565255	0.0106553	0.00330258	0.00319166	0.00455069	0.00221897	0.00414126	0.00276695	0.00311464	0.00609945	0.00400978	0.00313631	0.0109369	0.00733649	0.00367223	0	0.00306803	0	0.00303743	0	0.00326649	0.0042027	0.00296881	0.00360074	0	0.00325413	0.00348966	0.00375015	0.0042539	0.00302777	0.00372181	0.00261406	0.00303326	0.00352595
PC O-16:0;0/20:3;0	0.0274825	0.0298129	0.0307907	0.0322643	0.0283333	0.0334739	0.0300904	0.039935	0.0358914	0.0355795	0.0360218	0.0351837	0.0375488	0.0448313	0.0386295	0.03945	0.0361674	0.0442395	0.0437763	0.0367655	0.0343715	0.0405974	0.0385522	0.0355917	0.04151	0.0609837	0.0454681	0.0538093	0.0548149	0.0442452	0.0337565	0.0350559	0.0381701	0.033547	0.0332271	0.03337	0.0462584	0.0439272	0.0432888	0.0467089	0.0458022	0.0454479	0.0426319	0.0409016	0.0440476	0.0400761	0.0433354	0.0282901	0.0287722
PC O-16:1;0/20:2;0	0.00394244	0.00602642	0.00473715	0.00569193	0.00513146	0.00545674	0.00550861	0.00889397	0.00794975	0.00621203	0.00671386	0.00553579	0.0117297	0.0146575	0.0103241	0.00991857	0.0121677	0.0109675	0.0124603	0.00713296	0.00721982	0.0107682	0.00918906	0.00774269	0.00799723	0.0127912	0.00826465	0.0102847	0.00979885	0.00835387	0.00508436	0.00524926	0.00739646	0.00574851	0.00764115	0.00610177	0.00734788	0.00774542	0.00766323	0.00742496	0.00811306	0.00704597	0.00786715	0.00614595	0.00867418	0.00829011	0.00856447	0.00455204	0.00498651
PC O-16:2;0/20:1;0	0	0	0.00063595	0	0	0	0	0	0.00101779	0.00154966	0	0	0	0.00128679	0.00137353	0	0	0.00143874	0.00124189	0	0.000519638	0	0.000765293	0.000741773	0.00148132	0.000829628	0.00125543	0.00134874	0	0	0.000877839	0	0.00150722	0.000717665	0.00130407	0	0.000923501	0	0.00106375	0.00251088	0.00116015	0	0.000927395	0	0	0.00222606	0.00134067	0	0
PC O-17:0;0/19:3;0	0	0.00145069	0.00184838	0.00164438	0	0.00206352	0.00124854	0.00186022	0.00114462	0.00159555	0.00161327	0	0.00157915	0.0015222	0.00129039	0	0	0.00197339	0.00215545	0.00140054	0.0018238	0.0014411	0.00166454	0.00165892	0	0.00200975	0	0.00143256	0.00168798	0.00116101	0.00195877	0.00127339	0.00238892	0.00160841	0.00152838	0.00151811	0.00258966	0.00159848	0.00194471	0.00131402	0.00161057	0.00114879	0.00190272	0.00162068	0.00178294	0.00158155	0.00200441	0.00133646	0.00176254
PC O-17:1;0/19:2;0	0.00126551	0.00168928	0.0013739	0.00137547	0.00151843	0.00207765	0.00136952	0.00167843	0.00154285	0.00105669	0.00221572	0	0	0.00228318	0.00171181	0.00180217	0	0.00169633	0.00235944	0.00197747	0.00187411	0.00241826	0.00227388	0.00226643	0	0.00181821	0.0018056	0.00154551	0.00167963	0	0.00216018	0.00214136	0.0020503	0.00186869	0.00108468	0.00126416	0.00142081	0.00253398	0.00154257	0.00145136	0.00159395	0.00210422	0.00190583	0.0011332	0.00127715	0.00237191	0.00169129	0.0013003	0.00132159
PC O-17:2;0/19:1;0	0	0	0	0	0	0	0	0	0	0	0	0	0	0	0	0	0	0	0	0	0	0	0	0	0	0.000713748	0	0	0	0	0	0	0	0	0	0	0	0	0	0	0	0	0	0	0	0	0	0	0
PC O-18:0;0/18:3;0	0.000947301	0	0.00141839	0.0015251	0	0.00156212	0.000671291	0	0.00138677	0	0	0	0	0	0.00176925	0	0	0.00132358	0	0	0.00131389	0.00149382	0.0021419	0.00157724	0	0.00196573	0.0012218	0	0	0	0	0.0018844	0	0.00186808	0.00175469	0	0	0	0.0012477	0.00114044	0	0.00218739	0.00150797	0.00147381	0.00180459	0.00140574	0.0016149	0.00117686	0
PC O-18:1;0/18:2;0	0.023532	0.0314194	0.0260776	0.0278329	0.0264962	0.0253615	0.0208062	0.0325417	0.0325333	0.0297649	0.0304695	0.029388	0.0398634	0.0474495	0.0349083	0.0368457	0.0410391	0.0375154	0.0430248	0.028736	0.0309685	0.0407056	0.0362268	0.0311791	0.0301358	0.0422788	0.0310823	0.0333556	0.0326861	0.0270991	0.0217886	0.026519	0.0307038	0.0251885	0.0250648	0.0260787	0.0283194	0.0359554	0.029246	0.0282757	0.0336459	0.0319109	0.0330438	0.0342821	0.0289161	0.0306123	0.0330522	0.0211238	0.0202259
PC O-18:2;0/18:1;0	0.0628131	0.0832591	0.0798697	0.080691	0.0714611	0.0702088	0.0564028	0.0886411	0.0800737	0.0679626	0.0788544	0.0716094	0.101374	0.131107	0.103419	0.0970572	0.0977065	0.115009	0.100267	0.0667099	0.07485	0.0991715	0.086394	0.0748523	0.0852126	0.125166	0.0764814	0.106596	0.102719	0.0836182	0.0583414	0.065033	0.0737145	0.065876	0.0703758	0.069891	0.089672	0.0964824	0.0885922	0.0994251	0.0882033	0.0961589	0.0894487	0.0861485	0.0857124	0.0947066	0.0799902	0.0542856	0.0678524
PC O-16:0;0/20:4;0	0.0308581	0.0547017	0.0444074	0.0475456	0.0422456	0.0409352	0.0333411	0.0469899	0.0404355	0.0534744	0.0435161	0.035998	0.0393105	0.0449004	0.0328604	0.0371069	0.0353199	0.0479809	0.0463278	0.041633	0.037762	0.0392174	0.0456671	0.0349248	0.0570678	0.060181	0.0544359	0.0459066	0.0460931	0.0517483	0.0439594	0.0410056	0.0526478	0.0414204	0.0397992	0.0451324	0.0452858	0.0460119	0.0449831	0.0430322	0.0474148	0.0543778	0.0465507	0.0522655	0.0428304	0.042388	0.0473989	0.0268553	0.0323163
PC O-16:1;0/20:3;0	0.0183227	0.0335253	0.02219	0.0276713	0.0285653	0.0240021	0.0225261	0.0353721	0.0264005	0.0396303	0.0282165	0.0306851	0.0350389	0.0494914	0.0322433	0.0337035	0.0293593	0.0333374	0.0343793	0.0285464	0.0257839	0.0274937	0.026648	0.0271158	0.0414582	0.0494701	0.0408427	0.0331499	0.0326966	0.0325301	0.0277264	0.0265829	0.0353033	0.0301233	0.0282803	0.0251461	0.0358105	0.0404439	0.0339351	0.034001	0.0358999	0.0400136	0.0326127	0.0342097	0.0340221	0.0362945	0.0297312	0.0203745	0.0300254
PC O-16:2;0/20:2;0	0	0	0	0	0	0	0	0	0	0	0	0	0	0	0.0018288	0	0	0	0.00198435	0	0.00160826	0	0.00128109	0	0	0	0	0	0	0	0.00152886	0	0	0	0.00216609	0	0	0	0	0.00237307	0	0	0	0	0.00206006	0.00197208	0.00137966	0	0
PC O-17:1;0/19:3;0	0	0	0	0	0	0	0	0	0	0	0	0	0	0	0	0	0	0	0	0	0	0	0	0	0	0	0	0	0	0	0	0	0	0	0	0	0	0	0	0	0	0	0.00132192	0	0	0	0	0	0
PC O-18:1;0/18:3;0	0.00265917	0.00389578	0.00335906	0.0036209	0.00290305	0.00343453	0.00285795	0	0.00286263	0.00426006	0.00440434	0	0.00350728	0.00243445	0.00360003	0	0	0.00363503	0.00334524	0.00380731	0.00395533	0.00390048	0.00381682	0.00397957	0.00284281	0.00356906	0.00380425	0.00208219	0.00237406	0.00439258	0.00341703	0.00315149	0.00409368	0.00255726	0.00358298	0.00425235	0.00385891	0.00381505	0.00329824	0.00248617	0.00431497	0.00390915	0.00377973	0.0029583	0.00280039	0.0030834	0.00310117	0.00280777	0.0030883
PC O-18:2;0/18:2;0	0.0130814	0.0233131	0.0206768	0.0199714	0.0202913	0.0168374	0.0136655	0.0232367	0.0213407	0.0205659	0.0189876	0.0189316	0.0215989	0.0247549	0.0195701	0.0228332	0.0213403	0.0203478	0.0277597	0.0191265	0.0213631	0.0250717	0.0255281	0.0208409	0.0162704	0.0222525	0.0182176	0.0145975	0.0187951	0.0176646	0.015556	0.0191004	0.0213873	0.0191603	0.0181338	0.019962	0.0196974	0.021995	0.0168502	0.0116529	0.0185786	0.0192536	0.0215048	0.0229141	0.0193872	0.0181188	0.0209522	0.0126117	0.0163866
PC O-16:0;0/20:5;0	0.00913284	0.0103197	0.0114083	0.0138384	0.0102835	0.0136045	0.0128674	0.0113108	0.00771857	0.00827875	0.0115155	0.00868936	0.0104552	0.01099	0.00806704	0.0123036	0.00628022	0.0120463	0.0117294	0.0106065	0.0102745	0.0128358	0.0131529	0.00848998	0.0117352	0.0228982	0.0147021	0.0147439	0.0190881	0.01801	0.00926673	0.0139086	0.0123266	0.0134391	0.00603432	0.015959	0.0134115	0.0112471	0.0143477	0.00402003	0.0186528	0.0106568	0.0144758	0.0101578	0.0105346	0.00521455	0.0113547	0.00772655	0.00865109
PC O-16:1;0/20:4;0	0.0176482	0.0322846	0.0334908	0.0318153	0.0343905	0.02766	0.0304548	0.0347883	0.0311992	0.0369756	0.0425055	0.0289088	0.0271356	0.0390651	0.0300276	0.0283464	0.0193848	0.0388581	0.0413643	0.0319068	0.0280959	0.0292867	0.0306713	0.0258497	0.0446677	0.0495772	0.0475385	0.0428135	0.0367966	0.0458377	0.04069	0.0391352	0.0400216	0.0354013	0.0295537	0.032911	0.0416682	0.0400587	0.0381249	0.0242505	0.0449449	0.04155	0.0360658	0.0300775	0.0287088	0.0251974	0.0346266	0.021695	0.0318656
PC O-16:2;0/20:3;0	0.00515606	0.00658746	0.00357112	0.00371312	0	0.00386794	0.00234036	0.00688411	0.00367445	0	0.00351634	0.00899851	0.00353023	0	0.00284713	0	0.00469866	0.00446836	0.00590055	0	0.00395516	0.00529812	0.00425485	0.00456423	0	0.00409978	0	0	0.00328556	0.00433789	0	0.00299759	0.00774972	0.00359069	0.00454339	0.00358051	0.00424736	0.00483254	0.00532593	0.00432649	0.00441645	0.0050047	0.00356957	0.00454521	0.00268946	0.00621384	0.00406037	0.00271692	0.00375686
PC O-18:2;0/18:3;0	0.00300219	0	0	0	0	0.00297717	0.00200743	0	0	0	0	0	0	0	0.00215949	0	0	0	0.00261171	0	0.00326311	0	0.00226556	0	0	0.00222408	0	0	0	0	0	0	0	0.00190994	0	0	0	0	0	0	0	0.00230898	0.00334012	0.00323438	0.00237992	0.0018575	0.00247318	0	0
PC O-16:1;0/20:5;0	0	0	0	0	0	0	0	0	0	0	0	0	0	0	0	0	0	0	0	0	0	0	0	0	0	0.00926275	0	0	0	0.0045877	0	0	0	0	0	0	0	0	0	0	0	0	0.00448435	0	0	0	0	0	0
PC O-16:2;0/20:4;0	0	0	0	0	0	0	0	0	0	0	0	0	0	0	0	0	0	0	0	0	0	0	0	0	0	0.0055818	0	0	0	0.00850537	0	0	0	0	0	0	0	0	0	0	0	0	0.00392844	0	0	0	0	0	0
PC O-16:0;0/21:1;0	0.000463433	0.00134562	0.000444232	0.000746966	0	0.000571697	0	0.000830183	0.00143904	0.0010139	0.000609038	0	0.000607454	0	0.00072641	0.000843973	0.000921278	0.000748547	0.000791068	0.000468144	0.000521121	0.000542632	0.000875914	0.000785885	0	0.000512776	0.000648969	0	0	0.00022769	0.000575839	0.000341048	0.000654919	0.000209926	0.00272982	0.000258091	0.000772182	0	0.000469303	0.00313928	0.000765446	0.000896558	0.000252032	0.000858904	0.00107802	0.00301374	0.000637867	0.000520499	0.000391663
PC O-17:0;0/20:1;0	0.0118132	0.0222622	0.0106659	0.014372	0.013832	0.0210709	0	0.0184091	0.0292791	0.0214983	0.0157886	0.0212286	0.0153917	0.0173849	0.0157417	0.0217104	0.0312357	0.0165285	0.0178283	0.0209098	0.0128675	0.0138444	0.015335	0.0169401	0	0.0201556	0.0152371	0	0	0.0110875	0.0115419	0.0154417	0.0155108	0.00923098	0.0504739	0.00861401	0.01842	0.0200834	0.0217748	0.0999979	0.0205419	0.0241397	0.0130217	0.0252118	0.0229045	0.0644573	0.019981	0.011773	0.021045
PC O-17:1;0/20:0;0	0.000936332	0	0.00091518	0.00121763	0.00127459	0.00176437	0	0.00121137	0.00185627	0.00151026	0.00136044	0.00209775	0.000747736	0	0.000808811	0	0	0.000992963	0.00133396	0.00186857	0.000944409	0.00113359	0.00128545	0.00149665	0	0	0	0	0	0.000721511	0.00132423	0.00115594	0.00160727	0.00121759	0.00495537	0.000762461	0	0.00149197	0	0.00809153	0.00121825	0.00187621	0	0.0016116	0.00175947	0.00411448	0.00113253	0.00108233	0
PC O-18:0;0/19:1;0	0.000566928	0.00166474	0	0.000933393	0.000568548	0.000822842	0	0.000718623	0.00104303	0	0.000655952	0.0012296	0.000801687	0.00111194	0.000582996	0.00118233	0	0.0007723	0.000952321	0.00109824	0.000585755	0.000662991	0.00072369	0.000928372	0	0.000927793	0.000492185	0	0	0.000549746	0.00050465	0.000909925	0.000684263	0.000595377	0.00339663	0.000430053	0.00104355	0.00129808	0.00081627	0.00462503	0.000968429	0.00136183	0.000542468	0.000968308	0.00125421	0.00397067	0.000588957	0.000651028	0.000609508
PC O-16:0;0/21:2;0	0	0	0	0	0	0	0	0	0.000455122	0	0	0	0	0	0	0	0	0	0	0	0	0	0	0	0	0	0	0	0	0	0	0	0	0	0	0	0	0	0	0	0	0	0	0	0	0.00133356	0	0	0
PC O-17:0;0/20:2;0	0	0	0	0	0	0	0	0	0.00966457	0	0	0	0	0	0	0	0.0110664	0	0	0	0	0	0	0	0	0	0	0	0	0	0	0	0	0	0.0178176	0	0	0.00654832	0	0.0423521	0	0	0	0.00693702	0	0.0241571	0	0	0
PC O-17:1;0/20:1;0	0	0	0	0	0	0	0	0	0.00948818	0	0	0	0	0	0	0	0.0138582	0	0	0	0	0	0	0	0	0	0	0	0	0	0	0	0	0	0.0207449	0	0	0.00638155	0	0.0358056	0	0	0	0.00703856	0	0.0231309	0	0	0
PC O-18:0;0/19:2;0	0	0	0	0	0	0	0	0	0.000379049	0	0	0	0	0	0	0	0	0	0	0	0	0	0	0	0	0	0	0	0	0	0	0	0	0	0	0	0	0	0	0	0	0	0	0	0	0	0	0	0
PC O-18:1;0/19:1;0	0	0	0	0	0	0	0	0	0.000488444	0	0	0	0	0	0	0	0.001755	0	0	0	0	0	0	0	0	0	0	0	0	0	0	0	0	0	0.00158165	0	0	0.000764958	0	0.002416	0	0	0	0.00035877	0	0.00171015	0	0	0
PC O-16:0;0/21:3;0	0	0	0	0	0	0	0	0	0	0	0	0	0	0	0.000200312	0	0	0.000227815	0	0	0	0	0.00026236	0	0	0.00018763	0	0	0	0	0	0	0	0	0	0	0	0	0	0	0	0	0.000192222	0	0.000291561	0	0	0	0
PC O-16:1;0/21:2;0	0	0	0	0	0	0	0	0	0	0	0	0	0	0	0	0	0	0	0	0	0	0	0	0	0	0	0	0	0	0	0	0	0	0	0	0	0	0	0	0	0	0	0	0	0	0	0	0	0
PC O-17:0;0/20:3;0	0	0	0	0	0	0	0	0	0	0	0	0	0	0.0112111	0.00770329	0	0	0.0101065	0	0	0	0.00995897	0.0081919	0	0	0.0119153	0	0	0	0	0	0	0	0	0.00957078	0	0	0	0	0	0	0	0.00874037	0	0.00852707	0	0	0	0
PC O-17:1;0/20:2;0	0	0	0	0	0	0	0	0	0	0	0	0	0	0.00284544	0.00175285	0	0	0.00246014	0	0	0	0.00315388	0.0024975	0	0	0.00204843	0	0	0	0	0	0	0	0	0.00171986	0	0	0	0	0	0	0	0.00169512	0	0.0018277	0	0	0	0
PC O-17:2;0/20:1;0	0	0	0	0	0	0	0	0	0	0	0	0	0	0.000285695	0.000266276	0	0	0.00030938	0	0	0	0	0	0	0	0.000211947	0	0	0	0	0	0	0	0	0.000170204	0	0	0	0	0	0	0	0	0	0.000226125	0	0	0	0
PC O-18:0;0/19:3;0	0	0	0	0	0	0	0	0	0	0	0	0	0	0	0	0	0	0	0	0	0	0	0	0	0	0	0	0	0	0	0	0	0	0	0	0	0	0	0	0	0	0	0	0	0	0	0	0	0
PC O-18:1;0/19:2;0	0	0	0	0	0	0	0	0	0	0	0	0	0	0.000278897	0.000248115	0	0	0.000238901	0	0	0	0.000340164	0.000162825	0	0	0.000323076	0	0	0	0	0	0	0	0	0.000153856	0	0	0	0	0	0	0	0.000197727	0	0	0	0	0	0
PC O-18:2;0/19:1;0	0	0	0	0	0	0	0	0	0	0	0	0	0	0	0.000158243	0	0	0	0	0	0	0	0	0	0	0	0	0	0	0	0	0	0	0	0	0	0	0	0	0	0	0	0	0	0	0	0	0	0
PC O-16:1;0/21:3;0	0	0	0	0	0	0	0	0	0	0	0	0	0	0.000410512	0	0	0	0	0.000339797	0	0	0	0	0	0	0	0	0	0	0	0	0	0	0	0	0	0	0	0	0	0	0	0	0	0	0	0	0	0
PC O-17:0;0/20:4;0	0	0	0	0	0	0	0	0	0	0	0	0	0	0.00818587	0.00891973	0	0	0	0.00944525	0	0	0	0	0	0	0	0	0	0	0	0	0	0	0	0	0	0	0	0	0	0	0	0	0	0	0	0	0	0
PC O-17:1;0/20:3;0	0	0	0	0	0	0	0	0	0	0	0	0	0	0.00311413	0.00253009	0	0	0	0.00364608	0	0	0	0	0	0	0	0	0	0	0	0	0	0	0	0	0	0	0	0	0	0	0	0	0	0	0	0	0	0
PC O-17:2;0/20:2;0	0	0	0	0	0	0	0	0	0	0	0	0	0	0	0	0	0	0	0	0	0	0	0	0	0	0	0	0	0	0	0	0	0	0	0	0	0	0	0	0	0	0	0	0	0	0	0	0	0
PC O-18:1;0/19:3;0	0	0	0	0	0	0	0	0	0	0	0	0	0	0	0	0	0	0	0.000380833	0	0	0	0	0	0	0	0	0	0	0	0	0	0	0	0	0	0	0	0	0	0	0	0	0	0	0	0	0	0
PC O-17:0;0/20:5;0	0	0	0	0	0	0	0	0	0	0	0	0	0	0	0	0	0	0	0.00363964	0	0	0.00423721	0	0	0.0115441	0.00554514	0	0	0	0	0	0.00431023	0	0	0	0	0	0.00830935	0.00493378	0	0	0	0.00493416	0	0.00442251	0	0.00286101	0	0
PC O-17:1;0/20:4;0	0	0	0	0	0	0	0	0	0	0	0	0	0	0	0	0	0	0	0.00657151	0	0	0.00830881	0	0	0.0155648	0.00871428	0	0	0	0	0	0.00564136	0	0	0	0	0	0.00958001	0.00687419	0	0	0	0.00646182	0	0.0056707	0	0.00440357	0	0
PC O-17:2;0/20:3;0	0	0	0	0	0	0	0	0	0	0	0	0	0	0	0	0	0	0	0.00109692	0	0	0	0	0	0	0	0	0	0	0	0	0	0	0	0	0	0	0	0.00105609	0	0	0	0.000754052	0	0.000666529	0	0.00100317	0	0
PC O-17:0;0/20:6;0	0	0	0	0	0	0	0	0	0	0	0	0	0	0	0	0	0	0	0	0	0	0	0	0	0	0	0	0	0	0	0	0	0	0	0	0	0	0	0	0	0	0	0	0	0	0	0	0	0
PC O-17:1;0/20:5;0	0	0	0	0	0	0	0	0	0	0	0	0	0	0	0	0	0	0	0	0	0	0	0	0	0	0	0	0	0	0	0	0	0	0	0	0	0	0	0	0	0	0	0.0076965	0	0	0	0	0	0
PC O-17:2;0/20:4;0	0	0	0	0	0	0	0	0	0	0	0	0	0	0	0	0	0	0	0	0	0	0	0	0	0	0	0	0	0	0	0	0	0	0	0	0	0	0	0	0	0	0	0.0038049	0	0	0	0	0	0
PC O-16:0;0/22:0;0	0.00922401	0.00518324	0.00590948	0.00740988	0.00537562	0.0103571	0	0	0.00404746	0.00523244	0.00574147	0	0.00468301	0.006829	0.00979056	0	0	0.00910165	0.00683971	0	0.0077831	0.00811479	0.00619811	0.00666137	0	0	0.00368343	0	0	0.00449903	0.00445067	0.00548858	0	0.00414587	0.00507697	0.00473682	0.00969349	0.00539738	0.004883	0.00566066	0.00850398	0.00815128	0.00774453	0.00716184	0.0104461	0.00835391	0.00550256	0.00719723	0.00417169
PC O-17:0;0/21:0;0	0	0	0	0.00115295	0	0	0	0	0	0	0	0	0	0	0	0	0	0	0	0	0	0	0	0	0	0	0	0	0	0	0	0	0	0	0	0	0	0	0	0	0	0	0	0	0	0	0	0	0
PC O-18:0;0/20:0;0	0.00926718	0.0105745	0.00860277	0.00960983	0.0110158	0.0107201	0	0	0.0100146	0.00904472	0.00989855	0	0.0110852	0.00698998	0.00856039	0	0	0.00907147	0.0121985	0.0146752	0.00891409	0.00989693	0.00842719	0.0121876	0	0.0140146	0.0118301	0	0	0.0116548	0.00923026	0.011334	0	0.00848547	0.0137852	0.0104022	0.0178335	0.0123614	0.0109505	0.0103719	0.0149041	0.0166333	0.0121165	0.0104824	0.0139228	0.00894324	0.0118915	0.006545	0.016415
PC O-16:0;0/22:1;0	0.02092	0.0210391	0.0199671	0.0237164	0.0303282	0.0263093	0.0205248	0.0245487	0.0301083	0.0192818	0.0217763	0.0235744	0.0252013	0.0281853	0.0266857	0.0266743	0.0211985	0.0311701	0.0324425	0.037079	0.0249979	0.0327593	0.0353321	0.0318028	0.0189799	0.0276658	0.0190283	0.0195706	0.0186706	0.0205894	0.0272623	0.0240048	0.0226785	0.0188635	0.0194965	0.0210017	0.0258977	0.0235587	0.0204595	0.0266377	0.0237938	0.0246908	0.0280375	0.0378047	0.0336017	0.027877	0.0249309	0.0226242	0.0207194
PC O-16:1;0/22:0;0	0	0	0	0	0	0	0	0	0	0	0	0	0	0	0	0	0	0	0	0	0.00114947	0	0	0	0	0	0	0	0	0	0	0	0	0	0	0	0	0	0	0	0	0	0	0	0	0.0026038	0	0	0
PC O-17:0;0/21:1;0	0.00205069	0.00370168	0.00232249	0	0	0	0.00212273	0	0	0	0	0	0	0	0.00149668	0	0	0.00324174	0.00145307	0	0	0	0.00263541	0.00228482	0	0.00181983	0	0	0	0	0	0	0	0	0.00356471	0	0.00371832	0	0	0	0	0.00438252	0	0	0	0	0.00191588	0	0
PC O-18:0;0/20:1;0	0.0156329	0.0243971	0.0203634	0.0232323	0.0201422	0.0220337	0.017117	0.0217258	0.0226228	0.0214286	0.0202221	0.0242063	0.0314918	0.0301028	0.0232897	0.0294518	0.0257496	0.0285561	0.0267595	0.0227291	0.0177366	0.0224589	0.0213931	0.0229706	0.0254864	0.036215	0.0260752	0.0248525	0.0296823	0.0253914	0.0185928	0.0201402	0.0160184	0.0191794	0.0216063	0.0200837	0.0315984	0.029285	0.0258048	0.0330321	0.0271356	0.0321338	0.0273008	0.0283406	0.0252075	0.0259401	0.0246685	0.0207794	0.0240429
PC O-18:1;0/20:0;0	0	0	0	0.00210357	0	0.00280725	0	0	0	0	0	0	0	0	0	0	0	0	0.0022864	0	0.00116797	0	0	0	0.00415787	0	0	0	0	0	0	0.00214196	0	0	0	0	0	0	0	0	0.00310056	0	0.00174238	0	0.00288505	0	0.00233569	0	0
PC O-16:0;0/22:2;0	0.00956157	0.00994392	0.0079676	0.0108057	0.00916283	0.0092099	0.00728047	0.0146994	0.0135947	0.00801094	0.0110647	0.0105365	0.0129251	0.0151934	0.0138963	0.0152014	0.0149066	0.0180698	0.0135119	0.0123514	0.0112477	0.0107219	0.014792	0.011457	0.0113032	0.0113772	0.00952884	0.0113644	0.0120255	0.00915211	0.00890592	0.00904205	0.00832542	0.00646493	0.0091241	0.00914279	0.00942094	0.0111793	0.00848229	0.00981653	0.01305	0.0106819	0.0107209	0.0113925	0.0125534	0.012442	0.0133923	0.00779804	0.00816195
PC O-16:1;0/22:1;0	0.0035082	0.00337301	0.0030015	0.00387521	0.00301974	0.00527656	0.00227081	0.00371315	0.00596259	0.00238386	0.00344833	0.00356923	0.00380881	0.00494896	0.00539018	0.00565988	0.00597696	0.00510434	0.00535924	0.00306115	0.0037059	0.00604131	0.00515435	0.00437854	0.00307275	0.00480331	0	0.00336646	0.00424786	0	0.00286376	0.00198551	0.00346012	0.00193066	0.00375469	0.00250335	0.00336088	0.00420674	0.00341825	0.00417372	0.00371694	0.00397118	0.00299975	0.00292654	0.00489213	0.0029663	0.00339914	0.00236234	0.0035303
PC O-16:2;0/22:0;0	0	0	0	0	0	0	0	0	0	0	0	0	0	0	0	0	0	0	0.00128864	0	0	0	0	0	0	0	0	0	0	0	0	0	0	0	0	0	0	0	0	0	0	0	0	0	0	0	0	0	0
PC O-17:0;0/21:2;0	0	0	0.00136537	0	0	0	0	0	0	0	0	0	0	0	0	0	0	0	0	0	0.00101328	0	0	0	0	0	0	0	0	0	0.00216549	0	0	0	0.00133887	0	0	0	0	0.00155625	0	0	0.00130612	0.00174094	0	0	0	0	0.00203589
PC O-17:1;0/21:1;0	0	0	0	0	0	0	0	0	0	0	0	0	0	0	0.00119707	0	0	0.00217587	0.00182628	0	0.000764533	0.00153683	0.00124929	0	0	0	0	0	0	0	0	0	0	0	0	0	0	0	0	0	0.00181231	0.00216756	0	0	0	0	0	0.00082181	0
PC O-18:0;0/20:2;0	0.00600303	0.00718083	0.0072381	0.00715456	0.00727157	0.0104893	0.00559206	0.00866643	0.0091021	0.00648712	0.00600654	0.00984226	0.0133929	0.00957455	0.0100108	0.0100887	0.0127942	0.0112528	0.0120637	0.00898105	0.00935446	0.0126345	0.00988307	0.00753565	0.0108096	0.012931	0.00739231	0.0100178	0.00925336	0.00865917	0.00570372	0.0109019	0.00764006	0.00769158	0.00746198	0.00690179	0.00962538	0.00836323	0.00883617	0.00947696	0.012404	0.00908777	0.00782996	0.00816125	0.00942411	0.0108629	0.00857896	0.00618229	0.00751744
PC O-18:1;0/20:1;0	0.011311	0.0156131	0.0127198	0.0135778	0.01494	0.0144757	0.0101482	0.0164078	0.0170954	0.0159631	0.0152659	0.0151799	0.0219817	0.0270649	0.0224714	0.0252779	0.0260353	0.029432	0.0221585	0.0142002	0.0119473	0.0178228	0.017334	0.0143613	0.0215295	0.0225837	0.0199244	0.0188559	0.0200529	0.0186218	0.0107168	0.0132661	0.0117686	0.0124741	0.0118153	0.0133429	0.0169831	0.0172534	0.0163311	0.0170759	0.0193075	0.0198488	0.0140592	0.0154531	0.0166226	0.0173141	0.0163083	0.00957953	0.015571
PC O-16:0;0/22:3;0	0.00267351	0.00355624	0.00293421	0.0025732	0.00375058	0.00212918	0.00273889	0.0038814	0.00349675	0.00273325	0.00327291	0.00471408	0.00277935	0.00485581	0.00399055	0.00276287	0.00272517	0.00477037	0.00572414	0.00433292	0.00399108	0.00623194	0.00411629	0.00440006	0.00414897	0.00456378	0.00516921	0.00307137	0.00395836	0.00537377	0.00296226	0.00307824	0.0024153	0.00244045	0.0026097	0.00284102	0.00308471	0.00411202	0.00398006	0.00358079	0.00286722	0.00312367	0.00458719	0.00480208	0.0036681	0.00305201	0.00487454	0.00240672	0.00249376
PC O-16:1;0/22:2;0	0.00261046	0.00269989	0.00185991	0.00165961	0.00178988	0.00126543	0.00161333	0.00347522	0.00216473	0.00166693	0.00164643	0	0.00288345	0.0043358	0.00262955	0.00359633	0.00402932	0.00299481	0.00282999	0.00204541	0.0020202	0.00368314	0.00272721	0.00263816	0.00368232	0.00310495	0.00168735	0.00185082	0.00312668	0.00230444	0.00223538	0.0017241	0.00172835	0.00146403	0.00154489	0.00202199	0.00133159	0	0.00163616	0.00231074	0.0024417	0.00175446	0.00285915	0.00265595	0.00225852	0.00229615	0.00250703	0.00108231	0.00126225
PC O-16:2;0/22:1;0	0	0	0	0	0	0	0	0	0	0	0	0	0	0	0	0	0	0.00101307	0	0	0	0	0	0	0	0	0	0	0	0	0	0	0	0	0	0	0	0	0	0	0	0	0	0	0	0.00161477	0	0	0
PC O-17:0;0/21:3;0	0	0	0.00135158	0.00113997	0	0	0.000759161	0	0.00114555	0	0.00158156	0	0	0	0.000702527	0	0	0.00126125	0.00120303	0.00167023	0.00190811	0	0.00155302	0.000968894	0	0.00105856	0	0	0	0	0.00135258	0	0.00177079	0.00104018	0	0.00135243	0.00149738	0.00249368	0.00137546	0.00146066	0.00135473	0.00140342	0.00119243	0.00148348	0	0.00148328	0.00190722	0.000742446	0
PC O-18:0;0/20:3;0	0.010218	0.00869881	0.00803685	0.00876998	0.00881559	0.00874581	0.00915265	0.0103827	0.0124027	0.00837982	0.0107179	0.0149252	0.00993067	0.0172292	0.0137794	0.0103853	0.0142048	0.0119941	0.0141467	0.0116235	0.0102759	0.0135517	0.0108833	0.0133657	0.0148614	0.0192043	0.0139444	0.0135835	0.0176485	0.0195163	0.0113296	0.00942738	0.00945096	0.0107597	0.0113245	0.0103773	0.0178609	0.0134677	0.0125428	0.0155125	0.0163217	0.015435	0.0129203	0.0183899	0.0143824	0.0141152	0.0134216	0.00779157	0.0110874
PC O-18:1;0/20:2;0	0.00478177	0.00653946	0.00499499	0.00585052	0.00488915	0.00353558	0.00592352	0.00862907	0.00802128	0.00574983	0.00754389	0.00997481	0.0104569	0.0164913	0.0103389	0.00916464	0.0123198	0.0102969	0.0130526	0.00680725	0.00790108	0.0111513	0.0102882	0.00941146	0.0108768	0.0114889	0.0104371	0.00886845	0.0105329	0.00913277	0.00491521	0.00535678	0.00671962	0.00540947	0.00707813	0.00488611	0.00659424	0.0100223	0.00626143	0.00672543	0.00890681	0.00648522	0.00764501	0.00722167	0.00735155	0.0079395	0.00942693	0.00452966	0.00529039
PC O-18:2;0/20:1;0	0.001992	0.00236221	0.00231144	0.0013452	0	0.00114357	0.00166035	0.00208098	0.00318835	0.00225911	0.00208361	0	0.00316583	0.00621526	0.00468573	0.00296347	0.0052026	0.00390575	0.0031448	0.00205855	0.00204495	0.00292031	0.00283335	0.00246094	0.00293005	0.005285	0.00209238	0.00395265	0.0041516	0.00269779	0.00167865	0.00204238	0.00161325	0.00178842	0.00153351	0.00215481	0.00244007	0.00344041	0.00208446	0.00270451	0.00282951	0.00310993	0.00289651	0.00211639	0.00305952	0.00363797	0.00297346	0.00174211	0.00226614
PC O-16:0;0/22:4;0	0.00460538	0.00539584	0.00547391	0.00565947	0.00680415	0.00510159	0.00497655	0.00625419	0.00668613	0.00705777	0.00772881	0.00693856	0.00516732	0.00846019	0.00644289	0.00515004	0.00320939	0.00632061	0.00816478	0.0056477	0.00407184	0.00680127	0.00596857	0.00505271	0.00793503	0.0114365	0.00742161	0.00593687	0.00790167	0.00619097	0.00452289	0.00621401	0.00779258	0.00498098	0.00568215	0.00569432	0.00723284	0.00751372	0.00808476	0.00911651	0.00776921	0.00567871	0	0.00668208	0.00670881	0.00635953	0.00516558	0.00383892	0.00486155
PC O-16:1;0/22:3;0	0	0	0.00182135	0.0014114	0	0.00148157	0.00190402	0.00163585	0.00196732	0.00205255	0.00239921	0	0.00229927	0.0038894	0.00241823	0	0	0.00264361	0.00246713	0.00237861	0.00192043	0.00193073	0.00191656	0.00204058	0	0.00315023	0.00177729	0.00238839	0.0023515	0.0019962	0	0	0.00264432	0.00183028	0.00329799	0.00167102	0.00165395	0.00203744	0	0.00300133	0	0.00268912	0.00281568	0.0017353	0.00246579	0.00274472	0.00276774	0	0.00224803
PC O-16:2;0/22:2;0	0	0	0	0	0	0	0	0	0	0	0	0	0	0	0	0	0	0	0	0	0	0	0	0	0	0	0	0	0	0	0	0	0	0	0	0	0	0	0	0	0	0	0	0	0	0	0.00102645	0	0
PC O-17:1;0/21:3;0	0	0	0	0	0	0	0	0	0	0	0	0	0	0	0	0	0	0	0	0	0	0	0	0	0	0	0	0	0	0	0	0	0	0	0	0	0	0	0	0	0	0	0	0	0	0	0	0	0
PC O-18:0;0/20:4;0	0.00733651	0.0143284	0.00921193	0.0103381	0.0110225	0.00892963	0.00621721	0.00781361	0.00833231	0.0108679	0.00819432	0.0100235	0.00662319	0.0096385	0.00834779	0.0088347	0.00982214	0.00969731	0.0098643	0.00930745	0.00900819	0.00833222	0.00996324	0.00610012	0.0163501	0.0152766	0.0100815	0.0123547	0.0116949	0.00990207	0.0107536	0.0128315	0.0124402	0.010974	0.00938046	0.0126098	0.00961026	0.012133	0.0115889	0.0129061	0.00975178	0.0127435	0.0142566	0.0113941	0.0115658	0.0108649	0.00971054	0.00625766	0.00774801
PC O-18:1;0/20:3;0	0.0120568	0.0195869	0.015159	0.01317	0.0130417	0.0151632	0.0147905	0.0149682	0.0159323	0.0182388	0.021104	0.0169138	0.0258441	0.0257813	0.021794	0.0185734	0.0222682	0.0238948	0.0259183	0.0188154	0.0176931	0.0255952	0.0216453	0.0186436	0.0239519	0.0333723	0.0237456	0.0275528	0.0308989	0.0267031	0.0192479	0.0194775	0.0242559	0.0163359	0.0172601	0.0184255	0.0223329	0.0255189	0.0272637	0.0228943	0.0274466	0.0266523	0.0233168	0.0206856	0.021483	0.0176109	0.0215806	0.0134418	0.0153606
PC O-18:2;0/20:2;0	0	0	0	0.00120143	0	0.00203186	0.00180483	0.00235647	0.00294792	0.00180463	0.00290756	0	0.00268144	0.00347473	0.00335453	0.00277113	0	0.00491513	0.00538119	0	0.00227092	0.00402228	0.00324585	0.00351267	0.00225215	0.00459119	0.00372651	0.00295018	0.00307639	0.00278636	0.00230325	0.00254474	0.00293331	0.00119623	0.00151738	0	0.00240051	0.00258942	0	0.00211441	0.00389708	0.00274541	0.00366802	0.00211275	0.00251992	0.00272351	0.003053	0.00180134	0.00187898
PC O-16:0;0/22:5;0	0.0168074	0.0221079	0.0193629	0.0221645	0.0209208	0.0238917	0.0182222	0.0257668	0.0315313	0.0261941	0.0257949	0.0302869	0.0272509	0.0270531	0.0212801	0.0195707	0.0153368	0.0258783	0.0271268	0.0221307	0.0236695	0.0241152	0.0262774	0.0183136	0.0256459	0.0357256	0.0228367	0.0281193	0.0242007	0.0275144	0.018824	0.0213575	0.0240805	0.0246611	0.0203702	0.0204059	0.0270039	0.0267536	0.0217007	0.0206073	0.0268611	0.0228734	0.0222454	0.023908	0.027182	0.0185588	0.0226404	0.0161938	0.0155839
PC O-16:1;0/22:4;0	0.0035893	0.00415978	0.0038069	0.0050119	0	0.00325667	0.00646929	0.0067393	0.0078436	0.00626986	0.00623488	0	0.00496569	0.00445937	0.00664283	0.00447221	0.00567548	0.00838133	0.00579681	0.00676426	0.00539035	0.00506091	0.00481739	0.00647285	0.00489301	0.00694109	0.00603415	0.00812154	0.00651146	0.00572584	0.00305839	0.00486526	0	0.00470093	0.0057841	0.0043895	0.00465967	0.00692005	0.00493847	0.00796182	0.00709769	0.00873347	0.00540236	0.00757816	0.0074583	0.00622292	0.00325817	0.00377879	0.00614412
PC O-16:2;0/22:3;0	0	0	0	0	0	0	0	0	0	0	0	0	0	0	0	0	0	0	0	0	0	0	0	0	0	0	0	0	0	0	0	0	0	0	0	0	0	0	0	0.00188269	0	0	0	0	0	0	0	0	0
PC O-18:0;0/20:5;0	0.00246723	0.00323201	0.00215969	0.0029083	0	0	0	0.00286973	0.00254939	0	0.00290074	0	0	0.00439776	0.00253904	0	0	0	0.00260835	0	0.00265358	0.00245556	0	0.00275422	0.00454988	0.00573381	0.00349118	0.00329293	0.004958	0.0034546	0.0027325	0.0026002	0	0.00416636	0.00279108	0.00366022	0.00316174	0.00449223	0.00339407	0.00339699	0.00312169	0.00327921	0.00349867	0.0029415	0	0.00261791	0.00302922	0.00170443	0
PC O-18:1;0/20:4;0	0.013606	0.0248784	0.0201379	0.017515	0.0200962	0.0185485	0.0200277	0.0212409	0.0266436	0.0289582	0.0269333	0.0254562	0.0268756	0.0313835	0.0236971	0.0260492	0.0232231	0.0277132	0.0278099	0.0228543	0.0199576	0.0278195	0.0251003	0.0208184	0.0278333	0.032944	0.029905	0.0309272	0.0241181	0.0228266	0.0190958	0.0203045	0.0290823	0.0226079	0.0217829	0.0201946	0.0270083	0.0280816	0.0241966	0.0234895	0.025299	0.0279012	0.025895	0.0255788	0.0255442	0.0172798	0.025435	0.0148558	0.0198459
PC O-18:2;0/20:3;0	0.00802373	0.010467	0.00886746	0.00792113	0.0146673	0.00966171	0.0102906	0.00821874	0	0.0109418	0.00854444	0.00869061	0.0122655	0.0151084	0.0102872	0.0121781	0.00413215	0.0106031	0.0109142	0.00986692	0.0102541	0.0104931	0.0110664	0.0114094	0.0157407	0.0176641	0.0150256	0.0155216	0.0116955	0.0117997	0.00984357	0.00780856	0.0139576	0.0118499	0.00876752	0.00980908	0.0124393	0.0116553	0.0127616	0.0133774	0.00903923	0.0144925	0.011614	0.0117007	0.0109187	0.0118682	0.010503	0.00748471	0.0066578
PC O-16:0;0/22:6;0	0.0180783	0.0233579	0.0332399	0.0298486	0.023225	0.0317346	0.01995	0.0295186	0.0241949	0.0284276	0.0251303	0.0284363	0.032026	0.0268643	0.0270192	0.0201363	0.016397	0.0392049	0.0265233	0.0206159	0.025904	0.0211286	0.0301236	0.0202126	0.0263753	0.0479161	0.0301704	0.0437356	0.0349345	0.0493833	0.0201887	0.0246706	0.0229384	0.0301347	0.0293886	0.0297286	0.0356792	0.0288163	0.0384158	0.0328306	0.041151	0.0354606	0.0340783	0.0344669	0.0288836	0.0287028	0.0347088	0.0187557	0.0266961
PC O-16:1;0/22:5;0	0.0188326	0.0236527	0.0246982	0.0312268	0.0230997	0.0219839	0.0257825	0.0365135	0.0349964	0.0301915	0.0344359	0.0359031	0.0332266	0.0431295	0.0288787	0.0266681	0.0364461	0.0302077	0.0318453	0.0198833	0.0208428	0.0199805	0.0282599	0.018101	0.022355	0.0531637	0.035413	0.0392827	0.0337035	0.0360326	0.0207117	0.0339909	0.0345568	0.0241549	0.0366534	0.0222931	0.0291564	0.0372417	0.0428146	0.0461591	0.0351446	0.0332078	0.0328981	0.0341127	0.027157	0.0308595	0.0317578	0.0150169	0.0226703
PC O-16:2;0/22:4;0	0	0	0	0	0	0	0	0	0	0	0	0	0	0	0	0	0	0	0	0	0	0	0	0	0	0	0	0	0	0	0	0	0	0	0	0	0	0	0	0.00335835	0	0	0	0	0	0	0	0	0
PC O-18:0;0/20:6;0	0	0	0	0.00578898	0.00854622	0	0	0	0	0.0110187	0	0.015482	0	0	0	0.0207471	0	0	0.00458082	0	0.00410243	0.00574862	0	0.00697877	0.0141752	0.00604989	0	0	0.00710237	0	0	0	0	0.00574729	0	0.00783112	0.00875969	0	0	0	0.00561411	0	0.00360157	0	0	0	0	0	0
PC O-18:1;0/20:5;0	0.00577403	0.00837293	0.00657713	0.00855346	0	0.00689093	0.00418022	0.00940856	0.00743413	0	0.00843551	0	0	0.00873494	0.00705588	0	0	0.0134204	0.00593581	0.011027	0.00850813	0.0105788	0.00709324	0.00475897	0.0109856	0.0148916	0.0163405	0.0126149	0.0143642	0.0134353	0.0120687	0.00990416	0.00886022	0.00405004	0	0.00838546	0.0117448	0.00759459	0.0137696	0.00744198	0.00795758	0.0172237	0.0101249	0	0.0121219	0	0.0103364	0.00493382	0.00880957
PC O-18:2;0/20:4;0	0.0208686	0.0250931	0.0294763	0.0271119	0.0174584	0.0243669	0.026839	0.0296415	0.0291715	0.0280877	0.0308539	0	0.0226448	0.0292488	0.0233573	0.0219723	0.0213928	0.0220033	0.0295051	0.0219367	0.0205989	0.0349899	0.0325697	0.0218744	0.0368058	0.0447585	0.0291592	0.039014	0.0357612	0.0332319	0.0278105	0.0291716	0.030346	0.0255463	0.0262223	0.0244618	0.0234319	0.0336491	0.0305826	0.0306771	0.0312587	0.0289605	0.0316973	0.0349504	0.0327524	0.0351141	0.0275423	0.0162443	0.026552
PC O-16:1;0/22:6;0	0.0201828	0.0322564	0.0111576	0.0240579	0	0.0233422	0.0217812	0.0245618	0.029987	0.0325076	0.0327981	0	0.0363945	0.0416803	0.0318996	0.0283999	0	0.034685	0.0332096	0	0.0283864	0.0245099	0.0321906	0.0175957	0.0423964	0.0419957	0.0407487	0.0315401	0.0438232	0.0450309	0.0298472	0.0332384	0	0.0279189	0.026848	0.0234917	0.0273609	0.0405968	0.0231937	0.0242606	0.0353316	0.0387318	0.0291846	0.036671	0.0340112	0.0172394	0.0303017	0.0227817	0.0350892
PC O-16:2;0/22:5;0	0	0	0	0	0	0	0	0	0	0	0	0	0	0	0	0	0	0	0	0	0	0	0	0	0	0	0	0	0	0	0	0	0	0	0	0	0	0	0	0.00621562	0	0	0	0	0	0.00558206	0	0	0
PC O-18:2;0/20:5;0	0	0	0.0122888	0	0	0	0	0	0	0	0	0	0	0	0	0	0	0	0	0	0	0	0	0	0	0.0146783	0	0	0	0	0	0	0	0	0	0	0.00874079	0	0.00927208	0	0	0	0	0	0	0.0056308	0	0	0
PC O-17:0;0/22:1;0	0	0	0	0	0	0	0	0	0	0	0	0	0	0	0	0	0	0	0	0	0	0	0	0	0	0	0	0	0	0	0	0	0	0	0	0	0	0	0	0	0	0	0	0	0	0	0	0	0
PC O-17:0;0/22:4;0	0	0	0	0	0	0	0	0	0	0	0	0	0	0	0	0	0	0	0	0	0	0	0	0	0.0341749	0	0	0	0	0	0	0	0	0	0	0	0	0	0	0	0	0	0	0	0	0	0	0	0
PC O-17:0;0/22:5;0	0	0	0	0	0	0	0	0	0	0	0	0	0	0	0	0	0	0	0	0	0	0	0	0	0	0	0	0	0	0	0	0	0	0	0	0	0	0	0	0	0	0	0	0	0	0	0	0	0
PC O-17:0;0/22:6;0	0	0	0	0	0	0	0	0	0	0	0	0	0	0	0	0	0	0	0	0	0	0	0	0	0	0	0	0	0	0	0	0	0	0	0	0	0	0	0	0	0	0	0	0	0	0	0	0	0
PC O-17:1;0/22:5;0	0	0	0	0	0	0	0	0	0	0	0	0	0	0	0	0	0	0	0	0	0	0	0	0	0	0	0	0	0	0	0	0	0	0	0	0	0	0	0	0	0	0	0	0	0	0	0	0	0
PC O-17:1;0/22:6;0	0	0	0	0	0	0	0	0	0	0	0	0	0	0	0	0	0	0	0	0	0	0	0	0	0	0	0	0	0	0	0	0	0	0	0	0	0	0	0	0	0	0	0	0	0	0	0	0	0
PC O-16:0;0/24:0;0	0	0	0	0	0	0	0	0	0	0	0	0	0	0	0	0	0	0	0	0	0	0	0	0	0	0	0	0	0	0	0	0	0	0	0	0	0	0	0	0	0	0	0	0	0	0	0	0	0
PC O-18:0;0/22:0;0	0	0	0	0.0117765	0	0	0	0	0	0	0.0102595	0	0	0	0	0	0	0	0.0106334	0	0	0	0.0101354	0.0124747	0	0	0	0	0	0	0	0	0	0	0	0.00976954	0.0152634	0	0.012817	0	0.0131846	0.013625	0	0.0129035	0.0127389	0	0.0108613	0	0
PC O-16:0;0/24:1;0	0	0.0113303	0.0135127	0.017097	0.0139629	0.0158887	0	0	0.00798957	0.0288758	0.0129049	0	0.0107513	0.0129465	0.00931602	0	0	0.0114136	0.0136199	0.0152014	0.00896163	0.0113207	0.0103782	0.0111937	0	0	0	0	0	0	0.0107719	0.0104145	0.0138468	0.0132435	0	0.0065742	0	0	0	0	0	0.0152563	0.0102811	0.0130237	0.0126227	0.014863	0.0153651	0	0
PC O-16:1;0/24:0;0	0	0	0	0	0	0	0	0	0	0	0	0	0	0	0	0	0	0	0	0	0	0	0	0	0	0	0	0	0	0	0	0	0	0	0	0	0	0	0	0	0	0	0	0	0	0	0	0	0
PC O-18:0;0/22:1;0	0.0294648	0.0177555	0.0161967	0.018541	0.0165473	0.0190576	0.0225336	0.0395516	0.0193863	0	0.0208156	0.0320463	0.0189616	0.0160675	0.0173307	0.0237765	0.0273929	0.0217813	0.0209182	0.0217648	0.0196166	0.0200639	0.023777	0.0240916	0.0251078	0.032915	0.0339926	0	0.0346113	0.0294072	0.0186512	0.0210054	0.0135825	0.0202016	0.0267047	0.0162053	0.0398607	0.0300827	0.0307943	0.0344999	0.035823	0.0262858	0.0239579	0.0272886	0.0273547	0.0260998	0.0211286	0.0261104	0.0297945
PC O-18:1;0/22:0;0	0	0	0	0	0	0	0	0	0	0	0	0	0	0	0	0	0	0	0	0	0	0	0	0	0	0	0	0	0	0	0	0	0	0	0	0	0	0	0	0	0	0	0	0	0	0	0	0	0
PC O-16:0;0/24:2;0	0	0	0.019403	0	0	0	0.00879971	0	0	0	0.022574	0	0	0	0.0075445	0.0292648	0	0.0112234	0.0104042	0.0139818	0.00596424	0.00929462	0.00712584	0	0	0	0	0	0	0	0	0	0	0	0.0139265	0	0	0	0	0	0	0	0.00652034	0	0.00926932	0	0	0.0126917	0
PC O-16:1;0/24:1;0	0.0170681	0	0	0.00899725	0	0	0	0	0	0	0	0	0	0	0	0	0	0	0	0	0.00333859	0	0.00361387	0	0	0	0	0	0	0	0	0	0	0	0	0	0	0	0.0194188	0	0	0	0.00547716	0.0103345	0	0.0239809	0	0	0
PC O-18:0;0/22:2;0	0	0	0	0	0	0	0	0	0	0	0	0	0	0	0.00758586	0	0	0	0.00955782	0	0.00527544	0.00678081	0.00649195	0	0	0.00970689	0	0	0	0	0	0	0	0	0	0	0	0	0	0	0	0	0.00580144	0.00762844	0	0	0	0	0
PC O-18:1;0/22:1;0	0	0	0	0.0124906	0	0	0.00606487	0	0	0	0	0	0.0266782	0.0270904	0.0091234	0	0.0238748	0.0221535	0.0106524	0.0124402	0.00785847	0.00854161	0.00824889	0.0214359	0	0.0173299	0	0	0	0	0	0	0	0	0.00874259	0	0.0251457	0	0	0	0.0281496	0	0.00878413	0.0119255	0.0142325	0	0.0288518	0	0
PC O-16:0;0/24:3;0	0	0	0	0	0	0	0	0	0	0	0	0	0	0	0	0	0	0	0	0	0	0	0	0	0	0	0	0	0	0	0	0	0	0	0	0	0	0	0	0	0	0	0	0	0	0	0	0	0
PC O-18:0;0/22:3;0	0	0	0	0	0	0	0	0	0	0	0	0	0	0	0	0	0	0	0	0	0	0	0	0	0	0	0	0	0	0	0	0	0	0	0	0	0	0	0	0	0	0	0	0	0	0	0	0	0
PC O-18:1;0/22:2;0	0	0	0	0	0	0	0	0	0	0	0	0	0	0	0	0	0	0	0	0	0	0	0	0	0	0	0	0	0	0.0119962	0	0	0	0	0	0	0	0	0	0	0	0	0	0	0	0	0	0	0
PC O-18:2;0/22:1;0	0	0	0	0	0	0	0	0	0	0	0	0	0	0	0	0	0	0	0	0	0	0	0	0	0	0	0	0	0	0	0	0	0	0	0	0	0	0	0	0	0	0	0	0	0	0	0	0	0
PC O-18:0;0/22:4;0	0	0	0	0	0	0	0	0	0	0	0	0	0	0	0	0	0	0	0	0	0	0	0	0	0	0	0	0	0	0	0	0	0	0	0	0	0	0	0	0	0	0	0	0	0	0	0	0	0
PC O-18:1;0/22:3;0	0	0	0	0	0	0	0	0	0	0	0	0	0	0	0	0	0	0	0	0	0	0	0	0	0	0	0	0	0	0	0	0	0	0	0	0	0	0	0	0	0	0	0	0	0	0	0	0	0
PC O-16:0;0/24:5;0	0	0	0	0	0	0	0	0	0.00225815	0	0	0	0	0.00428058	0.00321107	0	0	0.00473269	0	0	0	0.00577972	0.00234281	0	0	0.0051136	0.0151277	0	0	0.00613365	0	0	0	0.00490197	0	0	0.00409563	0	0.00210776	0	0.00265121	0	0.00274157	0	0.0050339	0	0	0.00201929	0.00431469
PC O-16:1;0/24:4;0	0	0	0	0	0	0	0	0	0	0	0	0	0	0	0	0	0	0	0	0	0	0	0	0	0	0	0	0	0	0	0	0	0	0	0	0	0	0	0	0	0	0	0	0	0	0	0	0	0
PC O-18:0;0/22:5;0	0	0	0	0	0	0	0	0	0.0060935	0	0	0	0	0.0037079	0.00574038	0	0	0.00673395	0.0191387	0.0101087	0.00910904	0.00512994	0.0066071	0	0	0.0114316	0	0	0	0.0111194	0	0.00877501	0	0.0103328	0.00677275	0	0.00754738	0.00887405	0.00639608	0	0.00681748	0	0.00710433	0.00788651	0.0157907	0	0.0139792	0.00587549	0.00724039
PC O-18:1;0/22:4;0	0	0	0	0	0	0	0	0	0.00483621	0	0	0	0	0.00502367	0.00266419	0	0	0	0	0.0050767	0.00430303	0.00275968	0.00291044	0	0	0.00441942	0	0	0	0	0	0.00428076	0	0	0.00410073	0	0.00357795	0	0.00526499	0	0.006043	0	0.00294611	0.00394936	0	0	0	0.00169196	0.00261892
PC O-18:2;0/22:3;0	0	0	0	0	0	0	0	0	0	0	0	0	0	0	0	0	0	0	0	0	0	0	0	0	0	0.00193861	0	0	0	0	0	0	0	0	0	0	0	0	0	0	0	0	0	0	0	0	0	0	0
PC O-16:0;0/24:6;0	0	0	0	0.00497052	0	0	0.00356204	0	0	0	0	0	0	0	0.00501277	0	0	0	0.00785143	0	0	0	0.00390487	0	0	0.00996553	0.0100766	0	0.00986678	0	0	0.00765677	0	0	0	0.00920734	0	0.0101748	0.00459655	0.00518923	0.00640844	0	0	0.00742702	0.0056833	0.00926127	0	0.00441768	0
PC O-16:1;0/24:5;0	0	0	0	0	0	0	0	0	0	0	0	0	0	0	0.005344	0	0	0	0	0	0	0	0	0	0	0.00428708	0	0	0	0	0	0	0	0	0	0	0	0	0	0	0	0	0	0	0	0	0	0	0
PC O-18:0;0/22:6;0	0	0.00476286	0	0	0	0.0168522	0.00308075	0	0.00695711	0	0.00566338	0	0	0.0160065	0.00653875	0	0	0.00808677	0.00622944	0.00733886	0.00873894	0.00603578	0.00567743	0.00672355	0	0.0100736	0	0.0130033	0.0110763	0.00785998	0	0	0	0.00786612	0	0	0.00991089	0	0.00894366	0.00500971	0	0.0156677	0.00862453	0	0.0108246	0.0122174	0.00920487	0.00580178	0.00650709
PC O-18:1;0/22:5;0	0.0218247	0.0127135	0.0280021	0.0208688	0.0205745	0.0188406	0.0183872	0.0375648	0.0165507	0.0292599	0.0188685	0.0256049	0.0352746	0.0290769	0.0196157	0.0341465	0.0311074	0.0254832	0.0193157	0.0193277	0.0189201	0.0215539	0.0152646	0.0186452	0.0414098	0.0408162	0.0263968	0.0319596	0.0311585	0.0175829	0.0288519	0.0190237	0.0271017	0.0269431	0.0239309	0.0247673	0.0306904	0.0263906	0.0250508	0.0267199	0.0305812	0.0332942	0.026592	0.0241136	0.0183756	0.0171356	0.0176088	0.0103497	0.0161444
PC O-18:2;0/22:4;0	0	0.00510751	0	0.00610954	0	0	0	0	0.0049062	0	0	0	0	0	0	0	0	0.0078495	0	0	0	0.0038974	0	0	0	0	0	0	0	0.00435036	0	0	0	0	0	0	0	0	0	0.00464924	0	0	0.00519844	0	0	0	0	0	0
PC O-16:1;0/24:6;0	0	0	0	0	0	0	0	0	0	0	0	0	0	0	0.00689521	0	0	0	0	0	0	0	0	0	0	0.00819824	0	0	0	0	0	0	0	0	0	0	0	0	0	0	0	0	0	0	0	0	0	0	0
PC O-18:1;0/22:6;0	0	0.0246405	0.0108924	0.0125759	0	0.0106815	0.0102478	0	0.027875	0.0311909	0.0148742	0	0.0340568	0.0248908	0.0117487	0	0	0.0170924	0.0144765	0.0238798	0.0150787	0.0143915	0.0126676	0.0101654	0.0456023	0.0336533	0.0502074	0.0273864	0.0386692	0.0444887	0.00853192	0.01289	0.0192423	0.01376	0.0149321	0.0182991	0.0186012	0.0275732	0.0271284	0.0179612	0.0240065	0.0278379	0.0160518	0.0157568	0.0257863	0.0152754	0.0148697	0.00792808	0.0193788
PC O-18:2;0/22:5;0	0.01485	0	0.0104829	0.00855696	0	0.0116927	0.0137656	0	0	0	0.0159334	0	0	0.0189733	0.00977288	0	0	0.0102719	0.0162676	0	0.0107667	0.0137638	0.0164019	0.0098486	0	0.0218386	0	0.0191736	0	0	0.019537	0.0159323	0.0111434	0.0136191	0.0112367	0.0107872	0.015143	0.0142451	0.0111628	0.0182079	0.0105671	0	0.0174625	0.0167591	0	0.0125298	0.0120243	0.0106701	0
PC O-18:2;0/22:6;0	0	0	0	0	0	0	0	0	0	0	0	0	0	0	0	0	0	0	0	0	0	0	0	0	0	0.0106506	0	0	0	0	0	0	0	0	0	0	0	0	0	0	0	0	0	0	0	0	0	0	0
PC O-18:0;0/24:1;0	0	0	0	0	0	0	0	0	0	0	0	0	0	0	0.0104584	0	0	0	0	0	0	0	0.0114133	0	0	0	0	0	0	0	0	0	0	0	0.0123923	0	0	0	0	0	0	0	0	0	0	0	0	0	0
PC O-18:0;0/24:2;0	0	0	0	0	0	0	0	0	0	0	0	0	0	0	0	0	0	0	0	0	0	0	0	0	0	0	0	0	0	0	0	0	0	0	0	0	0	0	0	0	0	0	0	0	0	0	0	0	0
PC O-18:0;0/24:5;0	0	0	0	0	0	0	0	0	0	0	0	0	0	0	0	0	0	0	0	0	0	0	0	0	0	0.0255213	0	0	0	0	0	0	0	0	0	0	0	0	0	0	0	0	0	0	0	0	0	0	0
PC O-18:0;0/24:6;0	0	0	0	0	0	0	0	0	0	0	0	0	0	0	0	0	0	0	0	0	0	0	0	0	0	0	0	0	0	0	0	0	0	0	0	0	0	0	0	0	0	0	0	0	0	0	0	0	0
PC O-18:1;0/24:6;0	0	0	0	0	0	0	0	0	0	0	0	0	0	0	0	0	0	0	0	0	0	0	0	0	0	0	0	0	0	0	0	0	0	0	0	0	0	0	0	0	0	0	0	0	0	0	0	0	0
PE 12:0;0_16:0;0	0	0	0.00200556	0	0	0	0	0	0	0	0	0	0	0	0	0	0	0	0	0	0	0	0	0	0	0	0	0	0	0	0	0	0	0	0	0	0	0	0	0	0	0	0	0	0	0	0	0	0
PE 14:0;0_14:0;0	0	0	0.00210983	0	0	0	0	0	0	0	0.00482679	0	0	0	0	0	0	0	0	0	0	0	0	0	0	0	0	0	0	0	0	0	0	0	0	0	0	0	0	0	0	0	0	0	0	0	0	0	0
PE 14:0;0_14:1;0	0	0	0	0	0	0	0	0	0	0	0	0	0	0	0	0	0	0	0	0	0	0	0	0	0	0	0	0	0	0	0	0	0	0	0	0	0	0	0.0051574	0	0	0	0	0	0	0	0	0	0
PE 12:0;0_18:0;0	0	0	0.00117157	0	0.00248224	0.00339015	0.00304303	0.00187936	0.00235929	0.0018435	0.00152639	0.00273289	0.00192547	0.00176041	0.00134419	0.00322346	0.00379386	0.00207974	0.00138385	0.00300664	0.00105625	0.00144552	0.00142459	0.00199934	0.00241346	0.00129032	0.00274247	0.00398792	0.00438552	0.00161905	0.00171306	0.00181505	0.00199519	0.00153217	0.00114769	0.00113192	0	0.00158964	0.00143103	0.00170656	0.00141195	0.00136801	0.00140328	0.00182134	0.002388	0.00162708	0.0012603	0.00138547	0.00181341
PE 13:0;0_17:0;0	0	0	0	0	0	0	0	0	0	0	0	0	0	0	0	0	0	0	0	0	0	0	0	0	0	0	0	0	0	0	0	0	0	0	0	0	0	0	0	0	0	0	0	0	0	0	0	0	0
PE 14:0;0_16:0;0	0.0274178	0.0302167	0.0224089	0.0279521	0.0345811	0.036222	0.0334665	0.0318002	0.034032	0.0292656	0.0291464	0.0233139	0.029484	0.0258146	0.022838	0.0306991	0.0254378	0.0289088	0.0315545	0.030187	0.0232123	0.0284655	0.0303489	0.0298536	0.0343719	0.0264514	0.0449106	0.0262124	0.0391612	0.0277562	0.0232236	0.0241281	0.0301573	0.0246682	0.0243868	0.021087	0.025542	0.0220529	0.022737	0.0273133	0.0218649	0.0242513	0.024409	0.0263894	0.0251254	0.0225331	0.0248616	0.018811	0.0266544
PE 15:0;0_15:0;0	0.00051616	0.000439708	0.000517314	0.000520024	0	0.000661522	0.000275267	0.000178607	0.000271599	0	0.000256484	0	0.000781401	0.0009044	0.000691875	0.00116024	0.000483867	0.000903866	0.000324165	0.000680451	0.000366018	0.000501945	0.000467852	0.000579556	0	0.000368505	0.000299965	0.00022266	0.000626192	0.000175533	0	0.000426119	0.000541154	0.00036711	0.00044453	0.000135611	0	0	0.000129015	0	0.000282097	0	0.000323248	0.000388437	0.000306143	0.000414298	0.00017301	0.000349396	0.000318922
PE 12:0;0_18:1;0	0.00371954	0.00265278	0.0022367	0.00223313	0.00337581	0.00505406	0.00368811	0.00369544	0.00291356	0.00268358	0.0027076	0.00366481	0	0.00211234	0.002005	0.00190993	0	0.00278985	0.00181154	0	0.00194736	0.0021877	0.00208627	0.00240554	0	0.00135094	0.0030821	0	0.00185921	0.00166777	0.00227086	0.00254749	0.00234486	0.00219422	0.00194921	0.0021306	0.00314649	0.00221798	0.00146455	0.00205777	0.00155117	0	0.00161348	0.00275191	0.00248042	0.00228365	0.0013889	0.00163192	0.00342229
PE 13:0;0_17:1;0	0	0	0	0	0	0	0	0	0	0	0	0	0	0.000743379	0	0	0	0	0	0	0	0	0	0	0	0	0	0	0	0	0	0	0	0	0	0	0	0	0	0	0	0	0	0	0	0	0	0	0
PE 14:0;0_16:1;0	0.0421992	0.0359838	0.0268598	0.0304037	0.0418483	0.0502299	0.0599651	0.0458265	0.0443239	0.0328213	0.0360401	0.0435034	0.0322843	0.0265972	0.0200221	0.0258357	0.0339713	0.0274277	0.0334045	0.0515096	0.0238981	0.032479	0.0358907	0.0317352	0.0440344	0.0266032	0.0440452	0.0415001	0.0535837	0.037332	0.0350874	0.0325892	0.0313451	0.030142	0.0247391	0.0272845	0.0285194	0.025692	0.0207703	0.0213421	0.0221163	0.0255461	0.0235309	0.0330079	0.0262691	0.0245322	0.0261104	0.0203613	0.0365823
PE 14:1;0_16:0;0	0.0196742	0.0148881	0.0113066	0.0137909	0.0190797	0.0244653	0.0295577	0.0203928	0.0166414	0.0154678	0.0156208	0.0217796	0.0112071	0.0077496	0.00700243	0.0122733	0.0169888	0.0102053	0.0114803	0.0249489	0.0109599	0.0131154	0.0156754	0.0142534	0.0149417	0.00618237	0.0134975	0.0193266	0.0176451	0.0125386	0.0147843	0.0132358	0.013808	0.014111	0.00996372	0.0107557	0.0117892	0.00977457	0.00885355	0.00833243	0.0081014	0.0107685	0.00889735	0.0140952	0.0102086	0.0108227	0.0105991	0.00826725	0.0134756
PE 15:0;0_15:1;0	0	0	0	0	0	0	0	0	0	0	0.00217316	0	0	0	0	0	0	0	0	0	0	0	0	0	0	0	0	0	0	0	0	0	0	0	0	0	0	0	0	0	0	0	0	0	0	0	0	0	0
PE 13:0;0_18:0;0	0.00109022	0.000711345	0.00070635	0.000932918	0.00125176	0.00176278	0.00155819	0.00056192	0.000638469	0.000362564	0.000474448	0	0.000940749	0.00061472	0.000533058	0.000653286	0.00180821	0.000803062	0.000434492	0.000835492	0.000418384	0.000405295	0.000608158	0.000536741	0	0.00027811	0.000331307	0	0	0	0.000689322	0.000594245	0.000664296	0.00056078	0.00035895	0.000429486	0.000387901	0.000286883	0.00027396	0.00031354	0.000375519	0.000478728	0.000578607	0.000692234	0.000508495	0.000253292	0.000444606	0.000406065	0.000588627
PE 14:0;0_17:0;0	0.0116091	0.0105616	0.00838284	0.00877254	0.0122786	0.0154374	0.0082998	0.00964497	0.00912369	0.00812378	0.00675737	0	0.00885575	0.00845296	0.00641432	0.0133018	0.0149369	0.00888542	0.00717018	0.0105283	0.00642659	0.00640401	0.0105876	0.00875443	0	0.00530084	0.00866181	0	0	0.0090565	0.00812548	0.00754548	0.00908011	0.00748368	0.00767518	0.00586489	0.00568602	0.0061507	0.00449377	0.00495576	0.00620404	0.00722745	0.00811683	0.00831482	0.00722674	0.00708812	0.00802973	0.00521143	0.00714115
PE 15:0;0_16:0;0	0.00897641	0.00635259	0.00710073	0.00800307	0.00985352	0.0112944	0.00965955	0.00502962	0.0056521	0.00425121	0.00551047	0	0.00784919	0.00590543	0.00574521	0.00526339	0.0100248	0.00690182	0.00526265	0.00620418	0.00469611	0.00476111	0.00855978	0.00587885	0	0.00326988	0.00414347	0	0	0.00490374	0.00453633	0.00525696	0.00553844	0.00498547	0.00450914	0.00436979	0.0036428	0.00314497	0.0027118	0.00342964	0.00358437	0.00423049	0.00612515	0.0059329	0.00473926	0.00415847	0.00481865	0.00402275	0.00460017
PE 13:0;0_18:1;0	0	0.000775206	0.000922568	0.000793824	0	0	0.000973036	0.00130685	0	0	0	0	0.000684767	0.000493121	0.000529322	0.000601997	0	0.000636242	0.000460451	0	0.000647553	0.000517127	0.000908913	0.000959102	0	0	0	0	0	0	0	0	0	0	0	0.000764154	0	0	0	0	0	0	0.000561751	0.000819643	0	0	0	0	0
PE 14:0;0_17:1;0	0.00470711	0.00339255	0.00321572	0.00299447	0.00438912	0.0052889	0.00433397	0.00450141	0.00375248	0.00343207	0.00355536	0.0047429	0.00352629	0.00293126	0.00224856	0.00296633	0.00344202	0.00292332	0.00316126	0.00508283	0.00230383	0.00307072	0.00330638	0.00310328	0	0.00336654	0.00493325	0	0.00568248	0.00388465	0.00304092	0.00387907	0.00320571	0.00325262	0.00268474	0.0025996	0.00292221	0.00331737	0.00226366	0.00282654	0.00281793	0.00292033	0.0024067	0.00374697	0.00330836	0.00201686	0.00288716	0.00224194	0.00347454
PE 14:1;0_17:0;0	0	0.000633845	0	0	0	0	0.000778913	0	0	0	0.000588286	0	0	0	0.000283115	0.000494284	0	0	0	0	0.000470944	0	0.000737846	0.000661858	0	0	0	0	0	0	0	0	0	0.000569548	0	0	0	0	0	0	0	0.000439282	0.000403503	0	0.00060866	0	0	0	0
PE 15:0;0_16:1;0	0.0134674	0.00762902	0.00719016	0.00723078	0.0114	0.0147827	0.00995872	0.00858476	0.00725309	0.00663569	0.00764127	0.0108355	0.00856658	0.00676599	0.00502044	0.00648445	0.0103558	0.00698175	0.0064085	0.0119977	0.00505232	0.00637454	0.00755414	0.00741493	0	0.00444536	0.00725698	0	0.00906919	0.00646599	0.00644396	0.00808043	0.00579226	0.00735906	0.00527236	0.00574765	0.00518384	0.00430029	0.00354711	0.00398397	0.00452659	0.00452932	0.00511467	0.00712214	0.00638523	0.00412595	0.00601643	0.0049092	0.00646427
PE 15:1;0_16:0;0	0.007474	0.00457926	0.00421553	0.00402994	0.00637706	0.00786668	0.00826353	0.00647419	0.00505507	0.00488475	0.0046956	0.00831265	0.00443129	0.00343681	0.00266202	0.00441087	0.00548141	0.00371814	0.00378744	0.00894679	0.00337315	0.00409399	0.00456127	0.00475093	0	0.00325232	0.00527159	0	0.00702063	0.00460865	0.00503733	0.00522067	0.00449602	0.00472096	0.00367555	0.00377446	0.00437664	0.00370247	0.00304554	0.00357662	0.00322094	0.00372887	0.00336538	0.00536886	0.00436469	0.00294233	0.00401606	0.00325727	0.00505687
PE 14:1;0_17:1;0	0	0	0	0	0	0	0	0	0	0	0	0	0	0	0	0	0	0	0	0	0	0	0	0	0	0	0	0	0	0	0	0	0	0	0	0	0	0	0	0	0	0	0	0	0	0	0	0.00648141	0
PE 14:0;0_18:0;0	0.0192701	0.0190208	0.0127426	0.0147178	0.0241357	0.0239586	0.0191496	0.0226086	0.020759	0.0181802	0.0172823	0.0166049	0.0214148	0.0174358	0.013129	0.0228644	0.01956	0.0160474	0.0191742	0.0231911	0.0147268	0.017952	0.0171087	0.019252	0.0223075	0.0150388	0.0245072	0.0140859	0.0225949	0.0183799	0.0148211	0.0165086	0.0218895	0.0136199	0.0153312	0.0120471	0.0178433	0.0181262	0.0138388	0.0186986	0.0157077	0.0158761	0.0141062	0.0193317	0.0168381	0.0168132	0.0148024	0.0116947	0.0196775
PE 15:0;0_17:0;0	0.00353128	0.00251382	0.00223719	0.0027466	0.00332757	0.00359869	0.00174508	0.00211618	0.00175217	0.00179858	0.00169298	0.00193106	0.00365252	0.00317107	0.00265843	0.00386249	0.00470286	0.0037758	0.00219455	0.00251639	0.00180311	0.00218273	0.00265864	0.00260764	0.00207767	0.00171419	0.00215598	0.00140859	0.00282398	0.00192323	0.00182081	0.00258577	0.00236721	0.00153687	0.00164924	0.00159085	0.00206496	0.00232196	0.0016312	0.00161352	0.00142116	0.0014638	0.00180376	0.00245205	0.00216445	0.00232972	0.00176974	0.00164442	0.00153801
PE 16:0;0_16:0;0	0.0232993	0.0222233	0.0205369	0.0232181	0.0259996	0.0311948	0.0302428	0.0289338	0.0326784	0.0235116	0.0262916	0.0215227	0.027771	0.0236459	0.0206823	0.0282065	0.029453	0.0237174	0.0268321	0.0293132	0.0190275	0.0281461	0.0263858	0.0241509	0.0256042	0.0221206	0.0294278	0.0209607	0.0341824	0.0261975	0.0202384	0.0248964	0.0249174	0.0231233	0.0232618	0.0198602	0.0228627	0.022496	0.0220926	0.0292282	0.0232181	0.0228398	0.0215996	0.0247418	0.0216919	0.0210113	0.0236501	0.0154418	0.0267042
PE 14:0;0_18:1;0	0.145971	0.112387	0.0844913	0.0917141	0.134905	0.18881	0.165376	0.162139	0.154796	0.100303	0.116776	0.127158	0.108508	0.0987615	0.0856986	0.0988809	0.135702	0.116275	0.107847	0.169208	0.0887791	0.103516	0.110072	0.120755	0.155717	0.101808	0.148068	0.145287	0.182822	0.135417	0.122072	0.11379	0.101422	0.104837	0.089889	0.085728	0.119089	0.0914726	0.0853504	0.0938251	0.0910433	0.104111	0.0837338	0.121387	0.11133	0.101138	0.0963352	0.0767058	0.142451
PE 14:1;0_18:0;0	0.0182199	0.0180712	0.0128761	0.0146309	0.0217831	0.0248105	0.021087	0.0210353	0.0171399	0.013921	0.0146562	0.022469	0.0104499	0.00955576	0.00825196	0.0122417	0.0182679	0.0128986	0.0138642	0.0253657	0.0134199	0.0142636	0.0162199	0.0172542	0.015715	0.00651027	0.0149332	0.0161347	0.0184279	0.0117035	0.0138471	0.0145174	0.0145258	0.0140707	0.0110694	0.0114988	0.0115949	0.00945386	0.00907274	0.00982738	0.00886251	0.0115858	0.00955244	0.0161566	0.0114865	0.011943	0.0117329	0.0100928	0.0130577
PE 15:0;0_17:1;0	0.00708265	0.00519436	0.00465671	0.00619992	0.00901091	0.00973532	0.00584944	0.00406025	0.00547912	0.00364753	0.00363012	0.00603681	0.00852691	0.00775881	0.00543508	0.00778187	0.00889797	0.00774222	0.00518554	0.00733773	0.00329408	0.0050427	0.00484514	0.0047195	0.0068086	0.00411903	0.00612835	0.00646257	0.00911004	0.0054306	0.00443537	0.00526564	0.00420501	0.00438584	0.004145	0.00398219	0.0040055	0.00456397	0.00358586	0.00551755	0.00389783	0.00365826	0.00449746	0.00473588	0.00509114	0.00551594	0.00433746	0.00361771	0.00423804
PE 15:1;0_17:0;0	0	0.00948727	0.00697911	0.00818018	0	0	0	0	0.00783019	0	0	0	0	0	0.00680358	0.00973313	0	0.00990629	0	0	0	0	0	0.00830005	0	0.00593099	0	0	0	0	0	0.00982437	0	0.00667402	0.00639233	0	0	0	0	0	0	0	0	0	0.00778563	0.00570919	0	0.00542073	0
PE 16:0;0_16:1;0	0.738949	0.694503	0.490641	0.577768	0.872262	1.00937	0.9032	0.814138	0.804511	0.657634	0.697085	0.789682	0.572991	0.451481	0.398748	0.556164	0.680413	0.548916	0.543068	0.891881	0.52352	0.541812	0.731946	0.681254	0.637209	0.347967	0.708055	0.51607	0.685888	0.597464	0.59279	0.642342	0.616897	0.579674	0.513542	0.490242	0.479923	0.452412	0.370775	0.450815	0.441761	0.490101	0.449253	0.637817	0.501776	0.524398	0.575019	0.399177	0.625446
PE 14:0;0_18:2;0	0.00587729	0.00657003	0.00512269	0.00481107	0.00810467	0.00912519	0.0120173	0.00972114	0.00750257	0.00696104	0.00713253	0.00780292	0.00461838	0.00516486	0.00453275	0.00653925	0.00670092	0.00574899	0.00556587	0.0105894	0.00549483	0.00686882	0.00737017	0.00723024	0.0072528	0.00455358	0.00982772	0.00686092	0.0119436	0.00758863	0.00653371	0.00637696	0.00784488	0.00721216	0.00506847	0.00515059	0.00590467	0.00575782	0.00566923	0.00504474	0.00421173	0.00515067	0.00455295	0.00490219	0.00473236	0.00527925	0.00556315	0.00417709	0.00819278
PE 14:1;0_18:1;0	0.0148625	0.0184385	0.0133191	0.0123148	0.0224058	0.0262774	0.0295895	0.0244147	0.0195159	0.0176434	0.0184676	0.0200312	0.0128573	0.0148207	0.0126554	0.0171051	0.0195372	0.0153505	0.0154799	0.0273379	0.014314	0.0166166	0.0222526	0.0190802	0.0185168	0.00952079	0.0189974	0.0154423	0.0223584	0.0166315	0.0187132	0.0183445	0.0217367	0.0168646	0.0138281	0.0128037	0.0140878	0.0139946	0.0132644	0.0112607	0.0115616	0.0138747	0.0110331	0.0134424	0.0132231	0.0140472	0.0148744	0.010287	0.0188596
PE 15:1;0_17:1;0	0.0200114	0	0.00960531	0.0105437	0	0	0	0	0.0130648	0	0	0	0.0121251	0	0	0	0	0	0	0	0	0	0	0	0	0.0105638	0	0	0	0	0	0	0	0	0	0.00924287	0	0	0	0.00785047	0	0	0.00922265	0.0131509	0	0	0	0	0
PE 16:0;0_16:2;0	0.00882094	0.00721137	0.0047887	0.00478805	0.00963531	0.0116661	0.0150672	0.0114758	0.00805286	0.00836195	0.00954052	0.0119138	0.00547656	0.00412034	0.00346186	0.00543989	0.0105592	0.00503135	0.00606839	0.0145067	0.00711261	0.00611009	0.0116963	0.0104473	0.00742352	0.00325456	0.00791987	0.00985192	0.0116565	0.00837246	0.00969049	0.00956197	0.0099442	0.00862493	0.0061276	0.00648003	0.00863296	0.00612114	0.00630581	0.0044502	0.00561998	0.00637213	0.00448926	0.00802296	0.00659447	0.00605708	0.00650448	0.00512642	0.00823152
PE 16:1;0_16:1;0	0.0477965	0.0422646	0.0291926	0.0300541	0.0528549	0.0626688	0.0781711	0.0654464	0.0497386	0.0410216	0.0490092	0.0584755	0.0347463	0.0360515	0.0315548	0.0499469	0.0603189	0.0401852	0.0432801	0.0764562	0.0367413	0.0425346	0.0585051	0.053572	0.0474054	0.0298037	0.0496433	0.0481733	0.0646059	0.0489596	0.052004	0.0483389	0.0492415	0.0467812	0.0331682	0.0302344	0.0402976	0.0324215	0.0326769	0.0216991	0.0291252	0.0309491	0.0281173	0.0364749	0.0382349	0.0325014	0.0370258	0.0304495	0.0576207
PE 15:0;0_18:0;0	0	0	0.00307684	0.00342129	0	0	0	0	0	0	0	0	0	0	0	0	0	0	0	0	0.00306376	0.00134552	0.00296224	0.0018311	0	0	0	0	0	0	0	0	0	0	0	0	0	0	0	0	0	0	0	0	0	0.00170171	0	0.00121831	0
PE 16:0;0_17:0;0	0	0	0.00803855	0.00838717	0	0	0	0	0	0	0	0	0.0117839	0.00694695	0.00566608	0	0	0.00898181	0.0059852	0	0.00854734	0.00407933	0.00802877	0.00550637	0	0	0	0	0	0	0	0	0.00751798	0	0.00602922	0	0	0	0	0	0	0	0	0	0	0.00512875	0.00934223	0.00377778	0
PE 14:0;0_19:1;0	0	0	0	0	0	0	0	0	0	0	0	0	0.00233514	0	0	0	0	0	0	0	0	0	0	0	0.00359916	0.00193086	0	0	0	0	0	0	0	0	0	0	0	0	0	0	0	0	0	0	0	0	0	0	0
PE 15:0;0_18:1;0	0.0504877	0.0398908	0.0316233	0.0373719	0.0532621	0.0615414	0.0493896	0.0393891	0.036514	0.0312471	0.0306832	0.0323356	0.0408482	0.0366874	0.0292918	0.0345667	0.0616429	0.0395076	0.0294974	0.0439345	0.026072	0.0297166	0.0358252	0.0334632	0.0308214	0.0261368	0.0347704	0.0387682	0.0500746	0.031504	0.0348578	0.0361978	0.0348557	0.0323584	0.0275378	0.0258103	0.0294197	0.0245358	0.0232818	0.0241207	0.0251133	0.0270069	0.0286619	0.0329766	0.0288817	0.0278092	0.0285695	0.0233917	0.0326757
PE 16:0;0_17:1;0	0.0429062	0.036947	0.0294412	0.03441	0.0422631	0.0546675	0.0505684	0.0419269	0.0355474	0.0348344	0.0319499	0.0278082	0.0346572	0.0259333	0.0253943	0.0301861	0.0366408	0.0315715	0.0260717	0.0435077	0.0273991	0.0262695	0.0390815	0.033912	0.0287319	0.023681	0.0391973	0.033506	0.0427019	0.0297397	0.034708	0.0338575	0.0367554	0.0330007	0.0283563	0.0280914	0.0294077	0.0254793	0.0237354	0.0281714	0.024573	0.0280207	0.0280768	0.0311688	0.026953	0.0272959	0.0287091	0.0222073	0.0337197
PE 16:1;0_17:0;0	0.0525036	0.0389664	0.0307354	0.0389779	0.0467773	0.065327	0.0488808	0.0450696	0.038225	0.0328803	0.03242	0.0356862	0.0349701	0.0257005	0.0245343	0.0334402	0.0423328	0.033102	0.0314664	0.0555115	0.0304556	0.0318404	0.0428044	0.0407414	0.0286457	0.0219988	0.0368193	0.0303877	0.0393866	0.028476	0.0368676	0.03876	0.0370467	0.0332296	0.0331318	0.0266018	0.0303571	0.025504	0.0232723	0.0301686	0.0252887	0.0290232	0.0284434	0.0369942	0.0322401	0.0345942	0.030805	0.0254675	0.0307784
PE 14:1;0_19:1;0	0	0	0	0	0	0	0	0	0	0	0	0	0	0	0	0	0	0	0	0	0	0	0	0	0	0	0	0	0	0	0	0	0	0	0	0	0	0	0	0	0	0	0	0	0	0	0	0	0
PE 15:0;0_18:2;0	0	0	0.00295944	0.00355555	0	0	0.0128916	0	0	0	0	0.0249386	0	0	0.00840105	0	0	0.0101474	0.0088898	0.0203531	0.00332195	0.00388329	0.00683897	0.0106515	0.0235385	0.00308233	0	0	0.0133014	0	0.0087725	0	0	0.00482613	0.00388527	0	0.00819422	0	0.00316731	0.00536524	0	0.00617824	0.00398317	0	0.00653364	0.00431829	0.00941439	0.00756791	0
PE 16:0;0_17:2;0	0.0585114	0	0.00926777	0.00967996	0.0543534	0.0418103	0.059848	0.0260922	0.0368054	0.027216	0.0175323	0	0	0	0	0	0	0.0215086	0.0140412	0.0478672	0.00841295	0.0143358	0.0124795	0.0242642	0	0.0163213	0.0467624	0	0.0696487	0.0374739	0.0233714	0.0285919	0.0317516	0.0227225	0.00735217	0.012449	0.0224823	0	0.0172499	0.0271609	0.0171453	0.0193848	0.0160925	0.0212043	0.0143279	0.010424	0.019122	0.0165942	0.0261327
PE 16:1;0_17:1;0	0.345829	0.201371	0.055054	0.0689677	0.313343	0.237609	0.254251	0.122363	0.167559	0.127941	0.0912539	0.400215	0.191817	0.170674	0.0882902	0.13965	0.317219	0.119268	0.087183	0.218485	0.0434344	0.0854704	0.0674538	0.127234	0.411661	0.0737911	0.19039	0.398967	0.29259	0.163273	0.117265	0.149599	0.148953	0.113567	0.0412405	0.0656388	0.109331	0.16914	0.0820326	0.124523	0.0832	0.0880012	0.0758172	0.118822	0.0794157	0.0529806	0.100695	0.0836221	0.13091
PE 16:2;0_17:0;0	0	0	0	0	0	0	0	0	0	0	0	0	0	0	0	0	0	0	0	0	0	0	0	0	0	0	0	0	0	0	0	0	0	0	0	0	0	0	0	0	0	0	0	0	0.00102345	0	0	0	0
PE 16:2;0_17:1;0	0	0	0.00548364	0	0	0	0	0	0	0	0	0	0	0	0	0	0	0	0	0	0	0	0	0	0	0	0	0	0	0	0	0	0	0	0	0	0	0	0	0	0	0	0	0	0	0	0	0	0
PE 14:0;0_20:1;0	0.0181787	0	0.0113043	0	0.020828	0.0254297	0.0197244	0.0206113	0	0	0.0153347	0	0.0177009	0	0.0141675	0.019993	0	0.018345	0.0127824	0.021933	0.00993768	0	0.0135219	0	0	0.0154953	0	0.018978	0.0263246	0.0182426	0	0	0	0	0	0	0	0	0.0156939	0	0.0135769	0.0148639	0.0112201	0.0173395	0.0148993	0.0152149	0	0.0108247	0.0204404
PE 15:0;0_19:1;0	0.00457313	0.00240646	0.00343911	0	0.00382063	0.0036896	0	0.00368797	0	0	0	0	0.00300245	0.0035373	0.00270345	0.00484698	0	0.00364522	0.00208071	0	0.00175523	0.00233116	0	0.00228379	0	0.00203376	0	0.00305691	0.00316758	0.00234648	0	0	0	0	0	0.00134388	0.00241457	0.00256012	0	0	0.00179172	0	0	0.00228231	0	0.00231464	0	0.00211257	0
PE 16:0;0_18:1;0	1.61576	1.59028	1.19048	1.26326	1.90563	2.22462	1.82175	1.75814	1.77573	1.41559	1.40532	1.6554	1.53397	1.34276	1.08974	1.43475	1.89164	1.47644	1.16929	1.84768	1.10475	1.27212	1.43723	1.39853	1.68339	1.00075	1.83363	1.31999	1.721	1.52143	1.29322	1.42033	1.42766	1.25558	1.13084	1.15124	1.32068	1.21404	1.02694	1.15843	1.19467	1.26311	1.14275	1.48458	1.18541	1.20163	1.30776	0.910713	1.56675
PE 16:1;0_18:0;0	0.496844	0.52955	0.409951	0.459835	0.629984	0.672578	0.672808	0.545361	0.570912	0.447966	0.458643	0.542704	0.436361	0.385395	0.283233	0.419114	0.577912	0.402222	0.402652	0.584372	0.338663	0.438273	0.483609	0.426301	0.524545	0.318742	0.555134	0.461396	0.603198	0.462004	0.420394	0.484275	0.470937	0.4798	0.408943	0.395077	0.372369	0.377522	0.334656	0.435559	0.354327	0.369361	0.36097	0.437515	0.356346	0.380398	0.423797	0.273131	0.452802
PE 17:0;0_17:1;0	0.0116747	0.0097622	0.00892904	0.00742341	0.0115643	0.0159003	0.00845368	0.00834408	0.00778374	0.00693697	0.00568716	0.0117046	0.0120453	0.010295	0.00815218	0.00964454	0.0169547	0.0112756	0.00671407	0.012804	0.00589681	0.00751123	0.00883108	0.00710379	0.00950972	0.00582084	0.00920547	0.0100877	0.0132846	0.00682847	0.00802307	0.00844761	0.00677542	0.00752979	0.00722393	0.00686652	0.00771682	0.00661126	0.00679597	0.00862001	0.00678956	0.00702454	0	0.00833792	0.00734352	0.00804601	0.00870437	0.00601223	0.00635886
PE 14:0;0_20:2;0	0	0.00640685	0.00232986	0.00338209	0	0	0.00512599	0.0126176	0.0122638	0	0.00356497	0	0.00312625	0	0.0024271	0	0	0	0.00270413	0.00665172	0.00300823	0	0.00433029	0.00494958	0	0.00354638	0.00899065	0.00425788	0	0.00456753	0.00488129	0	0.00698392	0.00320239	0	0.00228351	0	0	0.00778898	0.0254733	0	0.00812713	0.00295669	0.00675817	0.00586252	0	0	0.00357331	0.00760268
PE 14:1;0_20:1;0	0.00328836	0.00253098	0.00140965	0.00220985	0.00322214	0.00391863	0.00332397	0.00233508	0.00259692	0.00176637	0.00229284	0	0	0.00191818	0.00147827	0	0	0.00240241	0.00199294	0.0037472	0.00161523	0.00172333	0.00271809	0.00236034	0	0.00108434	0	0	0	0	0.001783	0.00183144	0.002083	0.00207368	0.00105697	0.00137211	0.00153313	0.00160622	0.00126042	0.000954577	0.0021144	0.00164165	0.0013472	0.00198313	0.00190991	0.00184738	0.00233357	0.0011547	0
PE 15:0;0_19:2;0	0	0	0	0	0	0	0	0	0	0	0	0	0	0	0	0	0	0	0	0	0	0	0	0	0	0	0	0	0	0	0	0	0	0	0	0	0	0	0.000620724	0	0	0	0	0	0	0	0	0	0
PE 15:1;0_19:1;0	0	0	0.00507257	0	0	0	0	0	0	0	0	0	0	0	0.00404663	0	0	0	0	0	0	0	0	0	0	0	0	0	0	0	0	0	0	0	0	0	0	0	0	0	0	0	0	0	0	0	0	0	0
PE 16:0;0_18:2;0	0.132822	0.106542	0.0860354	0.0902896	0.137082	0.163982	0.171715	0.144531	0.125221	0.107291	0.112272	0.131646	0.103233	0.0797673	0.0658639	0.0991372	0.122958	0.0977637	0.0922878	0.161492	0.0884205	0.095651	0.115425	0.116417	0.115463	0.0700575	0.125486	0.109732	0.138226	0.108237	0.109327	0.110418	0.104952	0.107511	0.0833764	0.0865692	0.0926161	0.0770619	0.0727997	0.0828312	0.0753845	0.0816375	0.0852161	0.109024	0.086904	0.0866823	0.0934469	0.0713959	0.115614
PE 16:1;0_18:1;0	0.626953	0.513589	0.414144	0.447929	0.650539	0.776192	0.801422	0.675423	0.613156	0.481733	0.495079	0.656493	0.604088	0.569828	0.429027	0.59271	0.833332	0.585296	0.476709	0.770041	0.410057	0.528882	0.508563	0.541489	0.709326	0.434949	0.672229	0.640401	0.798727	0.554033	0.532162	0.525671	0.51054	0.527415	0.390658	0.428665	0.459242	0.403602	0.367702	0.394344	0.376673	0.405628	0.430685	0.535353	0.444257	0.426897	0.430048	0.342818	0.612604
PE 16:2;0_18:0;0	0.0125435	0.0107952	0.00771945	0.00829334	0.0146175	0.0147187	0.0169046	0.0120759	0.0112606	0.00980339	0.00936547	0.0135671	0.00718838	0.00707336	0.00560171	0.00832002	0.0119498	0.00697806	0.00928636	0.0177711	0.00847933	0.0093871	0.00937901	0.0114922	0	0.00544807	0.0122224	0.0127556	0.0125912	0.00908225	0.01181	0.0134763	0.0118709	0.0102819	0.00874472	0.00929696	0.00988489	0.0095006	0.00702949	0.00817404	0.00740601	0.00755776	0.00691312	0.0107688	0.0085261	0.0094233	0.00801066	0.00624888	0.0103124
PE 17:1;0_17:1;0	0.0129313	0.0107575	0.00751092	0.00884235	0.0150653	0.0165345	0.0104686	0.0100113	0.00877633	0	0.00685458	0	0	0.0111074	0.00660935	0	0	0.00990899	0.00837825	0.0114717	0.00585134	0.00704368	0.0079935	0.00868426	0	0.00747277	0	0.0105119	0.0148004	0.00927187	0.0083093	0.0101954	0	0.007862	0.00669536	0.00700412	0.0081564	0	0.006784	0.00706916	0.00766278	0.0075085	0.00683278	0.0101894	0.00834523	0.00713202	0.00774824	0.00579176	0.00866538
PE 14:0;0_20:3;0	0.00608851	0.00253986	0.00138491	0.00215088	0.00327754	0.00678308	0.00281106	0.00912032	0.00771359	0.00395808	0.00308068	0.00496873	0.00156927	0.00124948	0.00142034	0.00396017	0.0113492	0.00246294	0.00216753	0.00660351	0.00224687	0.00171759	0.00380964	0.00479326	0.00221103	0.00189494	0.00230147	0.00166229	0.00124135	0.00212297	0.00544897	0.00290675	0.00339505	0.00183128	0.0121626	0.00137303	0.00420664	0.00250224	0.00311113	0.00635048	0.00198221	0.00415095	0.00141603	0.00639166	0.00496708	0.00772645	0.00277021	0.00309694	0.00553761
PE 14:1;0_20:2;0	0	0	0	0	0	0	0	0	0	0	0	0	0	0	0	0	0	0	0	0	0.000441015	0	0	0.00056193	0	0	0	0	0	0	0	0	0	0	0	0	0	0	0	0.000145793	0	0	0	0	0	0.000270366	0	0	0
PE 15:0;0_19:3;0	0	0	0	0	0	0	0	0	0	0	0	0	0	0	0	0	0	0	0	0	0	0	0	0	0	0	0	0	0	0	0	0	0	0	0	0	0	0	0	0	0	0	0	0	0	0	0	0	0
PE 15:1;0_19:2;0	0	0	0	0	0	0	0	0	0	0	0	0	0	0	0	0	0	0	0	0	0	0	0	0	0	0	0	0	0	0	0	0	0	0	0	0	0	0	0	0	0	0	0	0	0	0	0	0	0
PE 16:0;0_18:3;0	0.0077097	0.00327136	0.00276804	0.00340279	0.00727034	0.00566372	0.00993452	0.00499196	0.00436692	0.00395793	0.00498231	0.00854124	0.00265983	0.00264363	0.00150632	0	0	0.00324216	0.00336826	0.00888886	0.00338006	0.00456964	0.00502911	0.00637454	0.00411286	0.00196661	0.00249098	0.00795902	0.00412958	0.00426149	0.0066763	0.00583505	0.00390796	0.00529295	0.00240019	0.00399608	0.00359329	0.00221027	0.00256644	0.00133156	0.00162048	0.00252048	0.00372463	0.00576506	0.00367697	0.00258462	0.00332524	0.00347154	0.00373405
PE 16:1;0_18:2;0	0.0240013	0.0107696	0.0143638	0.0151628	0.0193331	0.022883	0.0262752	0.0205613	0.0198283	0.0124402	0.0213997	0.0195529	0.0145216	0.0135497	0.0108278	0.0174082	0.0202141	0.017882	0.019142	0.0356297	0.018971	0.0221924	0.0234865	0.0246467	0.0146656	0.0136772	0.0112321	0.0144268	0.0126727	0.0192769	0.0219464	0.0217992	0.0145403	0.0204905	0.0100558	0.0191107	0.013955	0.00807302	0.00927672	0.00672216	0.00926354	0.0109486	0.015487	0.0196015	0.0150341	0.00946789	0.0167324	0.0121494	0.0165499
PE 16:2;0_18:1;0	0.0129591	0.00847981	0.00858313	0.00852101	0.0132513	0.0147345	0.0151062	0.0125479	0.0127636	0.00955238	0.0135206	0.0126262	0.0103398	0.0100328	0.00710143	0.010906	0.0130119	0.0104577	0.0114908	0.0199558	0.0112267	0.0120495	0.0131151	0.0134398	0.0117639	0.00802443	0.00982923	0.00812079	0.00792114	0.012428	0.0135936	0.0136688	0.0120351	0.011371	0.00738835	0.0123338	0.00970115	0.00695273	0.00596285	0.0049495	0.00725683	0.00887122	0.00907469	0.0119616	0.0100795	0.00710627	0.0118665	0.00697576	0.0104139
PE 17:1;0_17:2;0	0	0	0.00159206	0.00176199	0	0	0.00255162	0	0	0	0	0	0	0	0.00181724	0	0	0	0.00238349	0	0.00177039	0	0.00317716	0.00310494	0	0	0	0	0	0	0	0	0	0.00238436	0	0	0	0	0	0	0	0	0.00168354	0	0	0	0	0	0
PE 14:0;0_20:4;0	0.0073826	0.00900432	0.00276345	0.00263691	0.0124494	0	0.00601454	0.00829278	0.00278895	0.00784292	0.00293569	0	0.00879783	0	0	0	0	0	0.00273798	0.00750536	0.00279824	0.00313215	0.00230486	0.00397562	0	0.00741464	0.0138313	0	0	0.0101629	0.0133216	0.0048316	0	0.00446711	0	0.00320794	0	0	0.00641038	0	0.00672828	0.0059283	0.00305254	0.00471916	0	0	0.00335402	0.00196241	0.00842694
PE 14:1;0_20:3;0	0	0	0	0	0	0	0	0.00508669	0.00127964	0	0.0015221	0	0	0	0	0	0	0	0	0	0	0	0	0	0	0	0	0	0	0	0	0	0	0	0	0	0	0	0	0	0	0.00220882	0	0	0	0	0	0	0
PE 16:1;0_18:3;0	0.00881143	0	0.00500476	0.00444699	0	0	0.00685065	0	0.00393199	0	0.00466858	0	0	0	0	0	0	0	0.00474718	0.00840827	0.0043503	0.00540081	0.00441663	0.00557677	0	0	0	0	0	0	0	0.00585113	0	0.00603645	0	0.00515029	0	0	0	0	0	0	0.00296597	0.00565761	0	0	0.00434691	0.00290025	0
PE 16:2;0_18:2;0	0	0	0	0	0	0	0	0	0	0	0	0	0	0	0	0	0	0	0	0	0	0	0	0	0	0	0	0	0	0	0	0	0	0	0	0	0	0	0	0	0	0	0	0	0	0	0	0	0
PE 17:2;0_17:2;0	0	0	0	0.000290486	0	0	0	0	0	0	0	0	0	0	0	0	0	0	0	0	0	0.000465395	0.000312875	0	0	0	0	0	0	0	0	0	0	0	0	0	0	0	0	0	0	0	0.000228658	0	0	0	0	0.000286745	0
PE 15:0;0_20:0;0	0	0	0.00070606	0.000828053	0	0	0	0	0	0	0	0	0	0	0.000978612	0	0	0	0.00113269	0	0	0.0011507	0	0	0	0	0	0	0	0	0	0	0	0	0.000722196	0	0	0	0	0	0	0	0.000645154	0	0.000884462	0.000844674	0.00057282	0.000674243	0
PE 17:0;0_18:0;0	0	0.00899352	0.004408	0.00567602	0	0	0	0	0	0	0	0	0	0	0.00443495	0	0	0	0.00584084	0	0.00465063	0.00597574	0.00650171	0	0	0	0	0	0	0	0	0.00741026	0	0	0.00606866	0	0	0	0	0	0	0	0.00443159	0	0.00720914	0.00667407	0.00480793	0.00577982	0
PE 15:0;0_20:1;0	0.0104607	0.0105082	0.00829148	0.00853801	0.0120439	0.0128965	0.00865025	0.0095507	0.00942486	0.00752582	0.00761432	0.00761682	0.0142905	0.0156331	0.00966377	0.00967926	0.0155725	0.0122492	0.0102735	0.0111775	0.00680834	0.00975638	0.0102077	0.00883288	0.00852922	0.00791649	0.00778808	0.00795543	0.0134734	0.00800292	0.00793849	0.00857431	0.00802932	0.00658382	0.00622752	0.00639393	0.00670519	0.00612817	0.0051702	0.00560449	0.00702524	0.00576713	0.00809654	0.00888942	0.00740452	0.00680495	0.00866239	0.00557071	0.00734362
PE 16:0;0_19:1;0	0.0501449	0.0326539	0.021729	0.0280822	0.0465405	0.0631013	0.0517009	0.0439215	0.0457027	0.0286178	0.0300122	0.0536572	0.0329861	0.0288594	0.0221063	0.048877	0.0720651	0.0349197	0.0284948	0.061949	0.0207837	0.0226818	0.0368531	0.0339338	0.0496435	0.0229481	0.0365537	0.0578584	0.0676033	0.047904	0.0419214	0.0430659	0.0291184	0.029116	0.0265747	0.0229818	0.044161	0.0306678	0.025935	0.0311232	0.0301745	0.0331246	0.0244379	0.03849	0.0294046	0.0285823	0.0333861	0.0239902	0.0443183
PE 16:1;0_19:0;0	0.00847519	0.00686498	0.00684701	0.00690393	0	0.0102805	0.00694843	0.00871755	0.0080435	0.00675231	0.00661813	0	0	0	0.00487132	0	0	0	0.0057538	0	0.00546271	0.00557076	0.00811519	0.00624592	0	0.00454872	0.00775902	0	0.00670219	0	0.00763042	0.00802337	0.00763715	0.00620147	0.00797514	0.00582048	0.00662082	0	0.00434443	0.0107086	0.00520868	0.00508802	0.00554488	0	0.00573104	0.00953971	0.00626018	0.00451553	0
PE 17:0;0_18:1;0	0.0781966	0.102547	0.0416882	0.0464897	0.125473	0.107131	0.0442462	0.0712845	0.0567582	0.0791163	0.0466576	0.0705658	0.111255	0.103487	0.0568835	0.0869831	0.115099	0.0734531	0.0464491	0.0776838	0.0531898	0.0387426	0.0558847	0.0551756	0.092723	0.0356972	0.102879	0.0351854	0.057848	0.0555271	0.0689357	0.0619158	0.0974595	0.0428786	0.0478991	0.0383224	0.0652896	0.0827036	0.030878	0.0380187	0.0514108	0.0561781	0.0394537	0.0687486	0.0560814	0.0558699	0.0539894	0.0434931	0.0691744
PE 17:1;0_18:0;0	0.0233584	0.0227338	0.0188105	0.0210131	0.0249821	0.0315811	0.0222549	0.0212769	0.0199096	0.0171358	0.0180989	0.0152143	0.0193018	0.0165609	0.0140465	0.0149533	0	0.018749	0.0150966	0.0215985	0.0158689	0.0166616	0.0198846	0.0165249	0.0186535	0.0148076	0.0237022	0.0163553	0	0.0200341	0	0.0219188	0.0231503	0.0215853	0.018587	0.018533	0	0.016901	0.0143464	0.0169553	0.0178032	0.0175953	0.0166899	0.0203718	0.0155339	0.0169065	0.0196476	0.0121797	0.0252331
PE 15:0;0_20:2;0	0.00726313	0.00356236	0.00184802	0.00233191	0	0.00569985	0.00719626	0.00306335	0.00505903	0.00368304	0.00274483	0	0	0	0.00270003	0.00492065	0.008904	0.00423624	0.00346472	0.00742945	0.00275057	0	0.00383256	0.00488666	0	0.0021305	0.00340685	0	0.00786326	0	0	0.00318038	0.00311867	0	0.0029581	0.0018458	0.00245465	0.00316537	0.00229712	0.00421985	0.00223132	0.00222882	0	0.00318714	0.00278849	0.00292477	0.00268623	0.00256195	0.00217134
PE 15:1;0_20:1;0	0	0	0	0	0	0	0	0	0	0	0	0	0	0	0	0	0	0	0	0	0	0	0	0	0	0	0	0	0	0	0	0	0	0	0	0	0	0	0	0	0	0	0	0	0	0	0	0	0
PE 16:0;0_19:2;0	0.00978604	0.00446426	0.0020622	0.00262072	0.00670651	0.00794546	0.0105163	0.00532104	0.00572293	0.00536223	0.00313268	0	0.00541791	0.00429203	0.00281432	0.00604481	0.00909693	0.00434713	0.00273639	0.00877211	0.00259034	0.00246747	0.00368455	0.0043305	0.0113227	0.00266628	0.00908966	0.0126079	0.0126374	0.005496	0.00440055	0.0041909	0.00464648	0.00363752	0.00220831	0.0024052	0.00374658	0.00433779	0.00432956	0.00427795	0.00299706	0.00328474	0.00301981	0.00470078	0.00327997	0.00247921	0.00289777	0.00295127	0.00490215
PE 16:1;0_19:1;0	0.0297477	0.0169125	0.0105506	0.0106227	0.0283408	0.0270942	0.0280468	0.0176415	0.0186073	0.0157915	0.0121152	0.0350888	0.0173901	0.0140656	0.010763	0.017073	0.0268987	0.0168102	0.0115417	0.0279233	0.0104045	0.0127544	0.0125031	0.0173486	0.0281098	0.00856307	0.0216123	0.0296713	0.0289289	0.0157612	0.0143906	0.0165681	0.0142066	0.013311	0.00752875	0.00979859	0.010391	0.0124314	0.0086943	0.0124131	0.00918467	0.0099767	0.0100798	0.0132832	0.00986151	0.0100425	0.0110035	0.0102684	0.0159572
PE 17:0;0_18:2;0	0.0167681	0.00708528	0.00398778	0.0047633	0.0116294	0.0176898	0.0119905	0.0105001	0.0111923	0.00617736	0.00760531	0.0118233	0.00686322	0.00547732	0.00608869	0.00706598	0.00936811	0.00962991	0.00717836	0.0187563	0.0056553	0.0050995	0.00797591	0.0101079	0.0114546	0.00319306	0.00988498	0.0112165	0.0114784	0.0106617	0.00800059	0.0107762	0.00605972	0.00656079	0.0055353	0.00424245	0.00657332	0.00571446	0.00460833	0.00494524	0.00638191	0.005853	0.00498727	0.00847281	0.00606228	0.00592129	0.00730745	0.0058164	0.00760431
PE 17:1;0_18:1;0	0.327962	0.130167	0.072102	0.086635	0.222867	0.295855	0.230921	0.163135	0.148962	0.111154	0.100609	0.244475	0.139765	0.128215	0.111995	0.11428	0.209235	0.174437	0.100604	0.268374	0.0890817	0.103054	0.0934528	0.167672	0.247029	0.0870391	0.170837	0.306352	0.306291	0.155385	0.173538	0.146042	0.121891	0.126841	0.0674863	0.0871857	0.142983	0.116299	0.0919153	0.107266	0.099407	0.124829	0.0916644	0.152522	0.116896	0.0971337	0.103812	0.104368	0.179618
PE 17:2;0_18:0;0	0	0	0	0	0	0	0	0	0	0	0	0	0	0	0	0	0	0	0	0	0	0	0	0	0	0	0	0	0	0	0	0	0	0	0	0	0	0	0	0	0	0	0	0	0	0	0	0	0
PE 15:0;0_20:3;0	0.00435038	0.00300887	0.00256523	0.00203681	0.00401188	0.00422013	0.00228789	0.00231284	0.00347555	0.00313274	0.00289646	0.00530174	0.00308701	0	0.00314868	0.00233806	0.00664276	0.00270828	0.00231375	0.00505857	0.00241041	0.00199227	0.00266067	0.00294257	0.00503729	0.00155586	0	0	0	0	0.00269599	0.00279521	0.00275674	0.00206561	0.002463	0.00165036	0.00149607	0	0	0.00243921	0.00112138	0.00174439	0.00210031	0.00328317	0.0016541	0.00207104	0.00265502	0.00256282	0.00253188
PE 16:0;0_19:3;0	0.00285524	0.00136695	0.00123399	0.000844817	0.00269349	0.00220958	0.00206796	0.00161159	0.00157989	0	0.00124134	0	0	0.00184556	0.00144611	0	0	0.00134382	0.000849918	0.00326775	0.00117748	0.00083454	0.00110604	0.00184815	0.00317604	0.000570967	0	0	0	0.00127429	0.00178527	0.00142231	0.00133225	0.0012743	0.000889912	0.000762852	0.00110344	0	0	0.00116012	0.000526692	0.000878038	0.00101811	0.00170263	0.000890168	0.00104251	0.00113105	0.00150623	0.00163177
PE 16:1;0_19:2;0	0.00284966	0.00242727	0.0021449	0.00156819	0	0.00254947	0.00184818	0.00173139	0	0	0	0	0	0.00415403	0.00301538	0.00187483	0	0.00248169	0.00180433	0	0.00205821	0.00156547	0.00220112	0.00184539	0.00471559	0.00131422	0	0	0	0.00260121	0.00193571	0.00217782	0.00231032	0	0	0.00145984	0.00112713	0	0	0	0.000951755	0	0.00166836	0.00253602	0.00111639	0.00130573	0.00210852	0.00183024	0
PE 17:0;0_18:3;0	0	0	0	0.000318635	0	0	0	0	0	0	0.000332483	0	0	0	0	0	0	0	0	0	0.000383067	0	0	0.000315956	0	0	0	0	0	0	0	0	0	0	0	0	0	0	0	0.000187702	0	0	0	0	0	0	0	0	0
PE 17:1;0_18:2;0	0.0160044	0.0100042	0.0127165	0.00941918	0.0155174	0.0144895	0.0102035	0.00688576	0.0120944	0.00917576	0.0112342	0.0157836	0.0101698	0.0143777	0.0119946	0.00752879	0.0200632	0.0108042	0.00991125	0.0169954	0.00875871	0.00981896	0.0099186	0.0109345	0.0171041	0.00571835	0	0	0	0.00966855	0.0100922	0.0123624	0.00816483	0.00977469	0.0052015	0.00772997	0.00575972	0	0	0.00632506	0.00506377	0.00573366	0.00917575	0.0108629	0.00601305	0.00511823	0.0106598	0.00859746	0.00954096
PE 16:0;0_20:0;0	0	0	0.00261763	0	0	0	0	0	0	0	0	0	0	0	0	0	0	0	0	0	0.00245736	0.00266307	0	0	0	0	0	0	0	0	0	0	0	0	0	0	0	0	0	0	0	0	0.00297629	0	0	0	0	0	0
PE 18:0;0_18:0;0	0	0	0	0	0	0	0	0	0	0	0	0	0	0	0	0	0	0	0	0	0	0	0	0	0.0494427	0	0	0	0	0	0	0	0	0	0	0	0	0	0	0	0	0	0	0	0	0	0	0	0
PE 15:0;0_21:1;0	0	0	0	0	0	0	0	0	0	0	0	0	0	0	0	0	0	0	0	0	0.000896511	0	0	0	0	0.000718981	0	0	0	0	0	0	0	0	0	0	0	0	0	0	0	0	0.000644808	0.00112642	0	0	0	0	0
PE 16:0;0_20:1;0	0.0848967	0.0756257	0.0623403	0.0683709	0.0976638	0.118702	0.0966243	0.0974239	0.0960064	0.0681071	0.0675266	0.0891717	0.0839224	0.0776866	0.0613401	0.087653	0.124881	0.0818483	0.0651666	0.100424	0.0534452	0.071972	0.0673092	0.0689983	0.109682	0.0727742	0.109432	0.093435	0.127039	0.089328	0.0794575	0.0776483	0.0781846	0.0779744	0.0724336	0.0646925	0.0909164	0.0814787	0.0763933	0.096119	0.0784224	0.0823772	0.0687386	0.0895133	0.0755123	0.076466	0.0713444	0.054274	0.0981561
PE 16:1;0_20:0;0	0.0208288	0.0186273	0.0132539	0.0154352	0.023143	0.0279313	0.0223999	0.0226057	0.0210493	0	0.0160723	0.0225716	0.0130485	0.0134325	0.0118567	0.0160244	0.025907	0.0196813	0.0158875	0.0250431	0.0147411	0.0166906	0.0181005	0.0177802	0.0211363	0.01122	0	0.0186558	0.0200456	0.0157016	0.0175131	0.0170268	0.0158011	0.0151518	0.0147533	0.0133049	0	0.0141617	0.0117741	0	0	0.0156375	0.0128662	0.0191174	0.0138571	0	0.0148705	0.0115427	0.0188186
PE 17:0;0_19:1;0	0	0.00323791	0.00217428	0.00192698	0.00440459	0.00440359	0.00256703	0	0.00256736	0	0.00143832	0	0.00256749	0.00208506	0.00221661	0.00608767	0	0.00257673	0.00202922	0.00486669	0.0013353	0.00190716	0.00222961	0.00271647	0	0.00162987	0	0.00336741	0	0	0.00272967	0	0	0	0	0.00153337	0	0.00244429	0.00206051	0	0	0.00184994	0.00153645	0.00314184	0.00222458	0.00277791	0	0	0.00226344
PE 18:0;0_18:1;0	0.800516	0.794748	0.592263	0.626093	0.970932	1.10095	0.9124	0.930974	0.834107	0.674559	0.657562	0.774316	0.69432	0.670315	0.531501	0.653367	0.943314	0.747787	0.634162	0.913501	0.587871	0.673784	0.697151	0.666122	1.01324	0.589568	0.93551	0.807553	1.03799	0.785914	0.730548	0.740537	0.74683	0.700509	0.612302	0.608873	0.776741	0.709092	0.582915	0.735287	0.695412	0.764804	0.596627	0.821043	0.631528	0.690732	0.677143	0.483137	0.868357
PE 15:0;0_21:2;0	0	0	0	0	0	0	0	0	0	0	0	0	0	0	0	0	0	0	0	0	0	0	0	0	0	0	0	0	0	0	0	0	0	0	0	0	0	0	0	0	0	0	0	0	0	0	0	0	0
PE 16:0;0_20:2;0	0.0297835	0.0252734	0.0232572	0.0237109	0.0271952	0.0389026	0.0340348	0.0403182	0.0398706	0.0257425	0.0222894	0.0359234	0.0279203	0.0218787	0.0166505	0.0241987	0.0476499	0.0240002	0.020411	0.0380568	0.0180112	0.0320223	0.0238821	0.0280099	0.0347996	0.0240164	0.0329946	0.0297845	0.0385943	0.026695	0.022513	0.0221082	0.0297759	0.0265943	0.0458287	0.0239212	0.0262943	0.0260296	0.0322937	0.057807	0.01983	0.028745	0.0281721	0.0292183	0.0264908	0.0427806	0.0213376	0.0170016	0.0345517
PE 16:1;0_20:1;0	0.0898647	0.0710487	0.0531795	0.0557022	0.0883604	0.114771	0.0954072	0.107455	0.0911014	0.0654206	0.0722037	0.0906244	0.0847689	0.0818471	0.0696229	0.0821975	0.119038	0.088985	0.0714511	0.119216	0.065006	0.0700105	0.077102	0.0850794	0.0870269	0.0547438	0.087159	0.0738079	0.0969917	0.0766424	0.075257	0.0761281	0.0685783	0.0600793	0.0585218	0.0505337	0.0726675	0.059012	0.0483611	0.0623483	0.0585798	0.0701843	0.0523785	0.0866886	0.0768555	0.0724476	0.0660648	0.0535298	0.0909151
PE 17:1;0_19:1;0	0.018279	0.0145283	0.00775121	0.00737987	0.0280873	0.0209501	0.0128423	0.018058	0.0140851	0.0127487	0.00577715	0	0.0174947	0.014222	0.00597896	0	0.0428241	0.0124326	0.00759166	0.0181831	0.00469745	0.00852843	0.00806323	0.00974159	0.0289581	0.00807311	0	0.0231418	0.0218088	0	0.0143605	0.012068	0.00975719	0.0124529	0.00467607	0.00762875	0.0128223	0.0137061	0.0105137	0.00726285	0.00798239	0.0104948	0.00773039	0.0130909	0.00904565	0.0103936	0.00762326	0.00669199	0.0131093
PE 18:0;0_18:2;0	0.132409	0.123338	0.123695	0.121543	0.150435	0.176514	0.153641	0.144835	0.137443	0.105092	0.107369	0.137966	0.0969745	0.10428	0.080888	0.10131	0.164471	0.114089	0.102523	0.167916	0.099266	0.148023	0.11217	0.115127	0.138283	0.100934	0.131951	0.124253	0.149844	0.122602	0.120384	0.123437	0.113019	0.132629	0.090395	0.12938	0.106526	0.0927195	0.0984471	0.0915025	0.089261	0.108299	0.124564	0.121663	0.0985791	0.102173	0.101386	0.0732422	0.125484
PE 18:1;0_18:1;0	0.955764	0.839341	0.635309	0.685014	1.04441	1.21287	1.2199	1.04795	1.0227	0.764321	0.795851	1.0365	1.08981	1.07951	0.81814	1.08432	1.55697	1.05859	0.794658	1.19774	0.660433	0.774935	0.823018	0.83831	1.27632	0.792606	1.20023	1.19886	1.49251	1.04319	0.864057	0.925869	0.860494	0.843366	0.645797	0.694733	0.877733	0.792542	0.68032	0.766963	0.763604	0.793635	0.698379	0.908469	0.784023	0.726767	0.793937	0.576299	1.12581
PE 15:0;0_21:3;0	0	0.00279245	0.00156201	0.00147903	0	0.00484858	0.00121761	0.00379969	0.00455745	0.00230205	0.00163513	0	0	0.00178067	0.0014251	0	0	0.00190532	0.00158252	0.00356976	0.00147072	0	0.00272722	0.00255955	0	0.00123026	0	0	0	0.00205831	0	0	0	0.00120322	0	0.00106353	0.00195942	0	0.00275368	0.00502757	0.0013856	0	0.00110997	0.00282618	0.00288624	0	0	0.0014818	0
PE 15:1;0_21:2;0	0	0	0	0	0	0	0	0	0	0	0	0	0	0	0	0	0	0	0	0	0	0	0	0	0	0	0	0	0	0	0	0	0	0	0	0	0	0	0	0	0	0	0	0	0	0	0	0	0
PE 16:0;0_20:3;0	0.0910738	0.0694384	0.0584674	0.0602923	0.0842253	0.117336	0.0936616	0.107147	0.0997508	0.0699824	0.0648162	0.0874742	0.0640944	0.0517203	0.0455985	0.0620433	0.10953	0.0584415	0.0558437	0.111458	0.0540173	0.0678366	0.0739944	0.0738769	0.086635	0.0521715	0.0963299	0.06303	0.086426	0.0684616	0.0727061	0.0673058	0.0746486	0.0697782	0.0877594	0.0605749	0.0743006	0.0641721	0.0655245	0.0865648	0.0542765	0.0710786	0.0609311	0.0815178	0.0660083	0.0848806	0.0593205	0.0516324	0.092435
PE 16:1;0_20:2;0	0.0211239	0.0183346	0.011378	0.0134292	0.0198434	0.0252295	0.0241882	0.0286779	0.0293618	0.0189558	0.0175476	0.0250392	0.0186356	0.0168344	0.0125476	0.0208109	0.028774	0.0164355	0.0217624	0.0328442	0.0185551	0.0206412	0.0244622	0.0231466	0.020314	0.0136722	0.0224277	0.0181535	0.0252193	0.01669	0.0191154	0.019468	0.0191254	0.0176593	0.025761	0.0131173	0.0149603	0.0162647	0.0156092	0.0226393	0.012968	0.0166561	0.0143506	0.0194413	0.0174846	0.0231104	0.0172448	0.0123454	0.0183275
PE 16:2;0_20:1;0	0	0	0	0	0	0	0.00201548	0	0	0	0.00134612	0	0	0	0.000788496	0	0	0.00134832	0	0	0	0.00147177	0.00135523	0	0	0.000992379	0	0	0	0	0	0	0	0	0	0	0.00121441	0	0	0	0	0	0.00126287	0	0.00118377	0	0.00126174	0	0
PE 17:0;0_19:3;0	0	0	0	0	0	0	0	0	0	0	0	0	0	0	0	0	0	0	0	0	0	0	0	0	0	0	0	0	0	0	0	0	0	0	0	0	0	0	0	0	0	0	0	0	0	0	0	0	0
PE 17:1;0_19:2;0	0.00314067	0.00254131	0.00299174	0.00236668	0.00407132	0.00425791	0.00336226	0.00308285	0.00382046	0.00226579	0.00228758	0.00531272	0.0038699	0.00373548	0.00192773	0.00406466	0.00677936	0.00322223	0.00343714	0.00428055	0.0018593	0.00324851	0.00269456	0.00262044	0	0.00263591	0.00355398	0.00399058	0.00521985	0.00273602	0	0.00262247	0	0.00263974	0.00163997	0.00228461	0.00247067	0.00302727	0.00220494	0.00176531	0.00282506	0.00232539	0.00188949	0.00273814	0.00237659	0.00195016	0.00287951	0.00221911	0.00252308
PE 18:0;0_18:3;0	0.0197539	0.0155589	0.0107065	0.0133089	0.0255056	0.0246995	0.026338	0.0207111	0.0143476	0.0143672	0.0141763	0.0270216	0.0134004	0.0139437	0.00960891	0.0134758	0.020709	0.0134892	0.0154093	0.0266995	0.0140834	0.0148038	0.0155545	0.0184678	0.0235787	0.00892409	0.0190231	0.0235891	0.025606	0.014937	0.0199119	0.0180392	0.0180978	0.0166779	0.00956918	0.0128798	0.0143157	0.0128821	0.0086748	0.00636891	0.0110171	0.0133718	0.0117958	0.0168366	0.0127296	0.0111717	0.0125779	0.0103577	0.0130497
PE 18:1;0_18:2;0	0.163967	0.128889	0.149879	0.142726	0.16523	0.175046	0.199756	0.158368	0.164757	0.125101	0.145822	0.166246	0.160468	0.157635	0.118983	0.146553	0.186826	0.151417	0.16086	0.226833	0.130197	0.204698	0.16368	0.148335	0.201115	0.142123	0.185218	0.157181	0.210331	0.157874	0.152139	0.165724	0.1476	0.174926	0.0765851	0.166931	0.121049	0.112133	0.119012	0.0650965	0.115088	0.106963	0.163231	0.142942	0.116497	0.0855589	0.125361	0.0888505	0.142685
PE 14:0;0_22:4;0	0	0	0	0	0	0	0	0	0	0	0	0	0	0	0	0	0	0	0	0	0	0	0	0	0	0	0	0	0	0	0	0	0	0	0	0	0	0	0	0	0	0	0	0	0	0	0	0	0
PE 14:1;0_22:3;0	0	0	0	0	0	0	0	0	0	0	0	0	0	0	0	0	0	0	0	0	0	0	0.00273794	0	0	0	0	0	0	0	0	0	0	0.00139222	0	0	0	0	0	0	0	0	0	0	0	0	0	0	0
PE 15:1;0_21:3;0	0	0	0	0	0	0	0	0	0	0	0	0	0	0	0	0	0	0	0	0	0	0	0	0	0	0	0	0	0	0	0	0	0	0	0.00653981	0	0	0	0.00736198	0.00534884	0	0	0	0	0	0	0	0	0
PE 16:0;0_20:4;0	0.182774	0.135432	0.123047	0.132296	0.188489	0.229389	0.239314	0.160129	0.143327	0.126603	0.145373	0.141199	0.124512	0.0866247	0.0816525	0.109828	0.11678	0.108695	0.104292	0.194688	0.108546	0.0990695	0.131934	0.128804	0.168713	0.103399	0.190506	0.158572	0.195768	0.164378	0.162289	0.163878	0.153708	0.175058	0.0655112	0.128164	0.130571	0.115859	0.0958008	0.077082	0.117896	0.117113	0.117193	0.147109	0.115244	0.0712838	0.125797	0.0897862	0.155615
PE 16:1;0_20:3;0	0.0627117	0.0503655	0.0363791	0.0423648	0.0512619	0.0815085	0.0646285	0.0818354	0.0687502	0.0549674	0.0344503	0.0585093	0.0375172	0.0323483	0.0247402	0.0480156	0.0546594	0.0351574	0.0322669	0.0626733	0.0294312	0.0420018	0.0433474	0.0460941	0.0444879	0.0367846	0.0664663	0.0466086	0.0654271	0.03694	0.0437161	0.0393559	0.0548755	0.042074	0.069076	0.0370314	0.045073	0.049105	0.0520649	0.0973356	0.0321193	0.0484167	0.0366856	0.0495555	0.044081	0.066762	0.035134	0.0305319	0.053324
PE 16:2;0_20:2;0	0	0	0	0	0	0	0	0	0	0	0	0	0	0	0	0	0	0	0.00142342	0	0	0	0	0	0	0	0	0	0	0	0	0	0	0	0	0	0	0	0	0	0	0	0	0	0	0	0	0	0
PE 17:1;0_19:3;0	0	0	0	0	0	0	0	0	0	0.0034444	0	0	0	0	0.00364816	0	0	0	0	0	0	0	0	0	0	0.00382657	0	0	0	0	0.0071166	0	0	0	0.00252735	0	0	0	0	0.00254498	0	0	0	0	0	0.00324254	0	0	0
PE 18:1;0_18:3;0	0.02544	0.0190609	0.0185816	0.0174841	0.0252431	0.0341125	0.0307345	0.023741	0.0225675	0.0181497	0.0184181	0.0230723	0.0221948	0.0170199	0.0145569	0.0158601	0.0155525	0.0168871	0.0196776	0.0339441	0.0191921	0.018283	0.0212976	0.0208363	0.0227161	0.0152114	0.0297447	0.0198957	0.0312546	0.0205917	0.0216036	0.023077	0.0218481	0.0244083	0.0146781	0.0204907	0.0192891	0.0167061	0.0149141	0.0166716	0.0150331	0.0194155	0.0161172	0.0205774	0.0182764	0.0155505	0.0181693	0.0135289	0.0207138
PE 18:2;0_18:2;0	0.00935693	0.00623488	0.0161948	0.0130188	0.00806545	0.0104929	0.0115947	0.0102994	0.0092856	0.00749524	0.00915705	0.00954018	0.00746312	0.00684427	0.00531412	0.0071203	0.00641613	0.00598532	0.00957766	0.0128707	0.00769536	0.0200739	0.00978274	0.00850929	0.00882498	0.0123269	0.0105663	0.00878883	0.0124288	0.00919233	0.00751926	0.00856637	0.00991171	0.0149604	0.00421595	0.018106	0.00690992	0.00558841	0.011076	0.00453312	0.00649563	0.00594664	0.0168995	0.00765748	0.00644649	0.00425565	0.00634357	0.00461013	0.0055209
PE 14:1;0_22:4;0	0	0	0	0	0	0	0	0	0	0	0	0	0	0	0	0	0	0	0	0.00254318	0	0	0	0	0	0	0	0	0	0	0	0	0	0	0	0	0	0	0	0	0	0	0	0	0	0	0	0	0
PE 15:0;0_21:5;0	0	0	0	0	0	0	0	0	0	0	0	0	0	0	0	0	0	0	0	0	0	0	0	0	0	0	0	0	0	0	0	0	0	0	0	0	0	0	0	0	0	0	0	0	0	0	0	0	0
PE 15:1;0_21:4;0	0	0	0	0	0	0	0	0	0	0	0	0	0	0	0	0	0	0	0	0	0	0	0	0	0	0	0	0	0	0	0	0	0	0	0	0	0	0	0	0	0	0	0	0	0	0	0	0	0
PE 16:0;0_20:5;0	0.0611144	0.0474614	0.0387667	0.0387463	0.0637351	0.0705747	0.0616439	0.0610873	0.0499228	0.04369	0.0447665	0.0514388	0.0400438	0.0283773	0.024608	0.0328168	0.0402326	0.0311016	0.0325811	0.0542329	0.0323546	0.0322423	0.0417409	0.0360513	0.0710054	0.0368681	0.0775123	0.0488338	0.0635964	0.0656786	0.0578511	0.0561762	0.0592438	0.0525065	0.038405	0.0413302	0.0506339	0.0472047	0.0395904	0.0360675	0.0439121	0.0481587	0.0345394	0.0459474	0.037391	0.0323759	0.0428586	0.0300033	0.0634258
PE 16:1;0_20:4;0	0.0312183	0.0236434	0.0212654	0.0209572	0.0304164	0.0360369	0.0331543	0.0299097	0.0273777	0.0212607	0.0206529	0.0257529	0.0218334	0.0141984	0.0119487	0.0166726	0.0190913	0.0156512	0.0199861	0.0317139	0.0173956	0.0189915	0.0234223	0.0199363	0.0309329	0.0223134	0.0339887	0.0203518	0.0300317	0.0284038	0.026094	0.0270934	0.0275894	0.0299182	0.0236165	0.0235944	0.0218365	0.0244951	0.0184833	0.0225301	0.0189079	0.0233673	0.0192357	0.0239817	0.0185955	0.0216293	0.0206519	0.0133582	0.0262162
PE 16:2;0_20:3;0	0	0	0	0	0	0	0	0	0	0	0	0	0	0	0	0	0	0	0	0	0	0	0	0	0	0	0	0	0	0	0	0	0	0	0	0	0	0	0	0.00171365	0	0	0	0	0	0	0	0	0
PE 18:2;0_18:3;0	0	0	0	0	0	0	0	0	0	0	0	0	0	0	0	0	0	0	0	0	0.00108152	0	0	0	0	0	0	0	0	0	0	0	0	0	0	0	0	0	0.00173977	0	0	0	0	0	0	0	0	0	0
PE 14:1;0_22:5;0	0.00721184	0	0	0.00496754	0.00925738	0	0.0126458	0.0104518	0.00647898	0	0.00623297	0	0	0	0	0	0	0	0	0.010135	0.00522087	0	0	0.00621126	0	0	0.0128101	0.0121077	0	0	0.00835254	0	0	0.00710838	0.00323894	0.00588062	0	0	0.00541286	0	0	0	0.00464562	0	0.00603757	0	0.00531149	0.00301773	0
PE 15:1;0_21:5;0	0	0	0	0	0	0	0	0	0	0	0	0	0	0	0	0	0	0	0	0	0	0	0	0	0	0	0	0	0	0	0	0	0	0	0	0	0	0	0	0	0	0	0	0	0	0	0	0	0
PE 16:1;0_20:5;0	0.00492693	0.00970736	0.00837189	0.00311293	0.00492851	0	0.0070188	0.00613684	0.00478653	0.00930782	0.00369905	0	0.0114684	0.00706626	0.00594019	0	0	0.00785046	0.00881139	0.00624917	0.00305376	0.00713724	0.00834641	0.00413203	0	0.0124172	0.00722646	0.0103644	0.0199087	0.0164899	0.00556628	0.0113473	0.00949682	0.00453683	0.00314471	0.00338027	0.0105746	0.0121515	0.00439574	0.0103506	0.00956203	0.00962008	0.0032061	0.0100615	0.00437672	0	0.00309707	0.00208383	0.016381
PE 15:0;0_22:1;0	0	0.000754103	0.000659951	0.000607956	0	0.0010534	0	0.00154258	0.000716024	0.000852368	0	0	0	0.00102499	0.000802962	0	0.001366	0.000777431	0.000937121	0.000755562	0.000682534	0.000729008	0.00104921	0.000653232	0	0.000632378	0.000451995	0	0	0.000545124	0	0	0	0.000673359	0	0.000367214	0	0.000588178	0.000399479	0.000217424	0	0.000388444	0	0.000696227	0.00061665	0.000635854	0.00069561	0.000468599	0
PE 16:1;0_21:0;0	0	0	0	0	0	0	0	0	0	0	0	0	0	0	0	0	0	0	0	0	0	0	0	0	0	0	0	0	0	0	0	0	0	0	0	0	0	0	0	0	0	0	0	0	0	0	0	0	0
PE 17:0;0_20:1;0	0.00189916	0.00139691	0.00130194	0.00129778	0.00182024	0.00221804	0.000969531	0.00373628	0.00162444	0.00198518	0.00140155	0.00095631	0.00187539	0.00216656	0.00183402	0.00265624	0.00294111	0.00206063	0.00185337	0.00173796	0.00153665	0.00142511	0.00191662	0.00119818	0.00167185	0.00158573	0.00121684	0	0.00185142	0.00186285	0.00109522	0.00145521	0.00123014	0.00138431	0.00138286	0.00105445	0.00141387	0.00109305	0.000979201	0.00068333	0.00178435	0.00103731	0.0012767	0.00158521	0.00157392	0.00177871	0.00161655	0.000968767	0.00124527
PE 17:1;0_20:0;0	0	0	0.00038684	0.000393677	0	0.000904376	0	0	0	0.000878439	0	0	0	0.000553407	0	0	0.000736325	0	0	0	0	0.000506629	0	0	0	0	0.00051974	0	0.000562505	0	0	0.000610132	0.000411982	0	0	0.000315272	0.000474982	0	0.000418938	0.000213239	0.00053489	0.000378954	0	0	0	0.00047026	0	0	0.000506822
PE 18:0;0_19:1;0	0.0117495	0.00589003	0.0035732	0.00409259	0.0102687	0.0120585	0.00765609	0.0184112	0.00584134	0.0101171	0.0044329	0.00982327	0.00606556	0.00510943	0.0043931	0.0128433	0.0214535	0.00665273	0.00381861	0.0120978	0.0038699	0.00364269	0.0047343	0.00547518	0.011351	0.00431434	0.00665109	0	0.0120705	0.00745902	0.00617523	0.00470259	0.00565882	0.00610613	0.00357269	0.00360468	0.00776446	0.00548296	0.00409988	0.00221065	0.00516403	0.00580641	0.00409535	0.00744575	0.00629462	0.00595636	0.0045112	0.00479005	0.00725827
PE 18:1;0_19:0;0	0.00978902	0.00751379	0.00654644	0.00586495	0.00727941	0.0105928	0.00463131	0	0.00879209	0	0.00792112	0.00460154	0.00870726	0.00691132	0.00647426	0.00585621	0.0103458	0.00785997	0.00783644	0.0089229	0.00657575	0.00508615	0.00844516	0.00558451	0.00633261	0.00544679	0.00804747	0	0.00707021	0.00877673	0.00562218	0.00758145	0.00702201	0.00587374	0.00878521	0.0057647	0.00630278	0.00548342	0.00540861	0.00574328	0.00772456	0.00537903	0.00626948	0.00756262	0.00635563	0.010092	0.00760435	0.00431726	0.00648001
PE 15:0;0_22:2;0	0.00164318	0.00168113	0.000853247	0.00095554	0.00177805	0.00220463	0.00127732	0.0025236	0.00167108	0.00108836	0.00126274	0.00123968	0.00191015	0	0.00123988	0.00219647	0.00367121	0.00178707	0.00132344	0.00250446	0.00102194	0	0.00144353	0.00161605	0	0.000841419	0.00111739	0.00134247	0.00151694	0	0.00128674	0.00109087	0.00142601	0.000702016	0.00264601	0	0.00134731	0.000783601	0.00103182	0.00153257	0.00089054	0.000850294	0.000975977	0.00149625	0.00167348	0.00154812	0.00116322	0.000805953	0.00135207
PE 15:1;0_22:1;0	0	0	0	0	0	0	0	0	0	0	0	0	0	0	0	0.00502655	0	0	0	0	0	0	0	0	0	0	0	0	0	0	0	0	0	0	0	0	0	0	0	0	0	0	0	0	0	0	0	0	0
PE 16:0;0_21:2;0	0	0	0	0	0	0	0	0	0	0	0	0	0	0	0	0	0	0	0	0	0.00207177	0	0	0	0	0	0	0	0	0	0	0	0	0	0	0	0	0	0	0	0	0	0	0	0	0	0	0	0
PE 16:1;0_21:1;0	0.00424832	0	0.00200143	0.00248173	0	0	0.0033393	0	0.00372693	0.00337642	0	0	0	0	0	0	0	0.00389991	0.00288182	0	0.00252235	0.00270812	0.00330522	0.00346725	0	0.00231386	0	0	0	0	0	0	0	0.00264404	0.00225413	0	0	0	0	0	0	0	0.00236197	0.00438271	0	0.0024132	0	0	0.00342414
PE 17:0;0_20:2;0	0.00363284	0.00133799	0.000906437	0.000918602	0.00199452	0.00663449	0.00140587	0.00870638	0.0011201	0.00146223	0.000807407	0.00185066	0.00233694	0	0.00416879	0.00254437	0.00381561	0.00556998	0.000692729	0.00775149	0.0033347	0.00163713	0.000882331	0.00445771	0.00199502	0.00120696	0.00185554	0.00180371	0.00200616	0.000947092	0.00473008	0.000905181	0.00203451	0.000775574	0.00160098	0.000995168	0.00400006	0.00133984	0.00123179	0.00149435	0.000618928	0.0049706	0.00133524	0.00490047	0.00575891	0.00526915	0.000759067	0.0028423	0.00457491
PE 17:1;0_20:1;0	0.00694143	0.00812477	0.00462037	0.00498978	0.0090818	0.0103274	0.00875005	0.00807913	0.00597269	0.00536193	0.00619435	0.00909107	0.0113752	0.0129379	0.00714313	0.0102938	0.0140014	0.00886458	0.00637772	0.0113923	0.00559287	0.00765143	0.00577994	0.00730939	0.0138903	0.00698495	0.00999357	0.00960908	0.0123174	0.00853887	0.00790158	0.00780483	0.00822809	0.00596187	0.00374269	0.00627474	0.00609251	0.00648812	0.00424717	0.00300552	0.00535997	0.0051828	0.00646855	0.00761874	0.00723891	0.00291997	0.00650858	0.00449636	0.00690456
PE 18:0;0_19:2;0	0.00333369	0.00167135	0.0014023	0.00152711	0.00148408	0.00521968	0.00310042	0.00448321	0.00151708	0.000933787	0.00162343	0.00152327	0.00162009	0.00126123	0.00269534	0.0014226	0.00223423	0.00417305	0.0014468	0.00594762	0.00265559	0.00171824	0.00182734	0.00293469	0.00203769	0.00136675	0.00207307	0.00381211	0.00369385	0.00235384	0.00448687	0.00236391	0.0013203	0.00196867	0.00106321	0.00153369	0.00258282	0.000919227	0.00110912	0.000675664	0.00142513	0.00233218	0.00186926	0.00456137	0.00342344	0.00143505	0.00183263	0.00220761	0.00381665
PE 18:1;0_19:1;0	0.0196789	0.0280807	0.015508	0.0155443	0.0310686	0.0272029	0.0227986	0.0211853	0.0153404	0.0207273	0.0164915	0.0269465	0.0379249	0.0386305	0.0203446	0.0305984	0.0475584	0.025033	0.015302	0.0278085	0.0140041	0.0174158	0.0152617	0.0175186	0.0478144	0.0172026	0.0344366	0.026165	0.0330743	0.0228032	0.0210177	0.0216373	0.027464	0.0178007	0.0106171	0.0171826	0.017905	0.0189092	0.0122408	0.00859468	0.0147723	0.0144585	0.0165634	0.0202829	0.0193147	0.0095657	0.0165602	0.0122331	0.0215971
PE 18:2;0_19:0;0	0	0	0.00101489	0.000944367	0	0	0	0.00213505	0	0	0.00125189	0	0	0	0	0	0	0	0	0	0.00104716	0	0	0	0	0	0	0	0	0	0	0	0	0.0010726	0	0	0	0	0	0	0	0	0	0	0	0	0	0.000934506	0
PE 15:0;0_22:3;0	0.00247981	0.00200574	0.00125332	0.00138826	0.00304206	0.00491492	0.00254629	0.00267757	0.00168078	0.0021079	0.00175801	0.00238966	0.00163262	0.00198729	0.00185081	0.00239427	0	0.0020038	0.0017268	0.00314205	0.00162466	0.00141555	0.00189742	0.00210851	0	0.00104941	0.00198523	0.00147321	0.00138414	0.00107289	0.00192798	0.00185274	0.00209905	0.00138993	0.00151593	0.00094331	0.00114768	0.00184459	0.00109359	0	0.00119159	0.00129191	0.0012866	0.00173487	0.00150041	0	0.00177866	0.00118046	0.0018373
PE 15:1;0_22:2;0	0	0	0	0	0	0	0	0	0	0	0	0	0	0	0	0	0	0	0	0	0	0	0	0	0	0	0	0	0	0	0	0	0	0	0	0	0	0	0.00159037	0	0	0	0	0	0	0	0	0	0
PE 16:0;0_21:3;0	0.00776617	0.00541159	0.00275444	0.0035806	0.00875574	0	0.00684347	0.00861861	0.00558162	0.00527354	0.00373451	0	0.00443279	0.00357744	0	0	0	0.00460031	0.00324035	0.00823454	0.00329928	0.00244862	0.0043399	0.00513342	0	0.00289794	0.00698449	0.0038657	0.00424812	0.00403466	0.00516231	0.00401603	0.00589596	0.00287381	0.00478933	0.0026456	0.00466911	0	0.00427767	0	0.00366858	0.00518869	0.00325692	0.00666301	0.00489005	0	0.00416299	0.00328314	0.00599552
PE 16:1;0_21:2;0	0	0	0	0	0	0	0	0	0	0	0	0	0	0	0	0	0	0	0	0	0	0	0.00694844	0	0	0	0	0	0	0	0	0	0	0.00656867	0	0	0	0	0	0	0	0	0	0	0	0	0	0	0
PE 17:0;0_20:3;0	0.0046329	0.00325617	0.00302701	0.00293181	0.00745959	0.00716828	0.0053073	0.00410564	0.0021437	0.00353335	0.00352751	0.00494876	0.00366699	0.00406216	0.00316658	0.00461691	0	0.00323927	0.00337834	0.00501857	0.00343581	0.00362438	0.00366301	0.00393432	0	0.00248394	0.00437673	0.00320076	0.00364099	0.0037996	0.003621	0.00399842	0.00371649	0.00351299	0.00174463	0.00333377	0.00237361	0.00413323	0.00194476	0	0.00281115	0.00252621	0.00322421	0.00332401	0.00276567	0	0.00328514	0.00234019	0.00383874
PE 17:1;0_20:2;0	0.00382634	0.00272904	0.00301019	0.00298511	0	0.00489419	0.00680664	0.0025443	0.00200793	0.00263928	0.00415569	0.00467925	0.00491739	0.00425201	0.00342994	0	0	0.00360736	0.00578192	0.00630581	0.00416441	0.00515359	0.00423645	0.00412537	0	0.00309708	0.00374939	0.00478537	0.00511541	0.00479736	0.00312149	0.00413431	0.0036883	0.0037529	0.000614221	0.00392858	0.00232475	0.00337137	0.00150447	0	0.00270927	0.00136128	0.00408022	0.0032431	0.00235429	0	0.0037535	0.00212732	0.00278519
PE 17:2;0_20:1;0	0	0	0	0	0	0	0	0	0	0	0	0	0	0	0	0	0	0	0	0	0	0	0	0	0	0	0	0	0	0	0	0	0	0	0	0	0	0	0	0	0	0	0	0	0	0	0	0	0
PE 18:0;0_19:3;0	0.00249705	0.00167264	0.00169066	0.00196035	0.0042935	0.00381555	0.00512859	0.00184933	0.00101974	0.00135149	0.002378	0.00305986	0.0022509	0.00229503	0.00176072	0.00203317	0	0.00176629	0.00209495	0.00409122	0.00228721	0.00241171	0.00238843	0.00233115	0	0.00116146	0.00201711	0.00290357	0.00286645	0.00217906	0.00259491	0.00208705	0.00204035	0.00278178	0.00031875	0.00227429	0.00123719	0.00142682	0.000772033	0	0.00120983	0.00086536	0.00242002	0.00190509	0.00133867	0	0.00204672	0.00111443	0.00135673
PE 18:1;0_19:2;0	0.00559029	0.00400131	0.00409851	0.00437998	0.00939784	0.008302	0.0086333	0.00432643	0.00307074	0.00420536	0.00579966	0.00671341	0.00737931	0.00776333	0.00593443	0.00737471	0	0.00630332	0.00582946	0.00710507	0.00483751	0.00507915	0.00511863	0.00520984	0	0.00525599	0.00865301	0.00794125	0.00822242	0.00733319	0.00573671	0.00574565	0.00608256	0.00576436	0.00122451	0.00475262	0.00367028	0.0051543	0.00209514	0	0.00445124	0.00274739	0.00515426	0.00477735	0.00304751	0	0.00457719	0.00292333	0.00556744
PE 18:2;0_19:1;0	0	0.00182698	0.00230146	0.0020151	0	0.00419906	0.00389343	0.00182489	0.00126996	0	0.00253707	0.00323527	0	0	0.00263859	0.00245146	0	0	0.00246911	0.00333168	0.0023741	0.0026608	0.00238059	0.00240041	0	0.00164565	0	0.00227176	0.00288018	0.00249551	0.00244736	0.0026395	0	0.00244444	0	0.00233807	0.00132202	0.00196234	0.00081694	0	0.00159972	0.000853061	0.00198799	0	0.00123607	0	0.00184852	0.00116271	0.00204202
PE 15:0;0_22:4;0	0.00240672	0.00247085	0.00195282	0.00137547	0.00241832	0.00283944	0.00307788	0.00177112	0.00146425	0.00148529	0.00149071	0.00131525	0.0024215	0.00178417	0.00152924	0.00232195	0.00282738	0.00226098	0.00286656	0.00277221	0.00149027	0.00286193	0.00197435	0.00128689	0.00197242	0.00146667	0.00320111	0.00735432	0.00242553	0.00235266	0.00200665	0.00217788	0.00247792	0.00234062	0.00182587	0.00146785	0.00130366	0.00206746	0.00150591	0.00182623	0.00165027	0.00158639	0.00139548	0.00135682	0.00256483	0.00160308	0.00155109	0.000825843	0.00258779
PE 15:1;0_22:3;0	0	0	0	0.00481128	0	0.00676932	0	0.0057552	0.00613059	0	0	0	0	0	0	0	0	0	0	0	0	0	0	0.00610031	0	0	0	0	0	0	0	0	0	0	0.00304787	0	0.0052767	0	0.00458946	0.00310484	0	0	0	0.00562439	0	0.00357894	0	0.00338951	0
PE 16:1;0_21:3;0	0.00684784	0	0	0	0.00616172	0.0111963	0.00390152	0.00967663	0	0.00747379	0.00310849	0	0	0	0.00291646	0	0	0	0.00503726	0	0.002892	0.00488429	0.00550766	0	0	0.00269767	0	0	0	0	0	0	0	0	0	0.00166865	0	0	0	0	0	0	0.00205706	0	0	0	0	0.00255384	0
PE 17:0;0_20:4;0	0.00536918	0.00633574	0.00486316	0.00389284	0.00896666	0.00671967	0.00813258	0.00398185	0.00370457	0.004384	0.00480608	0.00518118	0.0065535	0.00460664	0.00322203	0.00955625	0.0065746	0.00488421	0.00850721	0.00734389	0.00408603	0.00920278	0.00520058	0.00342124	0.00774512	0.00379672	0.0104037	0.0185196	0.0073898	0.00903314	0.00738139	0.00909037	0.00710342	0.00812825	0.00250069	0.00506302	0.00425847	0.00616606	0.00380545	0.00268061	0.00533631	0.0046021	0.00454328	0.00395042	0.00604782	0.00245986	0.00576143	0.00226675	0.00716329
PE 17:1;0_20:3;0	0.0129751	0.0135971	0.011101	0.00898428	0.0187245	0.0138061	0.0205975	0.0079094	0.0090053	0.00829528	0.0107173	0.0112266	0.011135	0.00999096	0.00687859	0.0111188	0.013211	0.00976335	0	0.0198928	0.0106207	0	0.0130904	0.00911037	0.0132979	0.00832817	0.0186911	0	0.0180722	0.0163551	0.0156678	0.0173714	0.0150352	0.0169831	0.00578371	0.0121573	0.00970439	0.0127183	0.00868584	0.00618552	0.0128209	0.0102207	0.0103744	0.00888726	0.0143724	0.00568079	0.0129739	0.00558432	0.0158515
PE 18:1;0_19:3;0	0.00184006	0.00218029	0.00101738	0.000858885	0.00194276	0.00260451	0.00201432	0.00252568	0.00208586	0.00142684	0.00141612	0.00141982	0.00190903	0.0011882	0.00121055	0	0	0.00177751	0.00243928	0.00284735	0.00141619	0.00253134	0.00171722	0.00139289	0.00215322	0.000957662	0.00328722	0.00461677	0.001571	0.001809	0.00180221	0.00215998	0.00243914	0.00144439	0.00345084	0.00113928	0.00133714	0	0.00154198	0.00322418	0.00119207	0.0019925	0.00103465	0.00146692	0.00275842	0.0025234	0.0014636	0.000865187	0.00328265
PE 18:2;0_19:2;0	0	0	0	0	0	0	0	0	0	0	0	0	0	0	0	0	0	0	0	0	0	0	0	0	0	0	0	0	0	0	0	0	0	0	0	0	0	0	0	0	0	0	0	0	0	0	0	0	0
PE 15:0;0_22:5;0	0	0	0.00537254	0	0	0	0	0	0	0	0	0	0	0	0	0	0	0	0	0	0	0	0	0	0	0	0	0	0	0	0	0	0.00353699	0.00366463	0.00348402	0.00599546	0	0	0	0	0	0	0	0	0	0	0	0	0
PE 17:1;0_20:4;0	0	0	0	0	0	0	0	0	0	0	0	0	0	0	0	0	0	0	0	0	0	0	0	0	0	0	0	0	0	0	0	0	0.00359272	0.00456532	0.00414555	0	0	0	0	0	0	0	0	0	0	0	0	0	0
PE 16:0;0_22:1;0	0.0029183	0	0.00212076	0.00286039	0.002328	0	0.00399248	0.00393639	0.00767412	0	0.00500304	0	0	0	0.00173711	0	0	0.00322944	0.00588575	0	0.00191482	0.00319751	0.00671529	0.0019428	0	0.00224842	0	0.00492272	0.00492843	0.0058856	0	0.00664223	0	0.00306776	0.0052388	0.00208019	0.00212368	0	0.00261849	0.00336323	0	0.00224074	0.00237569	0.00354228	0.00247199	0.0028881	0.0055863	0.00177889	0
PE 16:1;0_22:0;0	0.00627817	0.00803467	0.00516026	0.00782909	0.00743805	0.0118741	0.00686382	0.0130965	0.0078927	0.00589983	0.00628937	0.0084728	0.00573059	0.00592758	0.00437681	0.0126985	0.0116507	0.00860067	0.00680639	0.013362	0.00659808	0.00827405	0.00746174	0.00549159	0.00775661	0.00396407	0.0148792	0.00654937	0.00651591	0.00557372	0.00693018	0.00621121	0.0052147	0.00535357	0.00525098	0.00413257	0.00453972	0.00428384	0.00406392	0.00788018	0.00437665	0.00559073	0.00411374	0.00825317	0.00654157	0.00940788	0.00522801	0.00383078	0.00826173
PE 17:0;0_21:1;0	0	0	0	0	0	0	0	0	0	0	0	0	0	0	0.000730585	0	0	0.00124326	0	0	0	0	0	0	0	0	0	0	0	0	0	0	0	0	0	0	0	0	0	0	0	0	0	0	0	0	0	0	0
PE 18:0;0_20:1;0	0.00634376	0.00628845	0.00558444	0	0.00694623	0	0.00735746	0	0.00471541	0.00533349	0.0106987	0.00786716	0.00674902	0.00612657	0.00481724	0.0179213	0.0119766	0.00784263	0.01425	0	0.0050085	0	0.0054334	0.00475393	0.010427	0.00722975	0.0219101	0.0117155	0.013225	0.0107186	0.00732992	0	0.0060382	0.00647126	0.0117262	0.00559058	0.00715558	0.00554478	0.00623424	0	0.016129	0.00602888	0.00494445	0	0	0	0.00751459	0.00459741	0
PE 18:1;0_20:0;0	0.018491	0.0187405	0.014251	0.0189705	0.0208533	0.0359026	0.0187881	0.0315289	0.0206861	0.0155342	0.0166755	0.0249952	0.0195442	0.0187703	0.0140059	0	0.0340311	0.0229696	0.0182792	0.0340431	0.0155848	0.0212109	0.018041	0.0140157	0.0272852	0.0158261	0	0.0251876	0.0316318	0.0201882	0.0221045	0.0211151	0.0167291	0.0175611	0.013763	0.0130391	0.0196022	0.0177009	0.0142648	0.0169809	0.0202058	0.0186457	0.0132291	0.0236929	0.0210456	0.0187632	0.0162923	0.0132328	0.0291138
PE 19:0;0_19:1;0	0	0	0	0	0	0	0.000615892	0	0	0	0	0	0	0	0	0	0	0	0	0	0	0	0.000519997	0	0	0	0	0	0	0	0	0	0	0	0	0	0	0	0	0	0	0	0	0	0	0	0	0	0
PE 16:0;0_22:2;0	0	0.00923687	0.00281555	0.00381929	0	0	0	0	0	0	0.00594691	0	0.0066683	0.00544813	0.00704567	0	0	0.0110905	0.00519861	0.0197987	0.00806548	0.00430604	0.00698629	0.0117331	0	0.00334617	0	0	0	0	0	0.00679957	0	0.00377594	0.0146798	0.00285384	0	0	0.00577668	0	0	0.0143797	0.00300208	0.0156647	0.0121871	0	0.00676565	0	0
PE 16:1;0_22:1;0	0.0249701	0.0192461	0.0109424	0.0138552	0.0231328	0.0276499	0.0206581	0.0296843	0.0268131	0.0196406	0.0151709	0.0249243	0.0162495	0.0153688	0.0121307	0.0217084	0.028799	0.0212513	0.0171424	0.0281091	0.0154164	0.0175943	0.0184852	0.01885	0.024578	0.0113462	0.0214343	0.0175843	0.0204349	0.0174723	0.0177904	0.0163601	0.016914	0.0146701	0.0116174	0.0108384	0.0155245	0.0147811	0.0111554	0.0194747	0.0134996	0.0154495	0.0115133	0.0210848	0.0145625	0.0250777	0.0160168	0.0122689	0.0246142
PE 17:0;0_21:2;0	0	0	0	0	0	0	0	0	0	0	0	0	0	0	0	0	0	0	0	0	0	0	0	0	0	0	0	0	0	0	0	0	0	0	0	0	0	0	0	0	0	0	0	0	0	0	0	0	0
PE 17:1;0_21:1;0	0	0	0.00129462	0.00150837	0	0	0.00319566	0	0.0038961	0	0.00134553	0	0	0.00314404	0.000985701	0	0	0	0.00182867	0	0.00112657	0	0.00197189	0.00271226	0	0.00183321	0	0	0	0.00428673	0.00395448	0	0	0	0	0.00173936	0	0	0	0	0	0	0.00195925	0	0	0	0	0	0
PE 18:0;0_20:2;0	0.0111656	0.00855249	0.00752594	0.00828916	0.0130551	0.0121288	0.0196029	0.0123963	0.0117071	0.00825108	0.00817655	0.0119589	0.00973209	0.0106395	0.00726817	0.0086441	0.0216938	0.0112199	0.0100954	0.0152119	0.00934925	0.0121306	0.00995087	0.00965098	0.0206789	0.0112812	0.0131844	0.0201113	0.0231776	0.0114889	0.0102205	0.00950438	0.0105259	0.0103463	0.0064265	0.00876354	0.00850928	0.0081992	0.00684242	0.00813481	0.00871963	0.0080443	0.0093085	0.0107822	0.00759448	0.00796982	0.00933838	0.00694886	0.0119423
PE 18:1;0_20:1;0	0.0972969	0.0543979	0.0527335	0.0561787	0.0897313	0.115229	0.119789	0.105142	0.101642	0.0559122	0.069518	0.0794457	0.0878043	0.0892676	0.0846005	0.0933967	0.160708	0.113235	0.0810429	0.114796	0.0651762	0.0772908	0.0692527	0.0772592	0.120109	0.0764929	0.0951445	0.126405	0.150371	0.0964343	0.0820597	0.0755171	0.062681	0.0729013	0.0544996	0.0575978	0.0922409	0.0627931	0.0537937	0.0685411	0.0798018	0.0759445	0.0595741	0.0894845	0.0675172	0.069488	0.0720867	0.057851	0.1157
PE 18:2;0_20:0;0	0.00356054	0.00272489	0.00171073	0.00163148	0	0.00445269	0.00358864	0.00380729	0.00323793	0	0.00204358	0	0	0	0.0018869	0	0	0	0	0	0.00225758	0	0.00216632	0.00276245	0	0.00184245	0	0.00313689	0	0	0.00239733	0.00280947	0	0.00209766	0	0	0	0	0.00162135	0.00216222	0	0	0.00162696	0	0	0.00244414	0.0019122	0	0.00346108
PE 19:1;0_19:1;0	0	0	0	0	0	0	0	0	0	0	0.000192705	0	0	0.000457984	0.00015861	0	0	0	0	0	0.000165406	0	0	0	0	0.000294325	0	0.00038797	0.000604096	0	0	0	0	0.000224817	0	0	0	0	0.000205468	0	0	0	0.000134652	0	0.00021187	0.000326034	0	0	0
PE 16:0;0_22:3;0	0.0255623	0.0367746	0.0114191	0.0167318	0.0329546	0.0401833	0.0301521	0.0432634	0.0496844	0.0344085	0.0185898	0.0395713	0.0204803	0.0150213	0.0119797	0	0.0537504	0.0161357	0.0162473	0.0311987	0.0118088	0.0138942	0.0248057	0.0225305	0	0.0142005	0.0372493	0.0299581	0.0385363	0.0213446	0.0200039	0.0215288	0.0373474	0.0153858	0	0.0109838	0.023439	0.0298685	0.0376244	0	0.0208314	0.029711	0.0116484	0.028115	0.0258862	0.0546687	0.0223365	0.0153271	0.0307323
PE 16:1;0_22:2;0	0.0293807	0.0322293	0.0118257	0.0166027	0.0254219	0.0469114	0.0194128	0.0590164	0.0456807	0.0334506	0.018214	0.0331687	0.0169836	0.0142125	0.0112644	0.0266936	0.0423838	0.0173267	0.0162668	0.0356943	0.0144464	0.0147485	0.0253093	0.0245473	0	0.0131412	0.0325869	0.0141143	0.0222224	0.0180497	0.0234293	0.0192268	0	0.0142161	0	0.0113611	0.0245578	0.0269696	0	0	0.0177928	0.0361322	0.0122536	0.0322065	0.0289436	0	0.0232657	0.0161766	0.0359967
PE 16:2;0_22:1;0	0	0	0	0	0	0	0	0	0	0	0	0	0	0	0	0	0	0	0	0	0	0	0	0	0	0	0	0	0	0	0	0	0	0	0	0	0	0	0	0	0	0	0	0	0	0	0	0	0
PE 17:0;0_21:3;0	0	0	0	0	0	0	0	0	0	0	0	0	0	0	0	0	0	0	0	0	0	0	0	0	0	0	0	0	0	0	0	0	0	0	0	0	0	0	0	0	0	0	0.000761268	0	0	0	0	0	0
PE 17:1;0_21:2;0	0.00359537	0	0	0	0	0	0	0	0	0	0.00135084	0	0.00337158	0	0	0	0	0.00286525	0	0	0.00195163	0	0.00290586	0.00232785	0	0	0	0	0	0	0	0	0	0	0	0	0.00249078	0	0	0.00610144	0	0	0.00190656	0	0.00216099	0	0	0	0
PE 18:0;0_20:3;0	0.0841805	0.083423	0.0875064	0.0777364	0.112575	0.10854	0.143715	0.0846077	0.0767159	0.0712901	0.0929434	0.0785322	0.079607	0.0736555	0.0575016	0.0717962	0.0714362	0.0759316	0.10036	0.13916	0.0910066	0.0929139	0.105953	0.0899441	0.167498	0.0880865	0.120191	0.117339	0.153338	0.118611	0.0961408	0.113099	0.10332	0.119814	0.0868866	0.0969874	0.078154	0.0686016	0.0685916	0.0877777	0.0848841	0.0659463	0.0871419	0.0912978	0.0709413	0.0545205	0.0898532	0.0544454	0.0829908
PE 18:1;0_20:2;0	0.0287785	0.031498	0.0239413	0.0238143	0.0364046	0.0336111	0.050648	0.0357277	0.0353709	0.0296601	0.0340136	0.0337133	0.0419979	0.0413887	0.0271761	0.0452487	0.047389	0.036624	0.0390435	0.0501032	0.0309398	0.0381733	0.037623	0.0358105	0.0675408	0.0366269	0.0463247	0.0455624	0.0600888	0.0409623	0.0316791	0.036643	0.0386435	0.0369679	0.0521898	0.0302887	0.0287438	0.0279369	0.0284619	0.0570855	0.0305398	0.0259548	0.0296142	0.0333925	0.0286652	0.0310564	0.031651	0.0199705	0.0335551
PE 18:2;0_20:1;0	0.00894207	0.00898879	0.00848215	0.00804948	0.0114665	0.0104695	0.0162453	0.0111032	0.00917851	0.00835763	0.0108324	0.010217	0.0120325	0.012264	0.00876682	0.0122793	0.0126547	0.0116147	0.0136131	0.0177312	0.0100306	0.0128273	0.0115328	0.0118513	0.0177797	0.00945587	0.0115965	0.0133628	0.0168311	0.0135793	0.0109691	0.0129133	0.0107442	0.0123417	0.00967297	0.00937252	0.00880232	0.00591772	0.00711395	0.0102842	0.00840195	0.00623601	0.00933561	0.0109782	0.00812327	0.00742524	0.0105012	0.00670734	0.0101841
PE 16:0;0_22:4;0	0.109962	0.105858	0.057115	0.068123	0.117164	0.14844	0.126283	0.137324	0.129882	0.0952056	0.0778723	0.110054	0.0854908	0.0729601	0.0589182	0.0899948	0.165458	0.0792074	0.0754925	0.12366	0.061046	0.0660489	0.0817707	0.0878257	0.119678	0.0739683	0.1316	0.12081	0.136615	0.0984655	0.0901159	0.0846216	0.108816	0.0717414	0.204577	0.0601669	0.10216	0.101708	0.0969823	0.23559	0.0734274	0.13382	0.0618093	0.108388	0.0922134	0.178402	0.0745737	0.0631603	0.119649
PE 16:1;0_22:3;0	0.0471891	0.212843	0.118802	0.183323	0.145737	0.0777889	0.2173	0.0845135	0.486405	0.214385	0.158645	0.220215	0.0934412	0.0657645	0.0151488	0.149402	0	0.0240582	0.106301	0.0458837	0.0166697	0.11353	0.204247	0.0310952	0.110459	0.156161	0.211738	0.152502	0.217863	0.13838	0.0340694	0.167746	0.215591	0.136828	0	0.0952042	0.0404415	0.203068	0.463016	0	0.16709	0	0.118663	0.0481023	0.0458957	0	0.200587	0.0240104	0.0593211
PE 17:1;0_21:3;0	0.00525865	0.00533725	0.00321247	0.00320784	0.00649971	0.00753532	0.00510292	0.00488178	0.0062043	0.00428644	0.00317405	0	0.00467431	0	0.00201904	0	0.0141179	0.00417233	0.00430623	0.00660475	0	0.00457351	0.00529606	0.00471233	0.0052563	0.00353508	0.00423743	0.00416751	0.00646483	0.00368765	0.00388928	0.00398933	0.00467715	0.00386387	0.0100772	0.00284708	0.00522471	0.00398125	0.00481139	0.010711	0.00395373	0.00472241	0.00273927	0.00481727	0.00421559	0.00905168	0.00397261	0.00271397	0.00271705
PE 18:0;0_20:4;0	0.439728	0.365461	0.404976	0.376761	0.544213	0.546705	0.552557	0.314584	0.335404	0.298832	0.367397	0.292557	0.397554	0.365594	0.277616	0.331386	0.354956	0.333287	0.350596	0.528094	0.31504	0.402444	0.352763	0.330754	0.610726	0.413264	0.604182	0.476452	0.594249	0.538662	0.428102	0.478129	0.428836	0.490484	0.207548	0.438055	0.414506	0.362734	0.306191	0.26128	0.386714	0.363977	0.412241	0.362948	0.322469	0.230169	0.334603	0.237275	0.369038
[truncated: 957 more rows]
[truncated: 209 more columns]

## Sheet: Table7C
Protein Name	Lipid Species	Lipid Subclass	Log Ratio	p-value
ATCAY	Cer 32:0;4	Cer*	0.0407864	0.319242
ATCAY	Cer 32:1;2	Cer*	-0.0105113	0.948729
ATCAY	Cer 32:1;3	Cer*	-0.0413432	0.319242
[truncated: 85,524 more rows]

## Sheet: Table7D
Protein Name	Lipid Species	Lipid Subclass	Total Chainlength	Total Unsaturation	p-value	Log10 Fold-Change
[truncated: 46,010 more rows]

[truncated: 1 more sheets: Table7E]
