# Supplementary material for: Systematic analyses of lipid mobilization by human lipid transfer proteins
Source: Nature. 2026 Jan 7;651(8105):511–20. doi: 10.1038/s41586-025-10040-y (PMC12979188; doi:10.1038/s41586-025-10040-y)
Supplement: Supplementary file 10 — Overview on the novelty of LTP–lipid interactions and their validation experiments. [file 41586_2025_10040_MOESM10_ESM.xlsx]

## Sheet: Description
Table 8:	Overview on the novelty of LTP-lipid interactions and their validation experiments
Header Table 8	Description
Protein Name	Name of the LTP
Lipid Subclass	The name of the lipid subclass
Screen	Description of whether results are from the “in cellulo” or “in vitro” screen
Protein lipid interaction	Description if an LTP-Lipid interaction is already been described in the literature "known", or is "novel" to our knowledge
Lipid versus cavity volume	< 42% -> all species occupied less than the threesold (42%) > 42% -> all species occupied more than the threesold (42%) "Ambiguous" is for SCP2D1-LPE, with 1 of species < 42% and 8 species > 42%
Significant change upon LTP overexpression	Description whether the change in abundance of at least one lipid of the lipid subclass in the overexpression experiments was "significantly up", "significantly down", at least one lipid significantly up and at least one significantly down ("significantly up and down") or no change was significant ("not significant"). "NA"-> lipid subclases not mesured in the overexpression data

## Sheet: Table8
Protein Name	Lipid Subclass	Screen	Protein lipid interaction	Lipid versus cavity volume	Significant change upon overexpression
CERT	Cer*	in cellulo	known	< 42%	not significant
GLTPD1	d*CerP	in cellulo	known	< 42%	NA
GLTP	HexCer*	in cellulo	known	< 42%	not significant
CERT	Cer*	in cellulo	known	< 42%	not significant
GM2A	PC	in cellulo	known	< 42%	significantly up
LCN1	PC	in cellulo	known	< 42%	significantly down
PITPNA	PC	in cellulo	known	< 42%	significantly down
PITPNB	PC	in cellulo	known	< 42%	not significant
STARD10	PC	in cellulo	known	< 42%	significantly down
STARD2	PC	in cellulo	known	< 42%	significantly down
SEC14L2	PI	in cellulo	known	< 42%	not significant
GLTP	HexCer*	in cellulo	known	< 42%	not significant
CERT	Cer*	in cellulo	known	< 42%	not significant
RBP1	VA	in cellulo	known	< 42%	NA
RBP4	VA	in cellulo	known	< 42%	NA
GLTP	HexCer*	in vitro	known	< 42%	not significant
FABP1	FA	in vitro	known	< 42%	NA
FABP5	FA	in vitro	known	< 42%	NA
FABP7	FA	in vitro	known	< 42%	NA
PMP2	FA	in vitro	known	< 42%	NA
PITPNC1	PA	in vitro	known	< 42%	not significant
PITPNA	PC	in vitro	known	< 42%	significantly down
PITPNB	PC	in vitro	known	< 42%	not significant
STARD10	PC	in vitro	known	< 42%	significantly down
STARD2	PC	in vitro	known	< 42%	significantly down
STARD10	PE	in vitro	known	< 42%	significantly down
PITPNA	PI	in vitro	known	< 42%	not significant
PITPNB	PI	in vitro	known	< 42%	not significant
PITPNC1	PI	in vitro	known	< 42%	not significant
GLTP	HexCer*	in vitro	known	< 42%	not significant
BPIFB2	BMP	in cellulo	novel	< 42%	NA
GLTPD1	SM*	in cellulo	novel	< 42%	not significant
LCN1	SM*	in cellulo	novel	< 42%	not significant
SEC14L2	DAG	in cellulo	novel	< 42%	significantly down
GLTPD1	SM*	in cellulo	novel	< 42%	not significant
ATCAY	PC	in cellulo	novel	< 42%	significantly up
BPI	PC	in cellulo	novel	< 42%	significantly up
BPIFB2	PC	in cellulo	novel	< 42%	significantly up and down
CERT	PC	in cellulo	novel	< 42%	significantly down
SEC14L6	PC	in cellulo	novel	< 42%	significantly up
BNIPL	PC-O	in cellulo	novel	< 42%	not significant
BPI	PC-O	in cellulo	novel	< 42%	significantly up
BPIFB2	PC-O	in cellulo	novel	< 42%	significantly up
GM2A	PC-O	in cellulo	novel	< 42%	significantly up and down
LCN1	PC-O	in cellulo	novel	< 42%	significantly down
SEC14L6	PC-O	in cellulo	novel	< 42%	not significant
STARD10	PC-O	in cellulo	novel	< 42%	significantly down
STARD2	PC-O	in cellulo	novel	< 42%	significantly down
BPI	PE	in cellulo	novel	< 42%	significantly up and down
GM2A	PE	in cellulo	novel	< 42%	significantly up and down
SEC14L6	PE	in cellulo	novel	< 42%	not significant
STARD10	PE-O	in cellulo	novel	< 42%	significantly down
BPIFB2	PG/BMP	in cellulo	novel	< 42%	NA
GM2A	PG/BMP	in cellulo	novel	< 42%	NA
BPI	PI	in cellulo	novel	< 42%	significantly down
GM2A	PI	in cellulo	novel	< 42%	significantly up
BPI	PS	in cellulo	novel	< 42%	significantly up
OSBPL9	PS	in cellulo	novel	< 42%	not significant
GLTP	t*Hex2Cer	in cellulo	novel	> 42%	NA
GLTPD1	SM*	in cellulo	novel	< 42%	not significant
CERT	TAG	in cellulo	novel	< 42%	significantly down
RLBP1	CL	in vitro	novel	> 42%	not significant
TTPAL	CL	in vitro	novel	> 42%	not significant
GLTP	d*SHexCer	in vitro	novel	> 42%	NA
GLTPD1	SM*	in vitro	novel	< 42%	not significant
GLTPD1	SM*	in vitro	novel	< 42%	not significant
CRABP2	FA	in vitro	novel	< 42%	NA
GLTP	FA	in vitro	novel	< 42%	NA
HSDL2	FA	in vitro	novel	< 42%	NA
RBP5	FA	in vitro	novel	< 42%	NA
RLBP1	FA	in vitro	novel	< 42%	NA
SCP2D1	FA	in vitro	novel	< 42%	NA
SEC14L4	FA	in vitro	novel	< 42%	NA
TTPAL	FA	in vitro	novel	< 42%	NA
GLTP	FAL	in vitro	novel	< 42%	NA
FABP1	LPC	in vitro	novel	< 42%	not significant
SCP2D1	LPC	in vitro	novel	> 42%	not significant
TTPAL	LPC	in vitro	novel	< 42%	not significant
FABP1	LPE	in vitro	novel	< 42%	not significant
GLTP	LPE	in vitro	novel	< 42%	not significant
SCP2D1	LPE	in vitro	novel	ambiguous	not significant
SEC14L5	LPE	in vitro	novel	< 42%	significantly down
TTPAL	LPE	in vitro	novel	< 42%	not significant
GLTP	LPE-O	in vitro	novel	< 42%	not significant
FABP1	LPG	in vitro	novel	< 42%	not significant
GLTP	LPG	in vitro	novel	< 42%	not significant
SCP2	LPG	in vitro	novel	< 42%	not significant
SCP2D1	LPG	in vitro	novel	> 42%	not significant
TTPAL	LPG	in vitro	novel	< 42%	not significant
RLBP1	PA	in vitro	novel	< 42%	significantly down
TTPA	PA	in vitro	novel	< 42%	not significant
TTPAL	PA	in vitro	novel	< 42%	significantly down
RLBP1	PC	in vitro	novel	< 42%	significantly down
TTPAL	PC	in vitro	novel	< 42%	significantly up and down
STARD2	PC-O	in vitro	novel	< 42%	significantly down
FABP1	PE	in vitro	novel	< 42%	significantly up and down
OSBPL5	PE	in vitro	novel	< 42%	significantly up and down
RLBP1	PE	in vitro	novel	< 42%	significantly up
SCP2	PE	in vitro	novel	> 42%	not significant
SCP2D1	PE	in vitro	novel	> 42%	not significant
SEC14L5	PE	in vitro	novel	< 42%	significantly down
TTPAL	PE	in vitro	novel	< 42%	significantly down
FABP1	PG	in vitro	novel	< 42%	significantly up
HSDL2	PG	in vitro	novel	< 42%	not significant
LCN15	PG	in vitro	novel	> 42%	not significant
PITPNB	PG	in vitro	novel	< 42%	not significant
RLBP1	PG	in vitro	novel	< 42%	not significant
SCP2	PG	in vitro	novel	> 42%	not significant
STARD10	PG	in vitro	novel	< 42%	significantly down
TTPA	PG	in vitro	novel	< 42%	significantly down
TTPAL	PG	in vitro	novel	< 42%	not significant
GLTPD1	PG/BMP	in vitro	novel	< 42%	NA
LCN15	PG/BMP	in vitro	novel	> 42%	NA
PITPNB	PG/BMP	in vitro	novel	< 42%	NA
RLBP1	PG/BMP	in vitro	novel	< 42%	NA
SCP2	PG/BMP	in vitro	novel	> 42%	NA
SCP2D1	PG/BMP	in vitro	novel	> 42%	NA
STARD10	PG/BMP	in vitro	novel	< 42%	NA
TTPA	PG/BMP	in vitro	novel	< 42%	NA
TTPAL	PG/BMP	in vitro	novel	< 42%	NA
RLBP1	PGP	in vitro	novel	< 42%	NA
HSDL2	TAG	in vitro	novel	< 42%	significantly up
