# Supplementary material for: Systematic analyses of lipid mobilization by human lipid transfer proteins
Source: Nature. 2026 Jan 7;651(8105):511–20. doi: 10.1038/s41586-025-10040-y (PMC12979188; doi:10.1038/s41586-025-10040-y)
Supplement: Supplementary file 11 — Functional relationship of lipids co-mobilized by the same LTP. Supplementary Table 9a: Manders co-occurrence data for lipid species in the organelles of cells (Extended Data Fig. 6c). Supplementary Table 9b: Results of the Fisher exact tests for the co-regulation and co-localization analysis (Extended Data Figs. 6a–c). [file 41586_2025_10040_MOESM11_ESM.xlsx]

## Sheet: Description
Table 9:	Functional relationship of lipids co-mobilized by the same LTP
Table 9A:	Manders co-occurrence data for lipid species in the organelles of cells (Extended Data Fig. 6c)
	The column headers and first row are the lipid species.
	The values in the cells are the Manders co-occurrences showing how frequently these lipid species are observed together. The maximum is “1” meaning they are always associated and “0” means no association
Table 9B:	Results of the Fisher exact tests for the co-regulation and co-localization analysis (Extended Data Figs 6a, 6b and 6c)
Compared Characteristic	Description if the co-relulation, the tissue co-localization or the subcellular co-localization are compared.
Figure Panel	Information concerning the panel in Extended Data Fig. 6 for which the data were used.
Subtype of Lipid Pair	Description if "all" lipid species pairs were used, lipid pairs that are not having the same headgroup ("Class"), lipid pairs that have the same headgroup but different linkage ("Sub-Class"), or lipid pairs that have the same headgroup and linkage but different chains ("Species").
Screen	Description if the in cellulo data or the in vitro data were used
Reference Data	Description if "all" lipids in the reference set were used or only "lipid pairs with lipids present in our data"
p-Value	P-value based on Fisher's exact test.
Bonferroni cutoff	Bonferroni based multiple testing corrected significance threshold.
Significant	Description if the p-value is below the Bonferroni cutoff ("TRUE") or not ("FALSE")
Expected below	What would be expected to be observed in an equal distribution below half of the data domain.
Expected above	What would be expected to be observed in an equal distribution above half of the data domain.
Observed below	The observed number below half of the data domain.
Observed above	The observed number above half of the data domain.
Lower Conf	Lower limit of the confidence interval for the significance test
Higher Conf	Higher limit of the confidence interval for the significance test

## Sheet: Table9A
	CE 14:0	CE 16:0	CE 16:1	CE 18:1	CE 18:2	CE 18:3	CE 20:1	CE 20:2	CE 20:3	CE 20:4	CE 22:1	CE 22:2	CE 22:3	CE 22:4	CE 22:5	CE 22:6	Cer 34:1;2	Cer 42:1;2	Cer 42:2;2	Cer 42:3;2	Cer 44:2;2	Cer 44:3;2	Chol :	CL 62:3	CL 64:3	CL 64:4	CL 66:2	CL 66:3	CL 66:4	CL 66:5	CL 68:2	CL 68:3	CL 68:4	CL 68:5	CL 68:6	CL 68:7	CL 70:4	CL 70:5	CL 70:6	CL 70:7	CL 70:8	CL 72:4	CL 72:5	CL 72:6	CL 72:7	CL 72:8	CL 72:9	CL 74:7	CL 74:8
CE 14:0	1	0.97755	0.979037	0.81326	0.785257	0.577226	0.718404	0.639514	0.652461	0.491364	0.555193	0.640611	0.610036	0.454538	0.456709	0.905893	0.876465	0.563133	0.6777	0.450438	0.250911	0.223636	0.910892	0.331633	0.224677	0.202208	0.210978	0.140049	0.297339	0.263613	0.17905	0.188085	0.186071	0.248121	0.162913	0.426683	0.284943	0.287275	0.204948	0.169885	0.140049	0.140049	0.206438	0.167854	0.164449	0.156004	0.140049	0.166783	0.140049
CE 16:0	0.97755	1	0.976114	0.894657	0.870753	0.670581	0.794168	0.735906	0.739895	0.611243	0.639237	0.732722	0.701175	0.542104	0.511796	0.935947	0.93623	0.677722	0.772757	0.563504	0.338808	0.28743	0.943566	0.433628	0.263401	0.241588	0.248479	0.165899	0.346557	0.297745	0.21301	0.223659	0.223874	0.291709	0.193711	0.457804	0.333876	0.336571	0.242545	0.202075	0.165899	0.165899	0.244045	0.199535	0.195729	0.185927	0.165899	0.197315	0.165899
CE 16:1	0.979037	0.976114	1	0.868068	0.858282	0.562998	0.784696	0.709366	0.711847	0.488057	0.604347	0.714784	0.668405	0.455175	0.484328	0.880263	0.888952	0.650189	0.737304	0.498222	0.267938	0.237359	0.860936	0.314068	0.208455	0.180127	0.192946	0.12275	0.286366	0.251167	0.158951	0.167526	0.16409	0.231477	0.143833	0.526157	0.27342	0.274809	0.185792	0.150345	0.12275	0.12275	0.188789	0.148515	0.145155	0.137061	0.12275	0.148148	0.12275
CE 18:1	0.81326	0.894657	0.868068	1	0.993205	0.821083	0.970067	0.95287	0.940715	0.743103	0.870022	0.941987	0.911527	0.72358	0.739156	0.858297	0.827243	0.83615	0.857749	0.704926	0.437892	0.399813	0.809935	0.514815	0.343357	0.309942	0.321302	0.203788	0.455399	0.366557	0.269801	0.284838	0.285029	0.383322	0.24267	0.514059	0.440857	0.445348	0.312359	0.254415	0.203788	0.203788	0.313713	0.25087	0.245468	0.231662	0.203788	0.248045	0.203788
CE 18:2	0.785257	0.870753	0.858282	0.993205	1	0.773829	0.966872	0.949563	0.939566	0.70672	0.851653	0.944914	0.905141	0.695089	0.704137	0.829319	0.821722	0.876537	0.888054	0.742053	0.480462	0.445202	0.760045	0.487413	0.329241	0.295631	0.308087	0.197738	0.437057	0.357769	0.258875	0.272947	0.271414	0.366931	0.233643	0.558587	0.42266	0.426553	0.299094	0.244552	0.197738	0.197738	0.300881	0.241322	0.236134	0.223103	0.197738	0.239245	0.197738
CE 18:3	0.577226	0.670581	0.562998	0.821083	0.773829	1	0.837144	0.871776	0.879578	0.930074	0.849628	0.833716	0.888576	0.910699	0.826232	0.787461	0.55555	0.59002	0.612843	0.601625	0.394126	0.362726	0.734509	0.488809	0.227128	0.201279	0.207587	0.048995	0.347498	0.21053	0.144384	0.167998	0.158685	0.279286	0.103765	0.0781	0.334998	0.345359	0.195479	0.121143	0.048995	0.048995	0.191831	0.116435	0.107003	0.0851157	0.048995	0.117918	0.048995
CE 20:1	0.718404	0.794168	0.784696	0.970067	0.966872	0.837144	1	0.990317	0.981519	0.753876	0.894103	0.985033	0.968789	0.796507	0.797134	0.793002	0.675286	0.780282	0.782517	0.659904	0.379927	0.372668	0.683806	0.486936	0.354615	0.317185	0.332626	0.200717	0.467424	0.364448	0.274569	0.292614	0.28205	0.396557	0.243319	0.527848	0.453626	0.460153	0.320524	0.256722	0.200717	0.200717	0.320558	0.253126	0.245751	0.2286	0.200717	0.254086	0.200717
CE 20:2	0.639514	0.735906	0.709366	0.95287	0.949563	0.871776	0.990317	1	0.99059	0.800022	0.910398	0.99132	0.983245	0.837509	0.815787	0.75985	0.629759	0.784935	0.772582	0.686166	0.411168	0.399012	0.650308	0.488977	0.328832	0.29574	0.306318	0.167243	0.447366	0.332363	0.247477	0.266447	0.26281	0.375018	0.213983	0.465875	0.433458	0.441012	0.295611	0.228408	0.167243	0.167243	0.294391	0.224259	0.217074	0.199547	0.167243	0.222911	0.167243
CE 20:3	0.652461	0.739895	0.711847	0.940715	0.939566	0.879578	0.981519	0.99059	1	0.820683	0.878125	0.990128	0.990363	0.875192	0.78078	0.800704	0.629314	0.789971	0.791814	0.733837	0.476976	0.475147	0.659977	0.46218	0.300265	0.273679	0.280351	0.138632	0.415324	0.304772	0.222967	0.243123	0.238519	0.348002	0.187597	0.443105	0.401277	0.410396	0.270138	0.202806	0.138632	0.138632	0.266862	0.198486	0.190767	0.172154	0.138632	0.19767	0.138632
CE 20:4	0.491364	0.611243	0.488057	0.743103	0.70672	0.930074	0.753876	0.800022	0.820683	1	0.651982	0.790712	0.858399	0.942392	0.597132	0.779889	0.536279	0.538947	0.574475	0.608757	0.386668	0.329977	0.67273	0.522128	0.175267	0.172489	0.16798	0.022555	0.265161	0.138234	0.117728	0.142371	0.123602	0.22203	0.0764048	0.147045	0.257809	0.270166	0.157865	0.0939768	0.022555	0.022555	0.150631	0.0896066	0.0790194	0.0556783	0.022555	0.0947301	0.022555
CE 22:1	0.555193	0.639237	0.604347	0.870022	0.851653	0.849628	0.894103	0.910398	0.878125	0.651982	1	0.855519	0.845271	0.674656	0.957474	0.609133	0.545497	0.724817	0.683624	0.584638	0.378034	0.367937	0.606038	0.401756	0.296688	0.240259	0.263879	0.128984	0.434034	0.316844	0.197543	0.21314	0.216387	0.342172	0.169367	0.220827	0.417432	0.420845	0.251154	0.181562	0.128984	0.128984	0.255548	0.17781	0.172396	0.158368	0.128984	0.174486	0.128984
CE 22:2	0.640611	0.732722	0.714784	0.941987	0.944914	0.833716	0.985033	0.99132	0.990128	0.790712	0.855519	1	0.986562	0.847583	0.74479	0.768425	0.622832	0.781114	0.776614	0.69693	0.414473	0.410375	0.632219	0.489625	0.341619	0.319612	0.321996	0.188194	0.451967	0.342714	0.269333	0.287723	0.290999	0.387625	0.236043	0.534846	0.438668	0.447383	0.314423	0.250461	0.188194	0.188194	0.31079	0.246025	0.239621	0.223	0.188194	0.241991	0.188194
CE 22:3	0.610036	0.701175	0.668405	0.911527	0.905141	0.888576	0.968789	0.983245	0.990363	0.858399	0.845271	0.986562	1	0.912796	0.765907	0.780903	0.569841	0.716966	0.718524	0.668951	0.392633	0.389442	0.625289	0.471167	0.289006	0.265527	0.271321	0.124779	0.399311	0.278852	0.213354	0.235146	0.225046	0.336688	0.175747	0.439739	0.386967	0.39729	0.260275	0.191854	0.124779	0.124779	0.255907	0.187501	0.178728	0.158333	0.124779	0.188721	0.124779
CE 22:4	0.454538	0.542104	0.455175	0.72358	0.695089	0.910699	0.796507	0.837509	0.875192	0.942392	0.674656	0.847583	0.912796	1	0.639004	0.743883	0.396772	0.510768	0.540434	0.600486	0.380316	0.383307	0.566941	0.459017	0.221113	0.223887	0.212326	0.0571687	0.314221	0.182598	0.161218	0.18667	0.179312	0.273082	0.117135	0.205842	0.305289	0.320636	0.204779	0.136025	0.0571687	0.0571687	0.193522	0.130795	0.120845	0.0974077	0.0571687	0.131371	0.0571687
CE 22:5	0.456709	0.511796	0.484328	0.739156	0.704137	0.826232	0.797134	0.815787	0.78078	0.597132	0.957474	0.74479	0.765907	0.639004	1	0.502014	0.355747	0.510174	0.464558	0.376678	0.189029	0.197087	0.501706	0.259833	0.175228	0.108222	0.141625	0	0.312188	0.182093	0.0682871	0.0857588	0.0748701	0.218977	0.0387891	0.0344924	0.29671	0.300533	0.123983	0.051352	0	0	0.129398	0.0481364	0.0408133	0.0244307	0	0.0510216	0
CE 22:6	0.905893	0.935947	0.880263	0.858297	0.829319	0.787461	0.793002	0.75985	0.800704	0.779889	0.609133	0.768425	0.780903	0.743883	0.502014	1	0.846111	0.644078	0.753946	0.650628	0.44637	0.411742	0.926476	0.418557	0.191177	0.185946	0.181961	0.0723043	0.274596	0.206193	0.143241	0.160417	0.155936	0.229228	0.11332	0.331879	0.262588	0.271136	0.17589	0.126161	0.0723043	0.0723043	0.171048	0.122565	0.115911	0.100078	0.0723043	0.122478	0.0723043
Cer 34:1;2	0.876465	0.93623	0.888952	0.827243	0.821722	0.55555	0.675286	0.629759	0.629314	0.536279	0.545497	0.622832	0.569841	0.396772	0.355747	0.846111	1	0.777507	0.856965	0.676066	0.509708	0.420305	0.89582	0.491418	0.28776	0.270969	0.276656	0.225349	0.353073	0.336746	0.253877	0.259729	0.261257	0.307453	0.242645	0.454246	0.342339	0.341383	0.273314	0.247581	0.225349	0.225349	0.277324	0.245948	0.244059	0.238575	0.225349	0.243028	0.225349
Cer 42:1;2	0.563133	0.677722	0.650189	0.83615	0.876537	0.59002	0.780282	0.784935	0.789971	0.538947	0.724817	0.781114	0.716966	0.510768	0.510174	0.644078	0.777507	1	0.981121	0.928722	0.793757	0.751015	0.58379	0.47981	0.35377	0.329234	0.337079	0.264598	0.438792	0.407241	0.304435	0.31245	0.317814	0.383028	0.288856	0.496194	0.425697	0.426384	0.332582	0.295716	0.264598	0.264598	0.335393	0.293347	0.290991	0.283734	0.264598	0.288534	0.264598
Cer 42:2;2	0.6777	0.772757	0.737304	0.857749	0.888054	0.612843	0.782517	0.772582	0.791814	0.574475	0.683624	0.776614	0.718524	0.540434	0.464558	0.753946	0.856965	0.981121	1	0.934792	0.79951	0.756291	0.693023	0.506248	0.366489	0.349564	0.352759	0.280039	0.445811	0.420164	0.32298	0.331717	0.336743	0.39592	0.306116	0.50658	0.43284	0.434678	0.349328	0.313531	0.280039	0.280039	0.350394	0.311004	0.308365	0.300417	0.280039	0.306133	0.280039
Cer 42:3;2	0.450438	0.563504	0.498222	0.704926	0.742053	0.601625	0.659904	0.686166	0.733837	0.608757	0.584638	0.69693	0.668951	0.600486	0.376678	0.650628	0.676066	0.928722	0.934792	1	0.933805	0.904554	0.536203	0.45138	0.288122	0.288491	0.280177	0.202368	0.357786	0.329437	0.254999	0.26607	0.273643	0.321717	0.234045	0.333177	0.346519	0.35179	0.279063	0.243212	0.202368	0.202368	0.27532	0.240122	0.236774	0.22698	0.202368	0.234852	0.202368
Cer 44:2;2	0.250911	0.338808	0.267938	0.437892	0.480462	0.394126	0.379927	0.411168	0.476976	0.386668	0.378034	0.414473	0.392633	0.380316	0.189029	0.44637	0.509708	0.793757	0.79951	0.933805	1	0.983487	0.35613	0.31645	0.211288	0.216452	0.208427	0.1646	0.253374	0.264408	0.196334	0.202806	0.207838	0.234235	0.183854	0.118776	0.244448	0.247528	0.20886	0.189337	0.1646	0.1646	0.205861	0.187442	0.185563	0.179811	0.1646	0.183731	0.1646
Cer 44:3;2	0.223636	0.28743	0.237359	0.399813	0.445202	0.362726	0.372668	0.399012	0.475147	0.329977	0.367937	0.410375	0.389442	0.383307	0.197087	0.411742	0.420305	0.751015	0.756291	0.904554	0.983487	1	0.289316	0.256815	0.215333	0.222264	0.212029	0.166259	0.256607	0.268888	0.20002	0.206564	0.215512	0.239531	0.186992	0.119884	0.247055	0.251376	0.21334	0.192752	0.166259	0.166259	0.208614	0.190619	0.189029	0.183444	0.166259	0.18545	0.166259
Chol :	0.910892	0.943566	0.860936	0.809935	0.760045	0.734509	0.683806	0.650308	0.659977	0.67273	0.606038	0.632219	0.625289	0.566941	0.501706	0.926476	0.89582	0.58379	0.693023	0.536203	0.35613	0.289316	1	0.443632	0.215709	0.210005	0.200411	0.110797	0.305947	0.240468	0.168875	0.179769	0.204703	0.251993	0.146702	0.214671	0.29283	0.297468	0.200652	0.156534	0.110797	0.110797	0.198723	0.152614	0.150659	0.142181	0.110797	0.141786	0.110797
CL 62:3	0.331633	0.433628	0.314068	0.514815	0.487413	0.488809	0.486936	0.488977	0.46218	0.522128	0.401756	0.489625	0.471167	0.459017	0.259833	0.418557	0.491418	0.47981	0.506248	0.45138	0.31645	0.256815	0.443632	1	0.892559	0.888125	0.893309	0.841685	0.901103	0.870785	0.876936	0.885666	0.853669	0.901035	0.862044	0.561138	0.90368	0.905242	0.888381	0.868462	0.841685	0.841685	0.888394	0.867359	0.862132	0.85123	0.841685	0.871135	0.841685
CL 64:3	0.224677	0.263401	0.208455	0.343357	0.329241	0.227128	0.354615	0.328832	0.300265	0.175267	0.296688	0.341619	0.289006	0.221113	0.175228	0.191177	0.28776	0.35377	0.366489	0.288122	0.211288	0.215333	0.215709	0.892559	1	0.992781	0.999136	0.981888	0.987924	0.993984	0.993998	0.995501	0.974879	0.997687	0.990079	0.637177	0.99084	0.989788	0.998021	0.991958	0.981888	0.981888	0.998829	0.991634	0.99008	0.986174	0.981888	0.990457	0.981888
CL 64:4	0.202208	0.241588	0.180127	0.309942	0.295631	0.201279	0.317185	0.29574	0.273679	0.172489	0.240259	0.319612	0.265527	0.223887	0.108222	0.185946	0.270969	0.329234	0.349564	0.288491	0.216452	0.222264	0.210005	0.888125	0.992781	1	0.993824	0.981163	0.976329	0.983274	0.995968	0.996449	0.991841	0.992508	0.992136	0.634293	0.979462	0.979706	0.997833	0.994143	0.981163	0.981163	0.995709	0.993143	0.993247	0.991216	0.981163	0.986157	0.981163
CL 66:2	0.210978	0.248479	0.192946	0.321302	0.308087	0.207587	0.332626	0.306318	0.280351	0.16798	0.263879	0.321996	0.271321	0.212326	0.141625	0.181961	0.276656	0.337079	0.352759	0.280177	0.208427	0.212029	0.200411	0.893309	0.999136	0.993824	1	0.985988	0.981403	0.991468	0.996644	0.998103	0.974423	0.995182	0.993113	0.639816	0.985111	0.98412	0.998761	0.994796	0.985988	0.985988	0.999342	0.994649	0.992868	0.988815	0.985988	0.994561	0.985988
CL 66:3	0.140049	0.165899	0.12275	0.203788	0.197738	0.048995	0.200717	0.167243	0.138632	0.022555	0.128984	0.188194	0.124779	0.0571687	0	0.0723043	0.225349	0.264598	0.280039	0.202368	0.1646	0.166259	0.110797	0.841685	0.981888	0.981163	0.985988	1	0.94414	0.979353	0.993906	0.99106	0.969746	0.968957	0.997626	0.640369	0.949845	0.946724	0.987123	0.996223	1	1	0.98865	0.996869	0.996877	0.996822	1	0.996064	1
CL 66:4	0.297339	0.346557	0.286366	0.455399	0.437057	0.347498	0.467424	0.447366	0.415324	0.265161	0.434034	0.451967	0.399311	0.314221	0.312188	0.274596	0.353073	0.438792	0.445811	0.357786	0.253374	0.256607	0.305947	0.901103	0.987924	0.976329	0.981403	0.94414	1	0.985013	0.96788	0.971229	0.960884	0.994564	0.959756	0.623875	0.999738	0.999642	0.980478	0.963533	0.94414	0.94414	0.981041	0.96227	0.960831	0.955924	0.94414	0.957534	0.94414
CL 66:5	0.263613	0.297745	0.251167	0.366557	0.357769	0.21053	0.364448	0.332363	0.304772	0.138234	0.316844	0.342714	0.278852	0.182598	0.182093	0.206193	0.336746	0.407241	0.420164	0.329437	0.264408	0.268888	0.240468	0.870785	0.993984	0.983274	0.991468	0.979353	0.985013	1	0.986768	0.986863	0.96905	0.990922	0.985026	0.646451	0.98665	0.984444	0.990586	0.985998	0.979353	0.979353	0.992583	0.985827	0.985015	0.982547	0.979353	0.983731	0.979353
CL 68:2	0.17905	0.21301	0.158951	0.269801	0.258875	0.144384	0.274569	0.247477	0.222967	0.117728	0.197543	0.269333	0.213354	0.161218	0.0682871	0.143241	0.253877	0.304435	0.32298	0.254999	0.196334	0.20002	0.168875	0.876936	0.993998	0.995968	0.996644	0.993906	0.96788	0.986768	1	0.999567	0.983288	0.98786	0.99897	0.641031	0.972328	0.971118	0.9983	0.999658	0.993906	0.993906	0.998039	0.9995	0.999015	0.997095	0.993906	0.996745	0.993906
CL 68:3	0.188085	0.223659	0.167526	0.284838	0.272947	0.167998	0.292614	0.266447	0.243123	0.142371	0.21314	0.287723	0.235146	0.18667	0.0857588	0.160417	0.259729	0.31245	0.331717	0.26607	0.202806	0.206564	0.179769	0.885666	0.995501	0.996449	0.998103	0.99106	0.971229	0.986863	0.999567	1	0.981051	0.990287	0.997313	0.640959	0.975595	0.974735	0.998929	0.998498	0.99106	0.99106	0.998583	0.998303	0.997284	0.994428	0.99106	0.9965	0.99106
CL 68:4	0.186071	0.223874	0.16409	0.285029	0.271414	0.158685	0.28205	0.26281	0.238519	0.123602	0.216387	0.290999	0.225046	0.179312	0.0748701	0.155936	0.261257	0.317814	0.336743	0.273643	0.207838	0.215512	0.204703	0.853669	0.974879	0.991841	0.974423	0.969746	0.960884	0.96905	0.983288	0.981051	1	0.976826	0.981749	0.620995	0.962958	0.963238	0.984362	0.98301	0.969746	0.969746	0.980674	0.981293	0.984278	0.98611	0.969746	0.965929	0.969746
CL 68:5	0.248121	0.291709	0.231477	0.383322	0.366931	0.279286	0.396557	0.375018	0.348002	0.22203	0.342172	0.387625	0.336688	0.273082	0.218977	0.229228	0.307453	0.383028	0.39592	0.321717	0.234235	0.239531	0.251993	0.901035	0.997687	0.992508	0.995182	0.968957	0.994564	0.990922	0.98786	0.990287	0.976826	1	0.981598	0.630457	0.996285	0.996223	0.995194	0.984553	0.968957	0.968957	0.994937	0.983638	0.982307	0.978012	0.968957	0.979887	0.968957
CL 68:6	0.162913	0.193711	0.143833	0.24267	0.233643	0.103765	0.243319	0.213983	0.187597	0.0764048	0.169367	0.236043	0.175747	0.117135	0.0387891	0.11332	0.242645	0.288856	0.306116	0.234045	0.183854	0.186992	0.146702	0.862044	0.990079	0.992136	0.993113	0.997626	0.959756	0.985026	0.99897	0.997313	0.981749	0.981598	1	0.641016	0.964573	0.962639	0.995248	0.999812	0.997626	0.997626	0.995488	0.999877	0.999904	0.999124	0.997626	0.996905	0.997626
CL 68:7	0.426683	0.457804	0.526157	0.514059	0.558587	0.0781	0.527848	0.465875	0.443105	0.147045	0.220827	0.534846	0.439739	0.205842	0.0344924	0.331879	0.454246	0.496194	0.50658	0.333177	0.118776	0.119884	0.214671	0.561138	0.637177	0.634293	0.639816	0.640369	0.623875	0.646451	0.641031	0.640959	0.620995	0.630457	0.641016	1	0.624872	0.623776	0.638689	0.641082	0.640369	0.640369	0.639594	0.641468	0.640322	0.638335	0.640369	0.64316	0.640369
CL 70:4	0.284943	0.333876	0.27342	0.440857	0.42266	0.334998	0.453626	0.433458	0.401277	0.257809	0.417432	0.438668	0.386967	0.305289	0.29671	0.262588	0.342339	0.425697	0.43284	0.346519	0.244448	0.247055	0.29283	0.90368	0.99084	0.979462	0.985111	0.949845	0.999738	0.98665	0.972328	0.975595	0.962958	0.996285	0.964573	0.624872	1	0.999797	0.983916	0.96817	0.949845	0.949845	0.984567	0.967048	0.965459	0.960483	0.949845	0.963109	0.949845
CL 70:5	0.287275	0.336571	0.274809	0.445348	0.426553	0.345359	0.460153	0.441012	0.410396	0.270166	0.420845	0.447383	0.39729	0.320636	0.300533	0.271136	0.341383	0.426384	0.434678	0.35179	0.247528	0.251376	0.297468	0.905242	0.989788	0.979706	0.98412	0.946724	0.999642	0.984444	0.971118	0.974735	0.963238	0.996223	0.962639	0.623776	0.999797	1	0.983205	0.966558	0.946724	0.946724	0.983376	0.965298	0.96367	0.95845	0.946724	0.960946	0.946724
CL 70:6	0.204948	0.242545	0.185792	0.312359	0.299094	0.195479	0.320524	0.295611	0.270138	0.157865	0.251154	0.314423	0.260275	0.204779	0.123983	0.17589	0.273314	0.332582	0.349328	0.279063	0.20886	0.21334	0.200652	0.888381	0.998021	0.997833	0.998761	0.987123	0.980478	0.990586	0.9983	0.998929	0.984362	0.995194	0.995248	0.638689	0.983916	0.983205	1	0.99682	0.987123	0.987123	0.999613	0.99634	0.995596	0.99283	0.987123	0.99295	0.987123
CL 70:7	0.169885	0.202075	0.150345	0.254415	0.244552	0.121143	0.256722	0.228408	0.202806	0.0939768	0.181562	0.250461	0.191854	0.136025	0.051352	0.126161	0.247581	0.295716	0.313531	0.243212	0.189337	0.192752	0.156534	0.868462	0.991958	0.994143	0.994796	0.996223	0.963533	0.985998	0.999658	0.998498	0.98301	0.984553	0.999812	0.641082	0.96817	0.966558	0.99682	1	0.996223	0.996223	0.99681	0.999954	0.999803	0.998581	0.996223	0.996935	0.996223
CL 70:8	0.140049	0.165899	0.12275	0.203788	0.197738	0.048995	0.200717	0.167243	0.138632	0.022555	0.128984	0.188194	0.124779	0.0571687	0	0.0723043	0.225349	0.264598	0.280039	0.202368	0.1646	0.166259	0.110797	0.841685	0.981888	0.981163	0.985988	1	0.94414	0.979353	0.993906	0.99106	0.969746	0.968957	0.997626	0.640369	0.949845	0.946724	0.987123	0.996223	1	1	0.98865	0.996869	0.996877	0.996822	1	0.996064	1
CL 72:4	0.140049	0.165899	0.12275	0.203788	0.197738	0.048995	0.200717	0.167243	0.138632	0.022555	0.128984	0.188194	0.124779	0.0571687	0	0.0723043	0.225349	0.264598	0.280039	0.202368	0.1646	0.166259	0.110797	0.841685	0.981888	0.981163	0.985988	1	0.94414	0.979353	0.993906	0.99106	0.969746	0.968957	0.997626	0.640369	0.949845	0.946724	0.987123	0.996223	1	1	0.98865	0.996869	0.996877	0.996822	1	0.996064	1
CL 72:5	0.206438	0.244045	0.188789	0.313713	0.300881	0.191831	0.320558	0.294391	0.266862	0.150631	0.255548	0.31079	0.255907	0.193522	0.129398	0.171048	0.277324	0.335393	0.350394	0.27532	0.205861	0.208614	0.198723	0.888394	0.998829	0.995709	0.999342	0.98865	0.981041	0.992583	0.998039	0.998583	0.980674	0.994937	0.995488	0.639594	0.984567	0.983376	0.999613	0.99681	0.98865	0.98865	1	0.996535	0.995556	0.992666	0.98865	0.994363	0.98865
CL 72:6	0.167854	0.199535	0.148515	0.25087	0.241322	0.116435	0.253126	0.224259	0.198486	0.0896066	0.17781	0.246025	0.187501	0.130795	0.0481364	0.122565	0.245948	0.293347	0.311004	0.240122	0.187442	0.190619	0.152614	0.867359	0.991634	0.993143	0.994649	0.996869	0.96227	0.985827	0.9995	0.998303	0.981293	0.983638	0.999877	0.641468	0.967048	0.965298	0.99634	0.999954	0.996869	0.996869	0.996535	1	0.999741	0.99846	0.996869	0.997537	0.996869
CL 72:7	0.164449	0.195729	0.145155	0.245468	0.236134	0.107003	0.245751	0.217074	0.190767	0.0790194	0.172396	0.239621	0.178728	0.120845	0.0408133	0.115911	0.244059	0.290991	0.308365	0.236774	0.185563	0.189029	0.150659	0.862132	0.99008	0.993247	0.992868	0.996877	0.960831	0.985015	0.999015	0.997284	0.984278	0.982307	0.999904	0.640322	0.965459	0.96367	0.995596	0.999803	0.996877	0.996877	0.995556	0.999741	1	0.99944	0.996877	0.995841	0.996877
CL 72:8	0.156004	0.185927	0.137061	0.231662	0.223103	0.0851157	0.2286	0.199547	0.172154	0.0556783	0.158368	0.223	0.158333	0.0974077	0.0244307	0.100078	0.238575	0.283734	0.300417	0.22698	0.179811	0.183444	0.142181	0.85123	0.986174	0.991216	0.988815	0.996822	0.955924	0.982547	0.997095	0.994428	0.98611	0.978012	0.999124	0.638335	0.960483	0.95845	0.99283	0.998581	0.996822	0.996822	0.992666	0.99846	0.99944	1	0.996822	0.992899	0.996822
CL 72:9	0.140049	0.165899	0.12275	0.203788	0.197738	0.048995	0.200717	0.167243	0.138632	0.022555	0.128984	0.188194	0.124779	0.0571687	0	0.0723043	0.225349	0.264598	0.280039	0.202368	0.1646	0.166259	0.110797	0.841685	0.981888	0.981163	0.985988	1	0.94414	0.979353	0.993906	0.99106	0.969746	0.968957	0.997626	0.640369	0.949845	0.946724	0.987123	0.996223	1	1	0.98865	0.996869	0.996877	0.996822	1	0.996064	1
CL 74:7	0.166783	0.197315	0.148148	0.248045	0.239245	0.117918	0.254086	0.222911	0.19767	0.0947301	0.174486	0.241991	0.188721	0.131371	0.0510216	0.122478	0.243028	0.288534	0.306133	0.234852	0.183731	0.18545	0.141786	0.871135	0.990457	0.986157	0.994561	0.996064	0.957534	0.983731	0.996745	0.9965	0.965929	0.979887	0.996905	0.64316	0.963109	0.960946	0.99295	0.996935	0.996064	0.996064	0.994363	0.997537	0.995841	0.992899	0.996064	1	0.996064
CL 74:8	0.140049	0.165899	0.12275	0.203788	0.197738	0.048995	0.200717	0.167243	0.138632	0.022555	0.128984	0.188194	0.124779	0.0571687	0	0.0723043	0.225349	0.264598	0.280039	0.202368	0.1646	0.166259	0.110797	0.841685	0.981888	0.981163	0.985988	1	0.94414	0.979353	0.993906	0.99106	0.969746	0.968957	0.997626	0.640369	0.949845	0.946724	0.987123	0.996223	1	1	0.98865	0.996869	0.996877	0.996822	1	0.996064	1
CL 74:9	0.140049	0.165899	0.12275	0.203788	0.197738	0.048995	0.200717	0.167243	0.138632	0.022555	0.128984	0.188194	0.124779	0.0571687	0	0.0723043	0.225349	0.264598	0.280039	0.202368	0.1646	0.166259	0.110797	0.841685	0.981888	0.981163	0.985988	1	0.94414	0.979353	0.993906	0.99106	0.969746	0.968957	0.997626	0.640369	0.949845	0.946724	0.987123	0.996223	1	1	0.98865	0.996869	0.996877	0.996822	1	0.996064	1
DAG 32:0	0.607471	0.673217	0.565091	0.662546	0.655836	0.633522	0.577196	0.576302	0.633169	0.609302	0.506535	0.580913	0.569039	0.581417	0.324411	0.762558	0.750674	0.774906	0.852696	0.881324	0.846115	0.816014	0.725326	0.609594	0.460995	0.470302	0.456396	0.382583	0.515438	0.496439	0.436648	0.447398	0.455102	0.491793	0.415604	0.267765	0.50583	0.511663	0.457543	0.424886	0.382583	0.382583	0.452112	0.421647	0.418548	0.408808	0.382583	0.41476	0.382583
DAG 32:1	0.746139	0.800455	0.826431	0.887615	0.923474	0.549028	0.846737	0.809498	0.819244	0.459847	0.720401	0.821678	0.74591	0.491638	0.527341	0.731472	0.808568	0.933189	0.946747	0.814291	0.637859	0.630268	0.646462	0.402777	0.361117	0.332782	0.343093	0.272282	0.445194	0.420139	0.309596	0.316988	0.322279	0.388311	0.295093	0.62622	0.430706	0.431797	0.338158	0.301493	0.272282	0.272282	0.3406	0.299256	0.29713	0.290419	0.272282	0.294441	0.272282
DAG 34:1	0.738508	0.802111	0.804063	0.907026	0.934	0.634236	0.87009	0.845287	0.860295	0.537383	0.769353	0.85265	0.788841	0.572481	0.582198	0.765216	0.804781	0.947008	0.962511	0.858529	0.687483	0.68084	0.684306	0.444536	0.381221	0.357	0.362002	0.276905	0.474692	0.435232	0.325381	0.334714	0.346846	0.414886	0.306726	0.562646	0.459314	0.462134	0.35827	0.314984	0.276905	0.276905	0.358836	0.31193	0.309638	0.301581	0.276905	0.304439	0.276905
DAG 34:2	0.62266	0.704341	0.732735	0.892012	0.932566	0.580491	0.888669	0.872072	0.86334	0.488451	0.794995	0.878541	0.804478	0.535295	0.616623	0.633971	0.70272	0.933663	0.905627	0.788026	0.582042	0.576643	0.53766	0.416754	0.375305	0.340886	0.353939	0.271575	0.469543	0.422526	0.314245	0.322861	0.328731	0.405732	0.297536	0.638457	0.455242	0.45662	0.34774	0.30489	0.271575	0.271575	0.35069	0.302352	0.29982	0.292043	0.271575	0.297253	0.271575
DAG 36:1	0.723828	0.739676	0.840154	0.756747	0.800143	0.285672	0.729514	0.661704	0.648004	0.267461	0.481404	0.70314	0.611861	0.300678	0.321092	0.599646	0.684223	0.662527	0.680699	0.453315	0.199416	0.193197	0.501282	0.183371	0.17656	0.155425	0.163579	0.127949	0.232938	0.219872	0.144158	0.146757	0.15459	0.190086	0.138307	0.7692	0.222396	0.222	0.161024	0.140956	0.127949	0.127949	0.163913	0.139795	0.139547	0.137499	0.127949	0.135625	0.127949
DAG 36:2	0.80273	0.846885	0.86212	0.925294	0.942435	0.633323	0.885499	0.847446	0.851253	0.498994	0.800708	0.847345	0.779599	0.53622	0.636427	0.774495	0.814791	0.897198	0.9181	0.766462	0.577232	0.574367	0.723393	0.412537	0.373088	0.341396	0.350347	0.264755	0.473227	0.429154	0.310716	0.319224	0.333915	0.406341	0.293278	0.558604	0.456844	0.45872	0.345953	0.301034	0.264755	0.264755	0.348034	0.298031	0.296241	0.289095	0.264755	0.28976	0.264755
DAG 36:3	0.440305	0.515287	0.491564	0.703704	0.696155	0.603075	0.671775	0.678887	0.623292	0.34219	0.897892	0.596404	0.550793	0.308704	0.843689	0.380936	0.524185	0.699754	0.633739	0.503982	0.39674	0.366854	0.489866	0.317166	0.282192	0.210128	0.246772	0.162502	0.403133	0.333888	0.191695	0.197623	0.202123	0.311052	0.180235	0.116369	0.387249	0.382629	0.234467	0.185274	0.162502	0.162502	0.246703	0.183531	0.181809	0.176519	0.162502	0.180068	0.162502
DAG 36:4	0.778494	0.781808	0.69468	0.673301	0.638078	0.702482	0.605675	0.575735	0.645132	0.651474	0.49677	0.577985	0.60102	0.650117	0.396775	0.894432	0.73312	0.582959	0.709265	0.68906	0.619485	0.612687	0.836525	0.473299	0.326066	0.327594	0.32141	0.227762	0.386355	0.350396	0.291174	0.306439	0.297641	0.358823	0.264517	0.177114	0.376073	0.384375	0.31691	0.275976	0.227762	0.227762	0.310714	0.272858	0.266668	0.252089	0.227762	0.273108	0.227762
DAG 38:2	0.825251	0.793724	0.818388	0.730276	0.704463	0.510565	0.652938	0.587689	0.567037	0.244351	0.72835	0.538912	0.485224	0.243297	0.682155	0.639238	0.703595	0.561014	0.603684	0.36771	0.242808	0.241886	0.742243	0.170046	0.193888	0.139323	0.163484	0.0976745	0.298522	0.260317	0.121232	0.124699	0.142114	0.218736	0.112942	0.205567	0.281035	0.278036	0.156498	0.116725	0.0976745	0.0976745	0.164913	0.11487	0.115048	0.112829	0.0976745	0.107393	0.0976745
DAG 38:3	0.888971	0.859014	0.843945	0.761263	0.718565	0.636189	0.68284	0.629579	0.638445	0.422217	0.697308	0.603205	0.572642	0.438925	0.641725	0.79587	0.737022	0.539935	0.624564	0.441169	0.302028	0.307241	0.871091	0.231388	0.196887	0.174769	0.170577	0.0839826	0.305742	0.24614	0.134036	0.141021	0.185972	0.235254	0.116683	0.167381	0.287521	0.290748	0.172147	0.12464	0.0839826	0.0839826	0.1717	0.120482	0.121556	0.117825	0.0839826	0.102788	0.0839826
DAG 38:4	0.894908	0.884406	0.858398	0.787961	0.760831	0.654681	0.722449	0.678792	0.722736	0.568757	0.57932	0.701519	0.676699	0.613112	0.464066	0.912207	0.771621	0.601655	0.713045	0.595931	0.427344	0.4373	0.884017	0.307894	0.220278	0.234954	0.204812	0.114354	0.311196	0.253192	0.181254	0.190923	0.247722	0.264052	0.157816	0.327692	0.295041	0.30391	0.213657	0.168523	0.114354	0.114354	0.204472	0.163074	0.164124	0.158638	0.114354	0.14059	0.114354
DAG 38:5	0.672884	0.694307	0.606963	0.646019	0.620363	0.703134	0.584682	0.586002	0.662404	0.647126	0.519463	0.597128	0.611169	0.678254	0.409212	0.839466	0.652556	0.610546	0.711592	0.748397	0.688481	0.69476	0.787316	0.30072	0.150681	0.176421	0.140406	0.0411184	0.236363	0.178652	0.117705	0.130566	0.181527	0.199118	0.0895515	0.0504018	0.221448	0.232766	0.14903	0.102194	0.0411184	0.0411184	0.136848	0.0964607	0.0958172	0.08721	0.0411184	0.0765625	0.0411184
DAG 38:6	0.326745	0.408602	0.325658	0.568937	0.584994	0.641854	0.574714	0.619473	0.692481	0.612092	0.551202	0.634376	0.640054	0.691415	0.408321	0.58967	0.444405	0.746353	0.762794	0.911512	0.891361	0.912881	0.455169	0.362712	0.252244	0.271752	0.243609	0.146006	0.329056	0.276601	0.219246	0.232652	0.267071	0.297879	0.191529	0.119591	0.316588	0.327307	0.24891	0.203857	0.146006	0.146006	0.237722	0.198811	0.196712	0.186488	0.146006	0.184028	0.146006
DAG 40:3	0.792824	0.697667	0.67313	0.379703	0.331325	0.313948	0.259246	0.183332	0.244203	0.220126	0.165956	0.190892	0.189388	0.211994	0.125265	0.710682	0.609405	0.199628	0.366366	0.248731	0.233762	0.242171	0.764933	0.0693511	0.0351715	0.0502909	0.0305663	0	0.0712221	0.0768684	0.0265328	0.0294715	0.0621663	0.0538196	0.0178858	0.00490925	0.0609174	0.0651336	0.0372508	0.0219401	0	0	0.0317598	0.0194565	0.0209877	0.0202853	0	0.00726181	0
DAG 40:4	0.747823	0.752912	0.826185	0.700697	0.734539	0.303508	0.664751	0.603149	0.626062	0.362169	0.333557	0.674353	0.604863	0.40802	0.163178	0.704438	0.681312	0.583448	0.649836	0.482193	0.23949	0.239909	0.569398	0.163388	0.107818	0.123458	0.102862	0.0639384	0.152889	0.136887	0.0964422	0.100662	0.13256	0.128739	0.0854059	0.712421	0.143103	0.148168	0.109392	0.0905053	0.0639384	0.0639384	0.103534	0.0877107	0.0887476	0.086758	0.0639384	0.0751633	0.0639384
DAG 40:6	0.557023	0.593096	0.502998	0.628578	0.595687	0.754114	0.614224	0.640116	0.705489	0.701712	0.564458	0.658501	0.680512	0.777929	0.483315	0.766078	0.497054	0.526062	0.601441	0.663446	0.558081	0.581518	0.704553	0.276489	0.131971	0.171099	0.117944	0	0.233651	0.137532	0.094372	0.108457	0.189906	0.191838	0.0609608	0.0254741	0.217808	0.232681	0.132953	0.0761614	0	0	0.115967	0.0684923	0.0698092	0.0619678	0	0.0376816	0
FA 20:4	0.516122	0.674973	0.566758	0.783073	0.766081	0.741553	0.682866	0.719467	0.675985	0.749718	0.705104	0.67174	0.663099	0.551286	0.57907	0.63467	0.755033	0.713024	0.699379	0.608366	0.401315	0.271163	0.713581	0.499012	0.151223	0.124115	0.133114	0.0410519	0.250489	0.159629	0.0920072	0.103737	0.106728	0.184332	0.0709576	0.187932	0.240701	0.241402	0.125961	0.080051	0.0410519	0.0410519	0.130908	0.0772641	0.0731992	0.0627574	0.0410519	0.075056	0.0410519
FA 20:5	0.369229	0.528874	0.413978	0.532302	0.52724	0.465668	0.390785	0.424248	0.391426	0.616864	0.316663	0.402075	0.396616	0.345783	0.164467	0.500381	0.691691	0.533673	0.544573	0.483573	0.324815	0.160035	0.575819	0.441168	0.041818	0.039226	0.040142	0	0.0838418	0.0400202	0.0254883	0.0325554	0.0232569	0.0559343	0.0140792	0.183487	0.0817909	0.0808682	0.0363212	0.0188856	0	0	0.0402864	0.0178603	0.0145065	0.00758889	0	0.0208247	0
FA 22:5	0.35943	0.520587	0.360087	0.570013	0.532761	0.69679	0.470119	0.527125	0.505227	0.813541	0.448685	0.493991	0.531075	0.584675	0.352598	0.579285	0.604675	0.467702	0.487834	0.481644	0.310919	0.167744	0.645923	0.517946	0.0913419	0.0944775	0.086056	0	0.158115	0.0657044	0.0582647	0.0721729	0.0724657	0.122245	0.0338265	0.0272259	0.15428	0.158901	0.0827437	0.0443309	0	0	0.0815246	0.041267	0.0361545	0.0236461	0	0.0402729	0
FA 22:6	0.398306	0.552635	0.391509	0.645545	0.604684	0.811513	0.578207	0.64399	0.639303	0.898127	0.553041	0.623916	0.663595	0.745106	0.457762	0.661245	0.581941	0.518537	0.542812	0.569004	0.381593	0.274339	0.691898	0.515636	0.121172	0.138559	0.111717	0	0.210166	0.0927633	0.0811887	0.0973413	0.128708	0.167375	0.0494949	0.0308175	0.202473	0.211662	0.114891	0.063439	0	0	0.107618	0.0581348	0.0546802	0.0419982	0	0.0455857	0
HexCer 34:1;2	0.757921	0.767983	0.680722	0.489727	0.433311	0.413359	0.294063	0.247906	0.241238	0.391352	0.262384	0.210701	0.206769	0.169167	0.189567	0.687045	0.804073	0.302636	0.424715	0.243174	0.155264	0.0425207	0.865731	0.282614	0.0343728	0.0251207	0.0275654	0	0.078197	0.063829	0.0148408	0.0178901	0.0226962	0.0454648	0.00897668	0.00584656	0.0714483	0.0693249	0.0259164	0.0115463	0	0	0.0304164	0.0106078	0.00986636	0.00740594	0	0.00864829	0
HexCer 40:1;2	0.204428	0.351294	0.220468	0.303218	0.285403	0.287108	0.13433	0.17106	0.122089	0.422244	0.148088	0.130131	0.126173	0.10619	0.0300017	0.286803	0.554945	0.330025	0.336027	0.277495	0.191045	0.0116695	0.45432	0.381259	0.00731137	0.00520718	0.00732333	0	0.028263	0.00484088	0.00397002	0.00549242	0	0.0103939	0.00188471	0.00312293	0.0292979	0.0248019	0.00571065	0.00272393	0	0	0.012326	0.00269939	0.00169769	0	0	0.00461948	0
HexCer 42:1;2	0.565484	0.631889	0.52125	0.411152	0.368493	0.336527	0.200105	0.183277	0.156395	0.385662	0.185183	0.143241	0.132865	0.096208	0.0814912	0.53888	0.757517	0.316468	0.400329	0.252241	0.169374	0.0152762	0.741724	0.328598	0.013681	0.00987527	0.0101756	0	0.045048	0.0345298	0.00538368	0.00613367	0.0112933	0.0194996	0.00351677	0.00133522	0.0415849	0.0374632	0.0101243	0.00437243	0	0	0.0160926	0.00391778	0.00405372	0.00368507	0	0.00197508	0
HexCer 42:2;2	0.333769	0.476858	0.339343	0.421352	0.394511	0.401679	0.248211	0.279999	0.234918	0.509736	0.255329	0.240192	0.233716	0.20911	0.128798	0.416353	0.650785	0.402372	0.423697	0.346194	0.231673	0.0583838	0.58864	0.436526	0.0591668	0.059606	0.0554258	0.0307723	0.0976705	0.0593709	0.0475336	0.05059	0.058669	0.0707452	0.0411984	0.0381389	0.0958759	0.0930693	0.0559961	0.0440172	0.0307723	0.0307723	0.0607707	0.0428567	0.042395	0.0400812	0.0307723	0.0394236	0.0307723
HexCer 42:3;2	0.193452	0.338724	0.209964	0.285263	0.268439	0.258232	0.111603	0.147935	0.0974376	0.391503	0.12965	0.108231	0.0990951	0.0750406	0.00810727	0.266045	0.548415	0.320895	0.325985	0.264923	0.183715	0.00437329	0.443864	0.36714	0.00219159	0.00273397	0.00197847	0	0.0219231	0.00165945	0.00153556	0.00178811	0.00288919	0.00482336	0.000974825	0.000466067	0.0228458	0.0180304	0.00216628	0.00122718	0	0	0.00859322	0.00110989	0.00110474	0.000942763	0	0.000689411	0
HexCer 44:2;2	0.18864	0.332889	0.205529	0.277099	0.260893	0.246802	0.102623	0.138127	0.0871714	0.380268	0.121198	0.0981946	0.0884055	0.0625098	0	0.257482	0.544769	0.315767	0.320471	0.258277	0.17966	0	0.436435	0.362486	0	0	0	0	0.0182268	0	0	0	0	0.001727	0	0	0.0193267	0.0142676	0	0	0	0	0.00668761	0	0	0	0	0	0
LPC 14:0	0.604476	0.744522	0.673085	0.811611	0.832626	0.580067	0.690951	0.699742	0.688597	0.61485	0.599702	0.695393	0.637362	0.471806	0.368912	0.691839	0.887027	0.910817	0.919965	0.834942	0.668279	0.564021	0.708883	0.552853	0.301521	0.293528	0.28985	0.231441	0.374429	0.339899	0.268261	0.274648	0.289865	0.327738	0.254608	0.463322	0.364338	0.364403	0.289932	0.260729	0.231441	0.231441	0.292172	0.258201	0.257214	0.252055	0.231441	0.250165	0.231441
LPC 16:0	0.740934	0.848847	0.808373	0.851745	0.863108	0.548052	0.717871	0.696181	0.667258	0.54638	0.615847	0.683495	0.616531	0.389076	0.411302	0.727245	0.946777	0.845412	0.868801	0.690343	0.486342	0.379044	0.778395	0.501751	0.275451	0.251399	0.260758	0.208544	0.350208	0.31926	0.234899	0.239971	0.244572	0.295761	0.224767	0.512585	0.339714	0.337234	0.256836	0.229255	0.208544	0.208544	0.263123	0.227639	0.226273	0.221697	0.208544	0.223788	0.208544
LPC 16:1	0.592983	0.704822	0.7157	0.814419	0.861373	0.416086	0.736484	0.716632	0.685937	0.414575	0.605489	0.724828	0.630452	0.338343	0.376507	0.569183	0.809813	0.908763	0.886422	0.729609	0.526046	0.455119	0.544975	0.469144	0.347256	0.320739	0.332923	0.293199	0.411665	0.3961	0.310622	0.313479	0.3159	0.362841	0.304309	0.692492	0.40191	0.39873	0.329191	0.307169	0.293199	0.293199	0.335613	0.306062	0.305395	0.30257	0.293199	0.302407	0.293199
LPC 18:1	0.595707	0.723155	0.709049	0.814475	0.852969	0.458323	0.718003	0.707732	0.676148	0.489172	0.585288	0.712516	0.629949	0.371534	0.356337	0.603752	0.841911	0.889137	0.874995	0.727578	0.516572	0.423365	0.597903	0.487189	0.299884	0.279331	0.287048	0.243614	0.365406	0.341143	0.265614	0.269488	0.274381	0.317534	0.25743	0.633077	0.356258	0.353775	0.284216	0.261099	0.243614	0.243614	0.289817	0.259688	0.258811	0.255285	0.243614	0.255497	0.243614
LPC 18:2	0.57496	0.708553	0.65538	0.76098	0.788334	0.450331	0.637472	0.629545	0.601337	0.494069	0.522051	0.629217	0.552061	0.341575	0.279478	0.598776	0.870448	0.870807	0.874278	0.746337	0.576388	0.466983	0.630463	0.624661	0.420228	0.405412	0.411492	0.377438	0.470082	0.459197	0.395815	0.398949	0.39798	0.433617	0.389078	0.599292	0.463318	0.460148	0.409418	0.39212	0.377438	0.377438	0.414988	0.391043	0.390058	0.386668	0.377438	0.387873	0.377438
LPC 20:3	0.498495	0.62647	0.587881	0.70659	0.751813	0.375604	0.596652	0.591196	0.57789	0.409112	0.488179	0.598876	0.512157	0.297053	0.2284	0.532452	0.813494	0.917981	0.909889	0.823216	0.700832	0.613463	0.530481	0.579762	0.430361	0.418181	0.422856	0.398548	0.473083	0.480552	0.411573	0.413156	0.414064	0.441932	0.407285	0.605507	0.466014	0.462671	0.422017	0.409303	0.398548	0.398548	0.426923	0.408436	0.408189	0.406279	0.398548	0.404489	0.398548
LPC 20:4	0.533621	0.640699	0.641275	0.734888	0.787317	0.331366	0.651612	0.629007	0.609736	0.34151	0.511224	0.646652	0.544815	0.277587	0.256339	0.515424	0.785565	0.911077	0.897149	0.77095	0.618251	0.554825	0.48736	0.558032	0.477562	0.459467	0.468305	0.446195	0.519634	0.529972	0.455668	0.456418	0.455512	0.486915	0.452866	0.733439	0.512165	0.508428	0.466618	0.454246	0.446195	0.446195	0.472131	0.453608	0.453554	0.452222	0.446195	0.44996	0.446195
LPC 22:3	0.750174	0.626237	0.628264	0.242933	0.191873	0.13403	0.114955	0.0147195	0.0572222	0.0474277	0.0130052	0.014766	0.012514	0.00610924	0.00764935	0.57888	0.536125	0.0204558	0.190805	0.0166307	0.012997	0.0114079	0.660629	0.012684	0.0107198	0.0100692	0.010427	0.00979196	0.0174302	0.0500732	0.0100017	0.0100265	0.00993057	0.0109477	0.00993361	0.0156167	0.0117094	0.0116004	0.010334	0.00996595	0.00979196	0.00979196	0.0105094	0.00995439	0.00994403	0.00990274	0.00979196	0.00990173	0.00979196
LPC 22:4	0.249639	0.400359	0.257084	0.373714	0.352236	0.309565	0.208994	0.239129	0.184179	0.421142	0.205883	0.212712	0.180925	0.146328	0.0420339	0.312742	0.606669	0.414574	0.426103	0.349979	0.247846	0.0831667	0.49931	0.627964	0.323923	0.33361	0.322734	0.31692	0.341759	0.321227	0.325909	0.325301	0.340789	0.329578	0.324199	0.202946	0.342658	0.338778	0.328055	0.325226	0.31692	0.31692	0.331914	0.324115	0.325789	0.32683	0.31692	0.315672	0.31692
LPCO- 16:0	0.306028	0.466467	0.313393	0.476156	0.446024	0.547805	0.344458	0.394293	0.360282	0.677286	0.336144	0.356057	0.378296	0.40241	0.228862	0.475501	0.603995	0.424533	0.439367	0.410668	0.270081	0.106228	0.584624	0.479131	0.0588185	0.0584402	0.0558576	0	0.107632	0.0418837	0.0368127	0.0461852	0.040759	0.078384	0.0209445	0.0184924	0.105921	0.106739	0.052353	0.0277071	0	0	0.054706	0.0259588	0.0220636	0.0132999	0	0.0273541	0
LPCO- 16:1	0.259448	0.418383	0.278451	0.405183	0.400443	0.382224	0.235335	0.279735	0.254998	0.501084	0.249537	0.244604	0.234438	0.216039	0.0881173	0.394255	0.64846	0.527905	0.53513	0.523162	0.46137	0.295348	0.52229	0.424531	0.0535908	0.0559649	0.0520829	0.031012	0.0880556	0.0664111	0.0460557	0.0492126	0.0523782	0.0650462	0.0400678	0.0261145	0.0858613	0.0831311	0.0521957	0.0426865	0.031012	0.031012	0.0565621	0.0417802	0.0408883	0.0381916	0.031012	0.040143	0.031012
LPCO- 18:1	0.289052	0.449297	0.298256	0.445397	0.419181	0.47958	0.299805	0.344813	0.30543	0.608948	0.29474	0.307399	0.316535	0.323076	0.171506	0.431712	0.614416	0.427968	0.44118	0.40103	0.275136	0.105912	0.561932	0.506014	0.105614	0.105839	0.103543	0.0625615	0.145233	0.0940178	0.0899979	0.0967642	0.0926537	0.120314	0.0783406	0.053732	0.144391	0.143525	0.101299	0.0833334	0.0625615	0.0625615	0.104782	0.0820085	0.0792224	0.0727996	0.0625615	0.0825353	0.0625615
LPCO- 18:2	0.26856	0.425708	0.278037	0.407433	0.38447	0.391214	0.249299	0.286401	0.238737	0.515704	0.245073	0.252475	0.242523	0.226504	0.101496	0.37138	0.617792	0.423988	0.435986	0.377034	0.265306	0.0941685	0.529415	0.566357	0.206367	0.208829	0.205266	0.183061	0.233349	0.199783	0.199421	0.202662	0.202783	0.215086	0.193072	0.124488	0.233737	0.230944	0.20547	0.195878	0.183061	0.183061	0.209899	0.194946	0.19388	0.190722	0.183061	0.193081	0.183061
LPCO- 18:3	0.30704	0.44903	0.327396	0.506918	0.529909	0.472754	0.384143	0.425171	0.452228	0.536118	0.382543	0.406036	0.392015	0.374514	0.180778	0.505376	0.676825	0.786082	0.794673	0.868958	0.871616	0.769632	0.507555	0.466739	0.194537	0.193317	0.192976	0.150969	0.236346	0.231961	0.178789	0.185879	0.176486	0.213008	0.166814	0.111559	0.230489	0.230716	0.189923	0.171926	0.150969	0.150969	0.191467	0.170723	0.167453	0.160306	0.150969	0.17239	0.150969
LPCO- 20:3	0.572501	0.600017	0.619855	0.708102	0.708642	0.51487	0.66678	0.638676	0.598009	0.234235	0.840758	0.565876	0.509501	0.225361	0.786633	0.440969	0.584319	0.692914	0.654978	0.481244	0.386145	0.375666	0.523327	0.207886	0.229267	0.150444	0.195545	0.125378	0.340168	0.298424	0.142307	0.146764	0.138525	0.250994	0.134922	0.177986	0.323653	0.317704	0.180445	0.138062	0.125378	0.125378	0.194352	0.137402	0.13518	0.130508	0.125378	0.139039	0.125378
LPCO- 20:4	0.705606	0.756394	0.642533	0.613941	0.58856	0.525936	0.468498	0.435852	0.463961	0.527233	0.375629	0.425358	0.409984	0.392479	0.204527	0.756726	0.857885	0.638671	0.746819	0.672803	0.622291	0.542644	0.806717	0.684732	0.496014	0.491031	0.496064	0.452484	0.52278	0.529103	0.480826	0.488532	0.463993	0.508119	0.468318	0.307751	0.518015	0.518492	0.491022	0.473628	0.452484	0.452484	0.49243	0.472788	0.468278	0.459268	0.452484	0.47732	0.452484
LPE 16:0	0.86819	0.920572	0.871666	0.797673	0.779181	0.525068	0.635616	0.584334	0.560958	0.464077	0.560689	0.560847	0.501439	0.305102	0.393956	0.778808	0.977702	0.704485	0.777434	0.553207	0.385444	0.288574	0.89336	0.511178	0.331695	0.305613	0.316948	0.272731	0.398721	0.38071	0.29324	0.296789	0.300359	0.347924	0.285662	0.42288	0.38825	0.384898	0.313196	0.289069	0.272731	0.272731	0.320098	0.287769	0.286925	0.283572	0.272731	0.283828	0.272731
LPE 16:1	0.897507	0.920631	0.91911	0.810841	0.805855	0.473229	0.669034	0.602789	0.5833	0.354972	0.606767	0.579424	0.506074	0.249544	0.452426	0.754325	0.947227	0.732062	0.793638	0.548754	0.389923	0.32438	0.842762	0.367493	0.266728	0.228692	0.247608	0.205541	0.342428	0.33266	0.21983	0.222104	0.225963	0.282382	0.214698	0.440136	0.329266	0.324883	0.242024	0.217029	0.205541	0.205541	0.250642	0.216072	0.215677	0.213581	0.205541	0.212698	0.205541
LPE 18:0	0.488161	0.622491	0.496855	0.672727	0.653096	0.556422	0.567591	0.574399	0.535701	0.5819	0.515522	0.559542	0.51625	0.42936	0.323709	0.552582	0.745697	0.677392	0.699616	0.599148	0.441578	0.33322	0.647973	0.900404	0.69597	0.689699	0.689043	0.638572	0.736797	0.700772	0.672061	0.677978	0.675947	0.712096	0.659626	0.503981	0.733828	0.733057	0.688419	0.665214	0.638572	0.638572	0.690935	0.663281	0.661356	0.655043	0.638572	0.658021	0.638572
LPE 18:1	0.921788	0.934203	0.917003	0.774991	0.755665	0.473059	0.621379	0.550483	0.533154	0.366551	0.549595	0.527554	0.464264	0.24578	0.407895	0.776332	0.94932	0.64998	0.733823	0.483018	0.327453	0.256362	0.885588	0.39802	0.282474	0.250587	0.265773	0.225823	0.350663	0.341018	0.241126	0.243543	0.24765	0.29701	0.235643	0.404902	0.33877	0.334963	0.261281	0.238136	0.225823	0.225823	0.268818	0.237109	0.236695	0.234457	0.225823	0.233456	0.225823
LPE 18:2	0.739381	0.841051	0.764092	0.770856	0.759978	0.531837	0.602363	0.581154	0.550826	0.538998	0.526121	0.560554	0.504923	0.336341	0.334412	0.722342	0.953519	0.732775	0.782486	0.603833	0.427755	0.301348	0.838103	0.549094	0.291968	0.277586	0.279796	0.236701	0.356865	0.329237	0.260906	0.2646	0.276512	0.310351	0.252312	0.401594	0.348012	0.345314	0.279084	0.256227	0.236701	0.236701	0.284526	0.254469	0.254215	0.251276	0.236701	0.247772	0.236701
LPE 18:3	0.827922	0.887143	0.864067	0.770136	0.7825	0.438194	0.609291	0.561824	0.562963	0.444692	0.459512	0.562527	0.49767	0.29635	0.255501	0.781439	0.980847	0.776161	0.845832	0.66664	0.514196	0.420967	0.818539	0.369965	0.171261	0.156585	0.162087	0.129638	0.227698	0.228683	0.146129	0.149246	0.152697	0.185835	0.13983	0.460576	0.217378	0.214993	0.159795	0.142627	0.129638	0.129638	0.164716	0.141597	0.140808	0.13803	0.129638	0.138988	0.129638
LPE 20:1	0.523737	0.634664	0.50321	0.497709	0.467463	0.427149	0.30243	0.30778	0.285071	0.519984	0.255487	0.280975	0.266502	0.240558	0.104246	0.57861	0.791536	0.465551	0.53158	0.429573	0.321666	0.162267	0.738648	0.4735	0.122956	0.129593	0.120663	0.0965768	0.159161	0.136413	0.115622	0.118633	0.130112	0.135552	0.10877	0.113507	0.155732	0.153869	0.123038	0.111874	0.0965768	0.0965768	0.126022	0.110454	0.110325	0.108166	0.0965768	0.105195	0.0965768
LPE 20:2	0.759483	0.846709	0.766019	0.736043	0.716874	0.526969	0.554247	0.530112	0.504298	0.520253	0.500588	0.501958	0.455285	0.305283	0.329351	0.732532	0.951299	0.677603	0.739672	0.559714	0.40326	0.275396	0.868719	0.476071	0.209744	0.194762	0.197118	0.155081	0.276743	0.249826	0.178075	0.18158	0.195354	0.228381	0.169904	0.297535	0.26728	0.26447	0.19634	0.173622	0.155081	0.155081	0.202005	0.171897	0.171808	0.169261	0.155081	0.165248	0.155081
LPE 20:3	0.929554	0.933526	0.932217	0.779643	0.764141	0.462673	0.633842	0.559821	0.543558	0.342107	0.564333	0.53697	0.471776	0.236661	0.430886	0.771293	0.933903	0.649257	0.728843	0.472147	0.314023	0.2519	0.870028	0.331389	0.232165	0.196998	0.213905	0.172762	0.305036	0.2945	0.187427	0.189752	0.195124	0.247422	0.182161	0.397279	0.29214	0.288291	0.208891	0.184552	0.172762	0.172762	0.216746	0.183537	0.183223	0.181215	0.172762	0.179893	0.172762
LPE 20:4	0.932014	0.939048	0.943465	0.80674	0.798818	0.464015	0.672379	0.596867	0.584768	0.349522	0.577726	0.583148	0.511056	0.266417	0.425934	0.781937	0.94178	0.700972	0.777883	0.527856	0.364322	0.311029	0.854164	0.381705	0.302545	0.269269	0.285218	0.24334	0.372395	0.365657	0.259455	0.262039	0.265801	0.3178	0.253654	0.481155	0.359677	0.356292	0.280462	0.256287	0.24334	0.24334	0.287555	0.255223	0.254731	0.252298	0.24334	0.251532	0.24334
LPE 20:5	0.871386	0.900235	0.909941	0.859743	0.862317	0.500799	0.753445	0.68916	0.666117	0.361742	0.686419	0.672512	0.588823	0.307626	0.521758	0.732522	0.909783	0.795788	0.838454	0.598282	0.421305	0.377489	0.789457	0.453323	0.40529	0.364366	0.384173	0.333565	0.484791	0.469213	0.352909	0.35593	0.359781	0.423164	0.346011	0.558464	0.471254	0.467545	0.378376	0.349154	0.333565	0.333565	0.386363	0.347882	0.347296	0.344353	0.333565	0.343336	0.333565
LPE 22:1	0.18864	0.332889	0.205529	0.277099	0.260893	0.246802	0.102623	0.138127	0.0871714	0.380268	0.121198	0.0981946	0.0884055	0.0625098	0	0.257482	0.544769	0.315767	0.320471	0.258277	0.17966	0	0.436435	0.362486	0	0	0	0	0.0182268	0	0	0	0	0.001727	0	0	0.0193267	0.0142676	0	0	0	0	0.00668761	0	0	0	0	0	0
LPE 22:2	0.498574	0.595764	0.465663	0.42453	0.389251	0.371263	0.219771	0.221501	0.197989	0.456645	0.194454	0.188236	0.178814	0.163965	0.063721	0.532352	0.753302	0.383956	0.455243	0.349429	0.265149	0.103675	0.71466	0.406625	0.06113	0.0660185	0.0595096	0.0445844	0.0915848	0.0758782	0.0566558	0.0584198	0.0676547	0.070082	0.0524161	0.0319899	0.0888023	0.0859502	0.0614057	0.0543521	0.0445844	0.0445844	0.0654213	0.0533935	0.0535107	0.0524109	0.0445844	0.0494965	0.0445844
LPE 22:3	0.887372	0.916049	0.884217	0.748861	0.72816	0.468245	0.577914	0.5168	0.495373	0.391145	0.513592	0.489193	0.431965	0.228911	0.370585	0.761593	0.957318	0.631472	0.712704	0.471027	0.317254	0.224349	0.888942	0.377541	0.209982	0.180816	0.194543	0.157943	0.276846	0.264966	0.17181	0.174059	0.17884	0.22395	0.166793	0.344861	0.265723	0.261549	0.1904	0.169064	0.157943	0.157943	0.198303	0.168116	0.167773	0.165819	0.157943	0.164825	0.157943
LPE 22:4	0.902938	0.931556	0.907552	0.778615	0.764517	0.477222	0.615818	0.553086	0.537086	0.400366	0.533914	0.531679	0.470118	0.256939	0.37931	0.783323	0.970525	0.678329	0.758201	0.521538	0.363752	0.279104	0.886993	0.384954	0.230181	0.201594	0.214788	0.175678	0.298186	0.287944	0.191495	0.194165	0.198759	0.24523	0.185694	0.392642	0.286543	0.282862	0.210661	0.188308	0.175678	0.175678	0.217985	0.187257	0.186755	0.184386	0.175678	0.183851	0.175678
LPE 22:5	0.933835	0.946647	0.942659	0.803922	0.793955	0.476368	0.660341	0.588807	0.578	0.377309	0.563531	0.574018	0.507084	0.275872	0.411467	0.797939	0.956829	0.694554	0.775171	0.530922	0.366644	0.303877	0.87517	0.368957	0.259868	0.229259	0.243275	0.200549	0.330394	0.321082	0.218097	0.221048	0.226063	0.275981	0.211671	0.447401	0.317776	0.314675	0.238892	0.214568	0.200549	0.200549	0.245648	0.213403	0.212848	0.210217	0.200549	0.209605	0.200549
LPE 22:6	0.943834	0.943517	0.951823	0.805968	0.797903	0.462689	0.677673	0.598882	0.591702	0.348334	0.569346	0.589914	0.518782	0.279947	0.418876	0.794305	0.934436	0.692715	0.775252	0.527227	0.363249	0.317866	0.854298	0.380501	0.313312	0.282186	0.296642	0.253745	0.381499	0.375669	0.271397	0.274281	0.278334	0.328934	0.265002	0.496411	0.368782	0.366014	0.292242	0.267898	0.253745	0.253745	0.298487	0.266739	0.266167	0.263467	0.253745	0.26283	0.253745
LPEO- 16:1	0.262196	0.409918	0.275707	0.361607	0.341681	0.336766	0.189842	0.225012	0.178576	0.463372	0.195929	0.186757	0.179118	0.155377	0.0669936	0.347681	0.605455	0.377818	0.390166	0.325446	0.226194	0.0493526	0.515075	0.415894	0.0409282	0.0416293	0.0394523	0.0251437	0.0693328	0.0403618	0.0350348	0.0370468	0.0395731	0.048064	0.0311449	0.0337088	0.069054	0.0653882	0.0394873	0.0328531	0.0251437	0.0251437	0.0449862	0.0322405	0.0317163	0.0300204	0.0251437	0.0309628	0.0251437
LPEO- 18:1	0.213697	0.362716	0.228805	0.31928	0.300089	0.308186	0.150986	0.18994	0.141734	0.441787	0.16499	0.150255	0.146032	0.129773	0.0445704	0.302873	0.562222	0.340851	0.347595	0.291401	0.199646	0.0214475	0.471206	0.388509	0.0115893	0.0122076	0.0108779	0	0.0364307	0.00837561	0.00745745	0.00918379	0.00973736	0.0171427	0.00436887	0.00336601	0.0368945	0.0329872	0.0105838	0.00570181	0	0	0.0163429	0.0052924	0.00469921	0.00317737	0	0.00497905	0
LPEO- 18:2	0.22911	0.378825	0.242716	0.335488	0.316063	0.322873	0.165643	0.204578	0.158191	0.453982	0.178207	0.165856	0.16039	0.144716	0.0527154	0.321449	0.578713	0.359905	0.36882	0.313739	0.221333	0.0440971	0.489325	0.402165	0.0253882	0.0272881	0.0243655	0.0116637	0.0521124	0.0232827	0.0209031	0.0227434	0.0258884	0.0321883	0.0172964	0.0110499	0.0521752	0.0485357	0.0246915	0.0188837	0.0116637	0.0116637	0.0300345	0.0182898	0.0178696	0.0163834	0.0116637	0.0169146	0.0116637
LPEO- 20:1	0.332771	0.469226	0.336206	0.389039	0.366242	0.349533	0.205998	0.231901	0.190997	0.465597	0.20288	0.194388	0.184832	0.157933	0.0695195	0.403651	0.659193	0.395223	0.422531	0.344595	0.248095	0.0731004	0.575206	0.419105	0.0486902	0.049394	0.0470632	0.032695	0.0781279	0.0535222	0.0426638	0.0446116	0.0476716	0.0560907	0.0388031	0.0414232	0.0771047	0.0734408	0.0472263	0.0405074	0.032695	0.032695	0.0526716	0.03987	0.0394173	0.0378009	0.032695	0.0383338	0.032695
LPEO- 20:2	0.336168	0.497342	0.337097	0.519563	0.488436	0.536555	0.391568	0.42997	0.388495	0.648329	0.363746	0.402245	0.399935	0.402368	0.217132	0.475676	0.646211	0.49035	0.509426	0.458298	0.311436	0.157853	0.598054	0.718512	0.367375	0.370836	0.365075	0.316518	0.404492	0.351	0.351201	0.358613	0.356142	0.383803	0.337334	0.218856	0.404089	0.404225	0.364383	0.343399	0.316518	0.316518	0.366202	0.341542	0.338816	0.331566	0.316518	0.339187	0.316518
LPEO- 22:1	0.197238	0.343579	0.213203	0.292099	0.274555	0.265976	0.117781	0.15556	0.105253	0.397673	0.13702	0.117037	0.106479	0.0840672	0.0130638	0.272222	0.551729	0.326163	0.331552	0.271547	0.18791	0.00947162	0.453009	0.368691	0.0039605	0.00704272	0.00318707	0	0.0261159	0.00337226	0.00339414	0.00348537	0.0103982	0.00821353	0.0024961	0	0.0266114	0.0221338	0.00472919	0.00295358	0	0	0.0105089	0.00254461	0.00306412	0.00339302	0	0	0
LPG 16:1	0.249076	0.404518	0.263093	0.377603	0.360298	0.361896	0.213847	0.251608	0.208226	0.49164	0.216911	0.213533	0.207926	0.189627	0.0789614	0.353996	0.610102	0.419418	0.428633	0.379061	0.285525	0.110371	0.504751	0.486746	0.113793	0.11189	0.113495	0.0955615	0.138971	0.112129	0.10697	0.110176	0.102302	0.120128	0.101847	0.0681543	0.139416	0.135866	0.111438	0.104007	0.0955615	0.0955615	0.1172	0.103635	0.101885	0.0984008	0.0955615	0.10548	0.0955615
LPG 18:1	0.218749	0.368705	0.233453	0.327856	0.308031	0.320523	0.160766	0.200506	0.152872	0.453912	0.174014	0.161014	0.157707	0.143465	0.0535598	0.312001	0.56558	0.345991	0.353152	0.298243	0.203782	0.0260552	0.478524	0.393415	0.0139766	0.0149765	0.0130717	0	0.0403174	0.0101461	0.00906851	0.0111063	0.0123692	0.0204251	0.00535764	0.00395756	0.0406153	0.0369649	0.0128625	0.00696533	0	0	0.018374	0.00644776	0.00579632	0.00403615	0	0.00585407	0
LPG 18:2	0.18864	0.332889	0.205529	0.277099	0.260893	0.246802	0.102623	0.138127	0.0871714	0.380268	0.121198	0.0981946	0.0884055	0.0625098	0	0.257482	0.544769	0.315767	0.320471	0.258277	0.17966	0	0.436435	0.362486	0	0	0	0	0.0182268	0	0	0	0	0.001727	0	0	0.0193267	0.0142676	0	0	0	0	0.00668761	0	0	0	0	0	0
LPG 20:2	0.18864	0.332889	0.205529	0.277099	0.260893	0.246802	0.102623	0.138127	0.0871714	0.380268	0.121198	0.0981946	0.0884055	0.0625098	0	0.257482	0.544769	0.315767	0.320471	0.258277	0.17966	0	0.436435	0.362486	0	0	0	0	0.0182268	0	0	0	0	0.001727	0	0	0.0193267	0.0142676	0	0	0	0	0.00668761	0	0	0	0	0	0
LPG 20:3	0.189474	0.333934	0.206276	0.27855	0.262215	0.248648	0.104075	0.139799	0.0889014	0.381956	0.122716	0.099998	0.0901348	0.0645691	0.00124497	0.258907	0.545475	0.316782	0.321552	0.259561	0.18046	0.000902641	0.438048	0.363106	0.000377434	0.000671168	0.000303726	0	0.0189801	0.000321375	0.00032346	0.000332154	0.000990947	0.00234529	0.000237877	0	0.0200225	0.0150183	0.00045069	0.000281474	0	0	0.00705231	0.000242501	0.000292009	0.000323353	0	0	0
LPG 22:6	0.195254	0.340849	0.211661	0.288257	0.27124	0.262752	0.115152	0.151659	0.101373	0.396168	0.132726	0.11188	0.10332	0.0799369	0.0114298	0.269357	0.549644	0.322591	0.327828	0.267178	0.185061	0.00575791	0.446069	0.369211	0.00301762	0.00341101	0.00278946	0	0.0231102	0.00222213	0.00201023	0.00241936	0.00310776	0.00584036	0.00121877	0.00078333	0.0240136	0.0192673	0.00284585	0.00156599	0	0	0.00924696	0.00143761	0.00134162	0.00101409	0	0.00115871	0
LPI 16:0	0.233515	0.383945	0.255748	0.343313	0.328791	0.305607	0.172947	0.209669	0.162145	0.439942	0.176308	0.173199	0.162544	0.131172	0.0441671	0.318068	0.588199	0.376986	0.382797	0.32143	0.224727	0.0471336	0.480524	0.390125	0.0175004	0.0183867	0.0164788	0.00668254	0.0434508	0.0178771	0.0135806	0.0149476	0.0174327	0.0232591	0.0108927	0.0387371	0.0434531	0.0394099	0.0166494	0.0120762	0.00668254	0.00668254	0.0224312	0.011629	0.0113275	0.0102351	0.00668254	0.0105703	0.00668254
LPI 16:1	0.283179	0.44125	0.290738	0.430804	0.405428	0.423785	0.27996	0.316698	0.269382	0.547468	0.269142	0.283165	0.276537	0.264625	0.127552	0.393239	0.622744	0.432043	0.445696	0.386287	0.265059	0.0963059	0.5427	0.603595	0.242501	0.243629	0.241434	0.213292	0.270612	0.232704	0.233131	0.237535	0.23344	0.252122	0.225085	0.146384	0.271139	0.268853	0.240562	0.228589	0.213292	0.213292	0.244782	0.227604	0.225791	0.221294	0.213292	0.226947	0.213292
LPI 18:0	0.273111	0.426335	0.291772	0.393912	0.378426	0.363781	0.225219	0.261949	0.219187	0.48863	0.22885	0.223905	0.215473	0.185834	0.0903461	0.371103	0.628357	0.431763	0.441068	0.384648	0.286267	0.111018	0.523809	0.435557	0.0585332	0.0570041	0.0568238	0.0382568	0.0895814	0.060797	0.0501129	0.0529529	0.0515931	0.0666758	0.0451385	0.0536449	0.0888588	0.0853497	0.0557132	0.0472779	0.0382568	0.0382568	0.061375	0.0466871	0.0455549	0.0428646	0.0382568	0.0466683	0.0382568
LPI 18:1	0.25352	0.409418	0.271866	0.383059	0.367655	0.363322	0.216343	0.256707	0.21483	0.492033	0.222653	0.219496	0.212407	0.190814	0.0842862	0.360754	0.613438	0.426318	0.4338	0.386319	0.290671	0.115883	0.512472	0.433631	0.0542874	0.0550862	0.052774	0.0338251	0.0853168	0.0550239	0.0468453	0.0496953	0.0510638	0.0632061	0.0415777	0.0420551	0.0846538	0.0814644	0.052447	0.0438695	0.0338251	0.0338251	0.0575531	0.0431282	0.0422077	0.0396767	0.0338251	0.0421458	0.0338251
LPI 20:2	0.18864	0.332889	0.205529	0.277099	0.260893	0.246802	0.102623	0.138127	0.0871714	0.380268	0.121198	0.0981946	0.0884055	0.0625098	0	0.257482	0.544769	0.315767	0.320471	0.258277	0.17966	0	0.436435	0.362486	0	0	0	0	0.0182268	0	0	0	0	0.001727	0	0	0.0193267	0.0142676	0	0	0	0	0.00668761	0	0	0	0	0	0
LPI 20:3	0.503468	0.613432	0.498268	0.500819	0.474396	0.402607	0.301985	0.304551	0.263291	0.435337	0.330937	0.253785	0.229754	0.142339	0.197109	0.504802	0.782476	0.489503	0.528744	0.396847	0.303108	0.139999	0.700564	0.412054	0.0888762	0.072806	0.0807691	0.0607034	0.135165	0.115778	0.0681554	0.069587	0.0708532	0.0976377	0.0652926	0.0626327	0.130418	0.124995	0.0781256	0.0665611	0.0607034	0.0607034	0.0866331	0.0661048	0.0657177	0.0644217	0.0607034	0.0650134	0.0607034
LPI 20:4	0.227676	0.380065	0.242081	0.343142	0.324393	0.327431	0.173657	0.213824	0.16731	0.457365	0.186667	0.1764	0.168249	0.151591	0.0553012	0.322622	0.583113	0.37503	0.382669	0.329762	0.236908	0.0605855	0.491238	0.421016	0.0480602	0.0515082	0.0467892	0.0337667	0.0754728	0.0462854	0.0439406	0.0455997	0.0518621	0.0556169	0.0402408	0.0248795	0.0753779	0.0718655	0.0479811	0.0419096	0.0337667	0.0337667	0.0529596	0.041154	0.0410648	0.0398974	0.0337667	0.0384507	0.0337667
LPI 22:3	0.190632	0.335382	0.207313	0.280566	0.264052	0.251216	0.106098	0.142127	0.091311	0.3843	0.124828	0.10251	0.0925434	0.0674385	0.00298072	0.260886	0.546444	0.31819	0.323051	0.261346	0.181571	0.00216111	0.440286	0.36396	0.000903654	0.00160691	0.000727183	0	0.0200297	0.000769436	0.000774429	0.000795244	0.00237253	0.00320728	0.000569527	0	0.020992	0.0160647	0.00107904	0.000673907	0	0	0.00756058	0.000580596	0.00069913	0.000774174	0	0	0
PA 32:0	0.27751	0.350448	0.285767	0.49247	0.522555	0.555763	0.490824	0.532905	0.615602	0.532201	0.479748	0.540451	0.552586	0.593827	0.347796	0.535027	0.415323	0.733357	0.74365	0.910714	0.9362	0.954672	0.379886	0.208102	0.0911388	0.0995897	0.0848816	0	0.159175	0.127229	0.0597029	0.0726556	0.0854124	0.129354	0.0356108	0.0250329	0.147357	0.15605	0.0846218	0.0460956	0	0	0.0767073	0.0425397	0.0387775	0.0278707	0	0.037029	0
PA 34:1	0.742334	0.816197	0.768535	0.840893	0.856164	0.596192	0.753209	0.727571	0.749108	0.551156	0.633596	0.737901	0.676901	0.522765	0.411611	0.78892	0.886239	0.923501	0.972843	0.884863	0.755027	0.716642	0.754735	0.617551	0.50817	0.49909	0.496821	0.431142	0.575045	0.558519	0.473024	0.480602	0.48909	0.534958	0.45729	0.557687	0.563389	0.565454	0.496104	0.464319	0.431142	0.431142	0.495767	0.461673	0.45984	0.452937	0.431142	0.454273	0.431142
PA 34:2	0.572266	0.651799	0.665634	0.766078	0.823877	0.443585	0.731585	0.715596	0.746984	0.448868	0.549806	0.753687	0.680214	0.484051	0.315818	0.644288	0.724346	0.939566	0.946133	0.902792	0.766978	0.757079	0.502417	0.402596	0.3377	0.333303	0.329171	0.275241	0.395916	0.389596	0.310528	0.317023	0.326166	0.361867	0.297178	0.643486	0.384732	0.387552	0.329053	0.303124	0.275241	0.275241	0.327317	0.300862	0.299378	0.293701	0.275241	0.294664	0.275241
PA 36:2	0.635798	0.715157	0.700276	0.79995	0.842118	0.517964	0.742406	0.725079	0.755906	0.493533	0.601274	0.748331	0.680843	0.503656	0.369532	0.705688	0.796468	0.96123	0.982884	0.933011	0.813884	0.793468	0.606474	0.49035	0.408057	0.39974	0.397905	0.33763	0.471894	0.463105	0.375843	0.383013	0.390228	0.433868	0.361291	0.585197	0.460064	0.462444	0.396886	0.367759	0.33763	0.33763	0.396044	0.365385	0.363538	0.357054	0.33763	0.359302	0.33763
PA 36:3	0.316566	0.396953	0.315141	0.548278	0.567915	0.568953	0.542886	0.579749	0.645908	0.53191	0.517664	0.59935	0.584538	0.613127	0.34854	0.54394	0.460454	0.765126	0.781128	0.913171	0.906199	0.927714	0.433642	0.450869	0.384305	0.406547	0.376523	0.295608	0.449318	0.41418	0.359463	0.369602	0.408633	0.424769	0.336454	0.209628	0.437905	0.446926	0.384449	0.346868	0.295608	0.295608	0.373911	0.342103	0.341678	0.334468	0.295608	0.324516	0.295608
PA 36:4	0.247339	0.316393	0.255854	0.437432	0.475557	0.397237	0.40931	0.438726	0.509179	0.357411	0.402864	0.456608	0.425976	0.423853	0.218993	0.43454	0.437762	0.762552	0.770788	0.909468	0.965818	0.985241	0.334506	0.332272	0.301782	0.320029	0.2963	0.246311	0.350033	0.350968	0.28786	0.293441	0.326717	0.331763	0.27364	0.169036	0.339444	0.345035	0.303771	0.280198	0.246311	0.246311	0.296299	0.276812	0.277578	0.274197	0.246311	0.262065	0.246311
PA 38:3	0.364342	0.439392	0.338124	0.614242	0.569681	0.876892	0.68796	0.743209	0.779448	0.875469	0.633055	0.751167	0.818622	0.956129	0.626802	0.653458	0.272213	0.376897	0.406142	0.490269	0.297699	0.315538	0.53187	0.372196	0.165445	0.186816	0.152972	0	0.267787	0.121796	0.110155	0.132621	0.169901	0.225452	0.0667514	0.0430261	0.257053	0.274144	0.155951	0.0857886	0	0	0.140344	0.0787683	0.0734559	0.05544	0	0.0636447	0
PA 38:5	0.315179	0.395296	0.313139	0.553905	0.564416	0.658537	0.560387	0.614449	0.687829	0.629102	0.550152	0.630095	0.641873	0.71136	0.426291	0.590073	0.406467	0.690835	0.706527	0.861789	0.829017	0.852364	0.466806	0.246542	0.11528	0.144025	0.104031	0	0.205443	0.135559	0.0808355	0.0940829	0.152503	0.168191	0.051352	0.0244298	0.191051	0.203464	0.114032	0.0646264	0	0	0.100311	0.0584365	0.0582197	0.0497629	0	0.0361368	0
PC 28:0	0.773787	0.844882	0.826753	0.922064	0.938469	0.648916	0.860334	0.832064	0.835135	0.551843	0.772448	0.830606	0.76429	0.546459	0.578433	0.781795	0.866978	0.944006	0.967477	0.837422	0.661977	0.634288	0.746373	0.545471	0.460086	0.433199	0.44103	0.360275	0.549911	0.512653	0.405112	0.413704	0.421703	0.490807	0.387902	0.575626	0.535602	0.536976	0.436742	0.39553	0.360275	0.360275	0.438993	0.392774	0.39048	0.382731	0.360275	0.386113	0.360275
PC 30:0	0.842336	0.899841	0.879908	0.931011	0.938567	0.667697	0.855122	0.819708	0.826945	0.566273	0.76221	0.816283	0.75615	0.549682	0.579889	0.838565	0.904587	0.909974	0.952162	0.806804	0.628468	0.5979	0.816408	0.503461	0.40178	0.376335	0.382467	0.299639	0.49493	0.455391	0.346217	0.355119	0.366237	0.433876	0.328345	0.52818	0.479868	0.481649	0.378582	0.336265	0.299639	0.299639	0.380443	0.333336	0.331137	0.323376	0.299639	0.326044	0.299639
PC 30:1	0.631287	0.723719	0.71204	0.876912	0.910893	0.599325	0.84352	0.830884	0.832968	0.526177	0.75271	0.837522	0.765961	0.544077	0.543923	0.674875	0.771565	0.974089	0.966692	0.878275	0.711413	0.691292	0.601842	0.55868	0.492154	0.467559	0.474828	0.398213	0.574759	0.54066	0.441281	0.44957	0.455095	0.521308	0.424731	0.624932	0.561845	0.563334	0.470767	0.432066	0.398213	0.398213	0.472517	0.42947	0.427115	0.41944	0.398213	0.423403	0.398213
PC 32:0	0.908362	0.950319	0.916052	0.920604	0.910488	0.702785	0.826987	0.786479	0.79833	0.598458	0.737765	0.778242	0.732356	0.56265	0.577967	0.900384	0.931521	0.833823	0.902404	0.746004	0.568642	0.532199	0.904957	0.476053	0.345914	0.324556	0.326856	0.239788	0.441682	0.395716	0.290573	0.300229	0.315838	0.380201	0.271111	0.437731	0.426267	0.428949	0.323902	0.279735	0.239788	0.239788	0.324725	0.276459	0.274301	0.266209	0.239788	0.267998	0.239788
PC 32:1	0.694842	0.774995	0.770522	0.898299	0.928497	0.604034	0.855068	0.833197	0.834925	0.516114	0.763416	0.837063	0.764154	0.529302	0.561227	0.712458	0.809298	0.966432	0.968803	0.856365	0.683868	0.663461	0.650687	0.522788	0.457849	0.430197	0.439212	0.362589	0.544371	0.510855	0.404378	0.412403	0.418757	0.487053	0.388329	0.614042	0.530536	0.531634	0.434711	0.395442	0.362589	0.362589	0.437151	0.392899	0.390684	0.383344	0.362589	0.386858	0.362589
PC 32:2	0.637778	0.725151	0.721331	0.878181	0.91278	0.58674	0.84767	0.831113	0.830388	0.504194	0.758264	0.837071	0.762487	0.527551	0.553318	0.665405	0.765988	0.96752	0.958242	0.85871	0.688468	0.671637	0.593578	0.547225	0.494576	0.467098	0.476527	0.401259	0.577462	0.544498	0.442331	0.450253	0.454613	0.522775	0.426538	0.638125	0.564425	0.565489	0.471923	0.433537	0.401259	0.401259	0.47429	0.431083	0.428773	0.421355	0.401259	0.42544	0.401259
PC 32:3	0.74175	0.815644	0.811036	0.907736	0.933521	0.598994	0.850098	0.820911	0.820057	0.508001	0.754778	0.822671	0.74771	0.505979	0.552857	0.737943	0.848923	0.954939	0.96716	0.833144	0.656673	0.629726	0.694165	0.523149	0.4523	0.423597	0.433542	0.36024	0.538122	0.5075	0.399416	0.406838	0.413068	0.480163	0.384448	0.614827	0.524232	0.524706	0.429008	0.391095	0.36024	0.36024	0.432144	0.388694	0.38669	0.37989	0.36024	0.382758	0.36024
PC 34:1	0.726497	0.800841	0.794684	0.909157	0.935087	0.621596	0.862774	0.83794	0.841836	0.528287	0.769742	0.841133	0.77089	0.54166	0.572166	0.740906	0.825051	0.95832	0.968546	0.850767	0.676284	0.656923	0.682713	0.519269	0.451634	0.424403	0.432685	0.35341	0.540261	0.504748	0.397102	0.405493	0.413027	0.481925	0.380318	0.601427	0.526029	0.527463	0.428299	0.387756	0.35341	0.35341	0.430423	0.385077	0.382816	0.37523	0.35341	0.37866	0.35341
PC 34:2	0.64707	0.732447	0.728668	0.879894	0.913979	0.588545	0.847551	0.830001	0.830716	0.504787	0.757338	0.836065	0.761834	0.528185	0.552566	0.673824	0.772132	0.967776	0.961024	0.860985	0.692147	0.675743	0.602352	0.541539	0.488445	0.461322	0.470388	0.394985	0.571722	0.539175	0.436267	0.4442	0.449152	0.516879	0.420414	0.632967	0.558521	0.559655	0.465907	0.427442	0.394985	0.394985	0.468171	0.42496	0.422688	0.415305	0.394985	0.419154	0.394985
PC 34:3	0.701989	0.779321	0.771279	0.897407	0.924494	0.608767	0.854915	0.831135	0.833197	0.517943	0.761897	0.835488	0.763193	0.534486	0.560372	0.71761	0.809765	0.958222	0.964857	0.850804	0.679295	0.660782	0.658658	0.553192	0.494819	0.467844	0.476544	0.399615	0.579397	0.546408	0.441993	0.450109	0.455667	0.523736	0.425739	0.624317	0.565864	0.567089	0.472147	0.432947	0.399615	0.399615	0.474352	0.430386	0.428099	0.420581	0.399615	0.424305	0.399615
PC 34:4	0.693291	0.767304	0.781345	0.878757	0.915062	0.531043	0.827978	0.797338	0.79019	0.437217	0.736116	0.799995	0.714913	0.441737	0.531652	0.667982	0.810929	0.954804	0.950892	0.810522	0.637595	0.613836	0.618965	0.47998	0.435056	0.401926	0.415952	0.352184	0.516904	0.494329	0.383285	0.389067	0.392775	0.459095	0.371492	0.644016	0.503388	0.50248	0.410725	0.376744	0.352184	0.352184	0.415382	0.374854	0.373249	0.367786	0.352184	0.37002	0.352184
PC 34:5	0.638044	0.714112	0.721821	0.858673	0.892486	0.550921	0.818765	0.796255	0.786075	0.420213	0.784621	0.786227	0.705042	0.435739	0.595984	0.617577	0.759089	0.95569	0.936997	0.813941	0.664165	0.647716	0.580735	0.479972	0.454998	0.414759	0.433084	0.364178	0.543422	0.516269	0.39601	0.402061	0.404448	0.480414	0.383843	0.5757	0.529228	0.527879	0.426447	0.389248	0.364178	0.364178	0.432127	0.387359	0.385557	0.379757	0.364178	0.382887	0.364178
PC 36:2	0.653134	0.737329	0.732754	0.882627	0.915681	0.594682	0.850211	0.832356	0.833881	0.509122	0.760524	0.838189	0.764893	0.533499	0.557013	0.680518	0.774438	0.966863	0.961726	0.861774	0.693022	0.677328	0.609229	0.541667	0.488244	0.461248	0.470081	0.393623	0.572235	0.538926	0.435653	0.443737	0.449004	0.517099	0.419506	0.628667	0.558915	0.560181	0.465622	0.426663	0.393623	0.393623	0.467761	0.424132	0.421829	0.414329	0.393623	0.418213	0.393623
PC 36:3	0.618825	0.707936	0.698361	0.870828	0.904172	0.60002	0.845496	0.832896	0.83463	0.515028	0.764044	0.838405	0.767164	0.545094	0.561183	0.65971	0.748228	0.966832	0.956361	0.87019	0.706637	0.693179	0.584716	0.561368	0.510836	0.48464	0.492857	0.414722	0.594237	0.559073	0.458245	0.466629	0.471722	0.540217	0.441517	0.62287	0.581219	0.582767	0.488499	0.448931	0.414722	0.414722	0.490273	0.446319	0.443905	0.436097	0.414722	0.440259	0.414722
PC 36:4	0.677482	0.754778	0.756859	0.879687	0.913834	0.567113	0.84094	0.81601	0.8178	0.48442	0.73682	0.824761	0.747141	0.506393	0.529368	0.687336	0.792197	0.960036	0.961029	0.847746	0.677983	0.661789	0.617876	0.532887	0.486433	0.459751	0.469001	0.398102	0.566458	0.539533	0.436568	0.44387	0.448315	0.513178	0.421868	0.652332	0.553363	0.554166	0.464703	0.428397	0.398102	0.398102	0.467158	0.426078	0.424001	0.417152	0.398102	0.420471	0.398102
PC 36:5	0.63858	0.720692	0.724118	0.863497	0.901768	0.55127	0.832042	0.810797	0.81226	0.475062	0.727331	0.821441	0.742956	0.502479	0.517106	0.656819	0.764773	0.962513	0.956043	0.853424	0.687073	0.67275	0.57826	0.537857	0.496917	0.470661	0.480126	0.410829	0.574154	0.548657	0.448419	0.455626	0.458529	0.522857	0.434005	0.663726	0.56157	0.562349	0.475737	0.4404	0.410829	0.410829	0.478133	0.438174	0.436017	0.429145	0.410829	0.433027	0.410829
PC 36:6	0.532335	0.619294	0.597197	0.783603	0.820424	0.550775	0.774639	0.766838	0.786855	0.505731	0.656069	0.789418	0.726164	0.563004	0.441922	0.61946	0.672257	0.927385	0.927011	0.894594	0.76393	0.764075	0.505447	0.630793	0.59965	0.587644	0.588638	0.51729	0.661108	0.63895	0.562019	0.570828	0.571057	0.62615	0.5447	0.65103	0.650984	0.654282	0.586152	0.55236	0.51729	0.51729	0.584663	0.549808	0.546916	0.538298	0.51729	0.544603	0.51729
PC 38:2	0.621098	0.715877	0.695827	0.875476	0.907744	0.631	0.846379	0.840291	0.849946	0.56224	0.758115	0.848165	0.784274	0.586931	0.552096	0.692629	0.75981	0.97622	0.971439	0.905577	0.744803	0.728123	0.609373	0.550291	0.471908	0.45166	0.454854	0.371791	0.557786	0.518054	0.420747	0.430134	0.439558	0.504455	0.401949	0.586349	0.544428	0.547193	0.451704	0.410279	0.371791	0.371791	0.45192	0.407255	0.404789	0.396393	0.371791	0.399919	0.371791
PC 38:3	0.625281	0.715627	0.705932	0.87637	0.91034	0.606241	0.849386	0.837646	0.84109	0.526804	0.762944	0.844049	0.774119	0.554128	0.559026	0.671703	0.756102	0.971459	0.962266	0.878177	0.71234	0.697312	0.593139	0.548206	0.48843	0.463256	0.470604	0.391394	0.572965	0.536659	0.435943	0.44457	0.450489	0.51853	0.418782	0.616584	0.559766	0.561556	0.466387	0.426381	0.391394	0.391394	0.467906	0.423697	0.421244	0.413298	0.391394	0.417523	0.391394
PC 38:4	0.631501	0.717497	0.711205	0.874631	0.907895	0.594989	0.849804	0.834266	0.836106	0.511938	0.758519	0.842122	0.769659	0.544769	0.555096	0.66675	0.752606	0.961896	0.954227	0.862	0.693372	0.681252	0.589292	0.562033	0.515218	0.489643	0.497496	0.420073	0.597531	0.563102	0.463382	0.471686	0.476873	0.544258	0.446766	0.64025	0.584591	0.586207	0.493298	0.454135	0.420073	0.420073	0.494927	0.451529	0.449157	0.44142	0.420073	0.445392	0.420073
PC 38:5	0.619097	0.705387	0.702441	0.864647	0.900784	0.57552	0.841621	0.82543	0.82731	0.49872	0.742782	0.835777	0.761372	0.533361	0.536052	0.653074	0.744381	0.960566	0.951222	0.860013	0.692264	0.680762	0.570174	0.561966	0.519882	0.494758	0.502929	0.428524	0.598835	0.567685	0.47001	0.478009	0.481645	0.547595	0.454065	0.657431	0.586324	0.587771	0.498684	0.461133	0.428524	0.428524	0.500384	0.458671	0.456293	0.448726	0.428524	0.453049	0.428524
PC 38:6	0.366028	0.451589	0.356581	0.621817	0.62651	0.685913	0.641587	0.675788	0.73396	0.65741	0.58901	0.692611	0.695724	0.74106	0.440967	0.611022	0.468936	0.742293	0.764884	0.878251	0.820527	0.840163	0.481416	0.598178	0.508032	0.521802	0.501083	0.399055	0.57389	0.519055	0.473713	0.488522	0.503974	0.549252	0.44466	0.286144	0.564272	0.574613	0.503084	0.457471	0.399055	0.399055	0.492927	0.452887	0.44892	0.435963	0.399055	0.442751	0.399055
PC 38:7	0.554515	0.643139	0.629128	0.814248	0.853594	0.569865	0.805236	0.797617	0.815743	0.519409	0.68956	0.81725	0.753755	0.573291	0.478941	0.637994	0.689863	0.948709	0.943432	0.902435	0.759915	0.758152	0.520132	0.58231	0.539957	0.523839	0.527128	0.451554	0.609252	0.582016	0.497275	0.506536	0.506975	0.5681	0.479372	0.63963	0.598043	0.601224	0.523621	0.487258	0.451554	0.451554	0.522822	0.484672	0.481586	0.472661	0.451554	0.47994	0.451554
PC 38:8	0.287035	0.360874	0.286612	0.483236	0.508909	0.412662	0.466876	0.476742	0.52304	0.381257	0.419411	0.493715	0.457725	0.43536	0.226324	0.433245	0.476186	0.748656	0.763905	0.84526	0.861013	0.869794	0.344715	0.666749	0.664803	0.668858	0.663455	0.616862	0.688245	0.698006	0.651539	0.658354	0.651188	0.682502	0.638154	0.411649	0.68306	0.686451	0.663427	0.644088	0.616862	0.616862	0.659652	0.642272	0.63959	0.632193	0.616862	0.639032	0.616862
PC 40:2	0.450533	0.518302	0.425186	0.64743	0.633757	0.811291	0.668394	0.71164	0.784204	0.783951	0.622433	0.721932	0.762339	0.861104	0.538997	0.734311	0.45406	0.631274	0.674409	0.795613	0.705133	0.726365	0.595362	0.319312	0.14258	0.162564	0.131542	0	0.240244	0.14514	0.0953929	0.114482	0.150277	0.198761	0.0580735	0.0364526	0.226416	0.240956	0.135005	0.0744808	0	0	0.121234	0.068284	0.0640996	0.0490365	0	0.0539212	0
PC 40:3	0.528599	0.629813	0.589483	0.800079	0.834892	0.629241	0.785106	0.794466	0.827037	0.605607	0.674353	0.815112	0.769152	0.647619	0.464247	0.677491	0.686297	0.948187	0.950829	0.958607	0.831086	0.822985	0.551575	0.559865	0.463527	0.459081	0.45226	0.366892	0.537801	0.500054	0.42337	0.434523	0.444444	0.498086	0.401438	0.533079	0.526082	0.531618	0.451296	0.411118	0.366892	0.366892	0.447436	0.407685	0.404603	0.394654	0.366892	0.400096	0.366892
PC 40:4	0.591279	0.686446	0.669258	0.861368	0.8954	0.615632	0.84166	0.835994	0.843142	0.543681	0.756458	0.844235	0.778812	0.577746	0.552075	0.660206	0.729903	0.969346	0.958193	0.894653	0.735785	0.72351	0.57224	0.569132	0.507284	0.485222	0.490437	0.408799	0.590064	0.551935	0.456206	0.465454	0.47138	0.538353	0.437895	0.607005	0.577298	0.579805	0.486629	0.445995	0.408799	0.408799	0.487183	0.443154	0.440485	0.431956	0.408799	0.436785	0.408799
PC 40:5	0.591458	0.685628	0.672679	0.86336	0.897889	0.607098	0.845922	0.838441	0.842407	0.532616	0.759077	0.847001	0.778916	0.568981	0.555396	0.651195	0.725703	0.96532	0.951904	0.880476	0.716035	0.704628	0.564497	0.571584	0.51703	0.49374	0.499846	0.419302	0.599473	0.561462	0.465553	0.474518	0.480143	0.547426	0.447733	0.625057	0.586799	0.589045	0.495907	0.455624	0.419302	0.419302	0.496782	0.452849	0.450267	0.441962	0.419302	0.446516	0.419302
PC 40:6	0.576742	0.671073	0.650407	0.845226	0.879358	0.608569	0.830047	0.825104	0.836915	0.547755	0.731517	0.838661	0.77525	0.589883	0.523827	0.657623	0.714593	0.959218	0.952107	0.90036	0.74602	0.737497	0.559202	0.592694	0.535121	0.517417	0.520035	0.439229	0.612713	0.57675	0.487851	0.497315	0.502904	0.56588	0.469089	0.62119	0.600643	0.603772	0.51695	0.477392	0.439229	0.439229	0.516439	0.474487	0.471731	0.462947	0.439229	0.46796	0.439229
PC 40:7	0.553218	0.646491	0.621818	0.828651	0.861915	0.615394	0.820661	0.818992	0.835	0.551761	0.729415	0.832395	0.773727	0.60375	0.526655	0.647508	0.687464	0.950517	0.942938	0.907213	0.763423	0.760526	0.541914	0.596218	0.544259	0.527513	0.529571	0.446351	0.621188	0.58432	0.496952	0.506957	0.511642	0.575754	0.477309	0.599419	0.609244	0.612892	0.526383	0.485984	0.446351	0.446351	0.525282	0.483003	0.479979	0.470644	0.446351	0.47671	0.446351
PC 40:8	0.539635	0.606122	0.672456	0.682055	0.742578	0.260319	0.670962	0.633779	0.635353	0.371961	0.344718	0.701249	0.623223	0.389772	0.138043	0.544469	0.617113	0.690447	0.698124	0.567394	0.321548	0.298113	0.37543	0.317656	0.240234	0.242115	0.238861	0.208086	0.268706	0.261478	0.229963	0.234701	0.232252	0.251398	0.221172	0.845385	0.263405	0.265656	0.238252	0.225011	0.208086	0.208086	0.236811	0.223866	0.222058	0.217364	0.208086	0.222629	0.208086
PC 42:11	0.575528	0.66883	0.673036	0.825336	0.874449	0.515453	0.789783	0.778144	0.784892	0.45981	0.690711	0.789082	0.711788	0.475378	0.472131	0.618095	0.744059	0.982439	0.965215	0.891661	0.746551	0.726234	0.526921	0.471719	0.411236	0.386601	0.395819	0.332086	0.486082	0.466639	0.366291	0.373048	0.375225	0.436225	0.353022	0.616273	0.473658	0.474126	0.391421	0.358885	0.332086	0.332086	0.394019	0.356891	0.35479	0.348386	0.332086	0.352734	0.332086
PC 42:2	0.791026	0.680897	0.664743	0.332954	0.275699	0.274831	0.218641	0.13116	0.181798	0.187708	0.113411	0.133619	0.142312	0.164816	0.105717	0.67549	0.566273	0.0836686	0.256591	0.107046	0.0781406	0.0820145	0.73621	0.0618038	0.0283109	0.0340092	0.0257995	0	0.052917	0.0608045	0.019451	0.0229407	0.0341009	0.039668	0.0121357	0.00654473	0.045144	0.0481848	0.0274772	0.0153948	0	0	0.0243871	0.0140022	0.0136066	0.0111274	0	0.00968104	0
PC 42:3	0.449485	0.54285	0.457531	0.729011	0.728034	0.822927	0.768812	0.808759	0.866668	0.827472	0.668083	0.828187	0.854532	0.905527	0.550526	0.733363	0.493614	0.726393	0.751496	0.850145	0.711781	0.725071	0.559896	0.495453	0.32273	0.334681	0.313824	0.182014	0.410567	0.318604	0.27487	0.29504	0.308343	0.373466	0.237409	0.265018	0.399253	0.412741	0.312893	0.25372	0.182014	0.182014	0.301152	0.248338	0.242075	0.224455	0.182014	0.240562	0.182014
PC 42:4	0.407355	0.499958	0.416392	0.672666	0.685745	0.725069	0.6892	0.726713	0.791688	0.71835	0.613938	0.744327	0.754291	0.78796	0.465719	0.674841	0.513951	0.788689	0.809435	0.926487	0.849647	0.86146	0.514851	0.485157	0.344565	0.355776	0.337103	0.226617	0.421039	0.358822	0.305207	0.321898	0.334289	0.389099	0.27379	0.252958	0.409905	0.42095	0.337046	0.287513	0.226617	0.226617	0.327073	0.282892	0.27787	0.263269	0.226617	0.275279	0.226617
PC 42:5	0.393279	0.480125	0.396875	0.651106	0.663782	0.683963	0.670965	0.70099	0.761759	0.667038	0.594503	0.720479	0.721901	0.747467	0.438653	0.637248	0.501062	0.781124	0.802655	0.909885	0.843191	0.860616	0.485092	0.57296	0.473261	0.482729	0.467047	0.365107	0.538539	0.487812	0.437795	0.453225	0.459378	0.512923	0.408766	0.322153	0.528879	0.538874	0.466614	0.421456	0.365107	0.365107	0.457443	0.417299	0.412336	0.398312	0.365107	0.410838	0.365107
PC 42:6	0.495548	0.615051	0.494592	0.763595	0.75661	0.814638	0.738121	0.776951	0.814024	0.808646	0.686985	0.77805	0.782607	0.802083	0.525215	0.7418	0.650946	0.81736	0.844225	0.906366	0.787149	0.755817	0.665835	0.65275	0.445185	0.453126	0.434844	0.320666	0.530192	0.453871	0.400893	0.41715	0.434211	0.490726	0.369407	0.280309	0.519302	0.528713	0.435429	0.383247	0.320666	0.320666	0.427611	0.378348	0.373923	0.359864	0.320666	0.368219	0.320666
PC 42:7	0.480004	0.565943	0.511823	0.727268	0.753813	0.619493	0.723393	0.7338	0.777649	0.576604	0.638056	0.752634	0.717835	0.643856	0.444828	0.642479	0.614997	0.889051	0.901296	0.941585	0.856878	0.865747	0.516231	0.594152	0.532641	0.531075	0.52319	0.437919	0.598658	0.56643	0.495644	0.507191	0.513731	0.56639	0.473129	0.470535	0.587882	0.594191	0.52234	0.483054	0.437919	0.437919	0.517222	0.479641	0.47619	0.465589	0.437919	0.472643	0.437919
PC 42:8	0.367452	0.450083	0.353349	0.614487	0.613092	0.654668	0.639105	0.662192	0.706085	0.626871	0.570162	0.68028	0.676323	0.708545	0.419982	0.577664	0.463293	0.704794	0.729837	0.810163	0.736498	0.753679	0.463598	0.738882	0.678557	0.687926	0.673456	0.579071	0.729983	0.682249	0.647463	0.661516	0.66361	0.712865	0.620524	0.40119	0.723089	0.732064	0.673567	0.632363	0.579071	0.579071	0.664985	0.628485	0.623847	0.610534	0.579071	0.621716	0.579071
PC 42:9	0.624735	0.681663	0.660668	0.806923	0.817152	0.623387	0.762954	0.74697	0.74297	0.4161	0.839497	0.708793	0.650614	0.434595	0.700959	0.608899	0.707913	0.886168	0.87608	0.77893	0.687973	0.681967	0.621298	0.448909	0.436371	0.388156	0.410125	0.328446	0.538134	0.501166	0.365606	0.372901	0.376829	0.466419	0.351221	0.34007	0.522078	0.520935	0.401922	0.35758	0.328446	0.328446	0.408184	0.355374	0.353212	0.346433	0.328446	0.350571	0.328446
PC 44:10	0.578134	0.676847	0.677911	0.81345	0.864744	0.481621	0.768876	0.754642	0.76166	0.467086	0.626155	0.775826	0.695883	0.466376	0.390609	0.625534	0.766254	0.971058	0.96233	0.884666	0.728829	0.698095	0.528809	0.511628	0.432552	0.415106	0.420922	0.36536	0.495625	0.483159	0.396973	0.403191	0.40344	0.454374	0.384739	0.676812	0.484969	0.485491	0.417694	0.390151	0.36536	0.36536	0.419573	0.388344	0.38631	0.380232	0.36536	0.384636	0.36536
PC 44:11	0.433119	0.535496	0.467162	0.708697	0.723626	0.61001	0.657452	0.675084	0.673653	0.458279	0.76736	0.633259	0.586893	0.436096	0.606765	0.507102	0.642618	0.899351	0.869749	0.855453	0.811908	0.781586	0.526156	0.542597	0.472329	0.434616	0.451179	0.37565	0.560629	0.527352	0.412857	0.420283	0.421423	0.500929	0.39837	0.256953	0.547629	0.546656	0.444429	0.404764	0.37565	0.37565	0.449645	0.402631	0.400228	0.393101	0.37565	0.398427	0.37565
PC 44:3	0.432649	0.552991	0.409553	0.69938	0.654968	0.852656	0.711547	0.7504	0.752852	0.890845	0.629768	0.747916	0.784639	0.861592	0.539815	0.673059	0.505187	0.533053	0.566307	0.581913	0.378476	0.33257	0.623007	0.82115	0.579019	0.584806	0.572504	0.44702	0.647802	0.538796	0.534043	0.553876	0.547846	0.61953	0.498295	0.327494	0.643238	0.653877	0.568676	0.51378	0.44702	0.44702	0.560796	0.509248	0.501737	0.482913	0.44702	0.506258	0.44702
PC 44:8	0.205882	0.258046	0.184556	0.358054	0.32631	0.455405	0.358047	0.412207	0.426359	0.416722	0.374019	0.444454	0.426196	0.50743	0.306697	0.351549	0.175019	0.250787	0.266984	0.317047	0.197517	0.222364	0.398407	0.153406	0.0929801	0.165341	0.0748224	0	0.185598	0.07917	0.0796837	0.0818255	0.244118	0.15232	0.0586006	0	0.171433	0.184979	0.111027	0.0693407	0	0	0.0898546	0.0597396	0.0719359	0.0796575	0	0	0
PCO- 28:0	0.536563	0.665626	0.537061	0.790214	0.772656	0.882152	0.76178	0.804842	0.838262	0.931994	0.666603	0.805903	0.834625	0.882507	0.529915	0.813524	0.671441	0.742852	0.781435	0.830502	0.658535	0.6037	0.726135	0.60443	0.302564	0.311809	0.2944	0.167416	0.391196	0.293745	0.255899	0.27566	0.28336	0.35028	0.219806	0.238034	0.381386	0.392399	0.292224	0.235465	0.167416	0.167416	0.283861	0.230505	0.223935	0.20637	0.167416	0.224942	0.167416
PCO- 30:0	0.799081	0.89494	0.837385	0.918389	0.917857	0.689193	0.805035	0.786871	0.775882	0.631352	0.738087	0.769357	0.715507	0.526164	0.546756	0.82025	0.953643	0.89927	0.934496	0.787757	0.600539	0.521643	0.855128	0.560172	0.361614	0.337625	0.343358	0.264945	0.453856	0.407111	0.309009	0.317477	0.328194	0.392247	0.292065	0.459044	0.440503	0.440863	0.339645	0.299568	0.264945	0.264945	0.343214	0.296797	0.294704	0.287357	0.264945	0.289986	0.264945
PCO- 30:1	0.706131	0.81841	0.770422	0.917277	0.932855	0.675019	0.833284	0.826375	0.81581	0.622228	0.765493	0.815468	0.754524	0.550208	0.558895	0.754817	0.890667	0.961714	0.969531	0.85438	0.669377	0.603287	0.750317	0.582884	0.412041	0.387332	0.393761	0.313669	0.503478	0.457027	0.358729	0.367457	0.376269	0.443128	0.341358	0.523257	0.490382	0.491043	0.389746	0.349044	0.313669	0.313669	0.392937	0.346267	0.343956	0.336196	0.313669	0.33971	0.313669
PCO- 32:0	0.880687	0.947694	0.876863	0.875458	0.85175	0.69891	0.737627	0.708288	0.704118	0.638061	0.670683	0.686057	0.650156	0.50933	0.513264	0.883206	0.97319	0.767159	0.840748	0.674888	0.495518	0.411321	0.954737	0.501975	0.27752	0.259344	0.260499	0.182196	0.368147	0.318608	0.228155	0.236885	0.252306	0.30876	0.210544	0.337261	0.354816	0.356018	0.258088	0.218347	0.182196	0.182196	0.260467	0.215353	0.213484	0.206293	0.182196	0.207527	0.182196
PCO- 32:1	0.753562	0.85184	0.813688	0.922996	0.937595	0.656	0.83367	0.815968	0.806898	0.594229	0.75422	0.806671	0.742118	0.525957	0.54932	0.776094	0.913733	0.951135	0.96877	0.83401	0.648001	0.585685	0.77393	0.564027	0.408372	0.382127	0.390094	0.31364	0.497985	0.457327	0.355683	0.363824	0.371348	0.437802	0.33948	0.541104	0.484652	0.484898	0.385791	0.346651	0.31364	0.31364	0.389425	0.344075	0.341878	0.33457	0.31364	0.338028	0.31364
PCO- 32:2	0.651719	0.764951	0.72689	0.898168	0.92376	0.643895	0.835567	0.83085	0.824996	0.595791	0.754157	0.82873	0.763257	0.555815	0.538902	0.712126	0.839199	0.980478	0.97793	0.883252	0.705521	0.654254	0.675298	0.597466	0.460149	0.43717	0.443163	0.365103	0.545723	0.504609	0.409632	0.418291	0.424775	0.490171	0.39245	0.577971	0.533238	0.534306	0.43929	0.400053	0.365103	0.365103	0.441702	0.397361	0.394925	0.387019	0.365103	0.391209	0.365103
PCO- 34:0	0.59475	0.682547	0.544347	0.520676	0.469294	0.524034	0.33693	0.343277	0.330627	0.588517	0.299394	0.317852	0.320729	0.34281	0.186405	0.662708	0.765649	0.383614	0.472082	0.371968	0.245533	0.105947	0.828812	0.403701	0.0513445	0.0687285	0.0454876	0	0.106798	0.0565841	0.0373528	0.042457	0.0792072	0.0759514	0.0244724	0.00904494	0.100475	0.10232	0.0525638	0.0303878	0	0	0.0510114	0.0272015	0.0282576	0.0258459	0	0.0133794	0
PCO- 34:1	0.743173	0.85477	0.796799	0.899146	0.906651	0.656122	0.784152	0.772961	0.757132	0.621091	0.71405	0.756773	0.698746	0.501092	0.510282	0.774995	0.940547	0.915521	0.937556	0.799964	0.61319	0.524455	0.807098	0.563549	0.351142	0.327733	0.33409	0.261943	0.438729	0.395703	0.302029	0.309769	0.318445	0.379494	0.286591	0.476916	0.426342	0.425987	0.330353	0.293424	0.261943	0.261943	0.334566	0.290932	0.288942	0.282133	0.261943	0.284943	0.261943
PCO- 34:2	0.651712	0.775615	0.726572	0.893023	0.914595	0.642671	0.810627	0.809016	0.79452	0.607853	0.740011	0.79983	0.735682	0.527763	0.524155	0.708766	0.86889	0.967029	0.964234	0.858244	0.675934	0.603934	0.701035	0.599875	0.424681	0.400643	0.407774	0.333477	0.510144	0.467801	0.374979	0.383087	0.388997	0.453291	0.358935	0.544795	0.49818	0.49827	0.403673	0.366029	0.333477	0.333477	0.407313	0.363528	0.361227	0.353826	0.333477	0.357901	0.333477
PCO- 34:3	0.652673	0.775554	0.705428	0.884162	0.896198	0.687374	0.798361	0.801397	0.793503	0.642341	0.74988	0.787413	0.733203	0.561863	0.540286	0.73144	0.868619	0.957704	0.96453	0.878758	0.715819	0.645158	0.734756	0.64266	0.460113	0.438958	0.4434	0.362966	0.547097	0.501125	0.409771	0.418874	0.426385	0.491276	0.391705	0.48512	0.535005	0.535976	0.439854	0.399697	0.362966	0.362966	0.442409	0.396853	0.394332	0.38609	0.362966	0.390315	0.362966
PCO- 34:4	0.531399	0.671257	0.609495	0.763895	0.800124	0.536872	0.679059	0.692647	0.705603	0.637907	0.499209	0.719575	0.668168	0.545907	0.250677	0.681226	0.805522	0.900653	0.914795	0.886131	0.720034	0.638351	0.60836	0.560556	0.323218	0.332641	0.319095	0.261583	0.37768	0.350215	0.304487	0.312575	0.324387	0.349186	0.288104	0.557581	0.369873	0.373167	0.321181	0.295375	0.261583	0.261583	0.318649	0.292631	0.290763	0.283828	0.261583	0.285471	0.261583
PCO- 34:5	0.309895	0.32781	0.365665	0.484735	0.472207	0.368754	0.48379	0.472	0.393376	0.0582427	0.75557	0.380581	0.334581	0.0567067	0.792741	0.130685	0.265981	0.385399	0.301621	0.117314	0.0211121	0.0185743	0.271273	0.0287206	0.0964652	0.0111684	0.0585966	0	0.205909	0.144526	0.00649479	0.00774759	0.0106341	0.114013	0.00398817	0.0023785	0.191532	0.183916	0.0445499	0.00509519	0	0	0.0603142	0.00465826	0.00442663	0.00346999	0	0.0035183	0
PCO- 36:0	0.254376	0.410405	0.265783	0.388991	0.364443	0.407935	0.230798	0.276735	0.233487	0.537594	0.23979	0.239802	0.241574	0.242436	0.118062	0.376468	0.586711	0.382444	0.392616	0.347688	0.233645	0.0611995	0.53186	0.424914	0.031475	0.0371089	0.0288125	0	0.0697355	0.0234496	0.0214183	0.0254199	0.0361848	0.0452507	0.013247	0.0075572	0.068561	0.0669524	0.0302764	0.0168698	0	0	0.0335448	0.0153873	0.0147711	0.0118074	0	0.0111787	0
PCO- 36:1	0.60413	0.751554	0.648802	0.8232	0.826255	0.693243	0.707368	0.728681	0.720058	0.725892	0.644495	0.713426	0.680628	0.570697	0.440968	0.737439	0.872792	0.871523	0.888246	0.826163	0.656087	0.546215	0.763936	0.592725	0.294639	0.287112	0.282347	0.20434	0.376872	0.320842	0.254192	0.264049	0.276824	0.326818	0.234807	0.357625	0.366672	0.368666	0.281065	0.243354	0.20434	0.20434	0.282016	0.240235	0.237753	0.22936	0.20434	0.233114	0.20434
PCO- 36:2	0.631696	0.763639	0.708149	0.881462	0.903096	0.644134	0.79297	0.797231	0.782064	0.62272	0.726706	0.786264	0.725573	0.526452	0.510586	0.702234	0.868067	0.961697	0.956638	0.859017	0.67825	0.59761	0.699476	0.582611	0.38311	0.360824	0.366642	0.29275	0.469093	0.424639	0.334516	0.34269	0.349985	0.412161	0.318354	0.511429	0.457297	0.457423	0.362874	0.325496	0.29275	0.29275	0.366445	0.32295	0.32071	0.313386	0.29275	0.317169	0.29275
PCO- 36:3	0.629508	0.754462	0.708844	0.890118	0.914138	0.640846	0.816191	0.816736	0.801492	0.598231	0.754194	0.806915	0.741616	0.528867	0.540128	0.688117	0.846187	0.974147	0.96405	0.863529	0.683642	0.616845	0.674717	0.596353	0.433521	0.407799	0.415904	0.340426	0.520381	0.47708	0.382095	0.390234	0.395987	0.462461	0.365988	0.547348	0.508242	0.50831	0.411517	0.373111	0.340426	0.340426	0.415279	0.370603	0.368283	0.360835	0.340426	0.364971	0.340426
PCO- 36:4	0.632888	0.750979	0.702022	0.869372	0.896763	0.626677	0.801325	0.799565	0.803163	0.616238	0.688703	0.806893	0.745712	0.568923	0.459437	0.722038	0.842264	0.973542	0.981213	0.909377	0.741231	0.685322	0.670678	0.62648	0.469622	0.456213	0.456848	0.383254	0.544528	0.509882	0.428512	0.437378	0.44291	0.498467	0.411001	0.588802	0.533477	0.535412	0.454425	0.418742	0.383254	0.383254	0.455127	0.416037	0.41346	0.405286	0.383254	0.410062	0.383254
PCO- 36:6	0.454474	0.565918	0.470442	0.729436	0.740518	0.736273	0.723689	0.757603	0.807225	0.751326	0.626712	0.775714	0.773093	0.781865	0.449624	0.705661	0.606194	0.835839	0.858443	0.940421	0.833084	0.820255	0.574714	0.613196	0.445046	0.456325	0.438207	0.333142	0.517392	0.457154	0.408542	0.424254	0.435031	0.486795	0.378637	0.358841	0.507435	0.517144	0.438583	0.391738	0.333142	0.333142	0.429912	0.387297	0.382578	0.368619	0.333142	0.379401	0.333142
PCO- 38:1	0.385836	0.540421	0.384307	0.548246	0.510736	0.623533	0.415838	0.464604	0.433927	0.724408	0.413749	0.42811	0.446896	0.471149	0.304347	0.554163	0.649906	0.462005	0.485998	0.44792	0.290307	0.136551	0.672526	0.487489	0.0754561	0.0805974	0.0685539	0	0.140682	0.0609781	0.0476551	0.0574782	0.0726088	0.10344	0.0288019	0.0188434	0.136144	0.138623	0.0689808	0.0370601	0	0	0.0690137	0.0340563	0.0316398	0.0236928	0	0.0278733	0
PCO- 38:2	0.649144	0.766338	0.649456	0.752634	0.748065	0.678773	0.624734	0.638492	0.666542	0.738556	0.51811	0.638163	0.624744	0.599001	0.317637	0.818553	0.877479	0.805437	0.869141	0.85081	0.728337	0.632682	0.817207	0.55058	0.246372	0.257049	0.240737	0.165537	0.314313	0.272245	0.220336	0.231254	0.24654	0.27942	0.198956	0.272888	0.304725	0.309538	0.242416	0.208371	0.165537	0.165537	0.238874	0.204923	0.202225	0.193077	0.165537	0.197154	0.165537
PCO- 38:3	0.635161	0.763726	0.707178	0.882616	0.90455	0.64831	0.800847	0.803486	0.793861	0.629705	0.720655	0.797852	0.73775	0.54854	0.500136	0.713652	0.863299	0.967208	0.967086	0.87766	0.699676	0.626411	0.697046	0.614848	0.427734	0.408262	0.41245	0.337391	0.51028	0.467877	0.381152	0.389758	0.395941	0.456946	0.364192	0.539779	0.498811	0.499598	0.409023	0.371684	0.337391	0.337391	0.41162	0.369054	0.366594	0.358755	0.337391	0.363261	0.337391
PCO- 38:4	0.612021	0.745604	0.688095	0.87556	0.898004	0.642813	0.794271	0.799886	0.785355	0.621892	0.726534	0.790949	0.72978	0.535209	0.50762	0.688793	0.851072	0.96532	0.95794	0.867953	0.690047	0.61356	0.679576	0.616251	0.427812	0.406329	0.411919	0.337807	0.511051	0.467523	0.380171	0.388482	0.394284	0.456509	0.36377	0.532639	0.499725	0.500041	0.408185	0.371018	0.337807	0.337807	0.411421	0.368474	0.366093	0.358497	0.337807	0.362835	0.337807
PCO- 38:5	0.576011	0.711438	0.636908	0.850108	0.870326	0.669498	0.7788	0.792464	0.791915	0.659888	0.707329	0.788919	0.738324	0.590959	0.486215	0.69738	0.818773	0.963119	0.962714	0.915068	0.758473	0.691	0.667726	0.660536	0.471352	0.458103	0.457949	0.37844	0.550372	0.505965	0.427679	0.437406	0.443983	0.502512	0.408563	0.506837	0.539621	0.541763	0.455454	0.417003	0.37844	0.37844	0.456152	0.414057	0.411242	0.402361	0.37844	0.407685	0.37844
PCO- 38:6	0.602682	0.728687	0.675402	0.874971	0.900338	0.650454	0.819499	0.823757	0.822035	0.640146	0.713617	0.830006	0.771434	0.598803	0.489815	0.703357	0.812057	0.966652	0.965596	0.898311	0.71823	0.663422	0.649825	0.659834	0.502083	0.488117	0.488632	0.409484	0.57936	0.536103	0.458313	0.46794	0.473461	0.532371	0.439375	0.599561	0.568611	0.57099	0.486001	0.447741	0.409484	0.409484	0.486414	0.444839	0.441997	0.433101	0.409484	0.438588	0.409484
PCO- 38:7	0.480912	0.597006	0.534789	0.719876	0.756812	0.527376	0.669211	0.676467	0.704768	0.56526	0.528251	0.701367	0.650358	0.546197	0.286304	0.628955	0.722724	0.921223	0.934625	0.943538	0.840059	0.800006	0.52969	0.666972	0.536915	0.538882	0.533256	0.474188	0.581581	0.570464	0.515855	0.524498	0.520781	0.559959	0.4994	0.579372	0.574325	0.577619	0.532369	0.50663	0.474188	0.474188	0.529954	0.504387	0.501212	0.492566	0.474188	0.501022	0.474188
PCO- 40:1	0.292982	0.454069	0.300799	0.45578	0.427167	0.501953	0.309852	0.361579	0.32466	0.62546	0.312877	0.327905	0.335188	0.35176	0.189314	0.446678	0.607459	0.427457	0.440912	0.408895	0.276392	0.112365	0.58464	0.462632	0.05981	0.0696224	0.0554261	0.00935641	0.110177	0.047929	0.043971	0.0502486	0.069138	0.08118	0.0309049	0.0178426	0.107452	0.108059	0.0582248	0.0367191	0.00935641	0.00935641	0.0591346	0.0342697	0.0334693	0.0289262	0.00935641	0.0268498	0.00935641
PCO- 40:3	0.799653	0.832447	0.722843	0.642774	0.605283	0.588399	0.486726	0.453708	0.491673	0.583158	0.390373	0.443786	0.441791	0.448321	0.247775	0.855568	0.883357	0.581043	0.71042	0.627243	0.555294	0.478713	0.913394	0.51233	0.284078	0.288266	0.280862	0.223522	0.33158	0.31663	0.263998	0.272828	0.273264	0.306453	0.247662	0.177024	0.323346	0.326417	0.279993	0.254779	0.223522	0.223522	0.278293	0.252556	0.249479	0.24125	0.223522	0.249863	0.223522
PCO- 40:4	0.548637	0.699638	0.612005	0.813933	0.833107	0.643058	0.719298	0.740408	0.735629	0.680548	0.635827	0.736421	0.691149	0.560923	0.409955	0.686448	0.835351	0.926089	0.928248	0.883598	0.722626	0.628347	0.675153	0.631155	0.379824	0.372601	0.369119	0.297323	0.45318	0.409167	0.34345	0.352579	0.36057	0.409091	0.325523	0.460327	0.443785	0.445551	0.367705	0.333433	0.297323	0.297323	0.368479	0.330634	0.328099	0.319951	0.297323	0.324496	0.297323
PCO- 40:5	0.544863	0.696123	0.607421	0.812936	0.831818	0.645217	0.720174	0.741343	0.736516	0.682092	0.637402	0.736998	0.69245	0.563712	0.412069	0.684005	0.831803	0.926018	0.927821	0.884547	0.72461	0.630942	0.671316	0.64275	0.393332	0.385409	0.382812	0.310611	0.46581	0.42206	0.356759	0.366059	0.371997	0.422255	0.338703	0.464082	0.456615	0.458362	0.38097	0.346653	0.310611	0.310611	0.381845	0.343916	0.341163	0.332721	0.310611	0.338404	0.310611
PCO- 40:6	0.56544	0.709937	0.635262	0.83966	0.86078	0.636816	0.754714	0.768459	0.757029	0.64529	0.679548	0.762662	0.707571	0.545057	0.453753	0.67266	0.834594	0.947926	0.94298	0.877133	0.709169	0.624603	0.662867	0.658087	0.446557	0.432148	0.433669	0.362085	0.521928	0.47987	0.405544	0.41409	0.419307	0.474539	0.388706	0.51835	0.512094	0.512966	0.431043	0.396146	0.362085	0.362085	0.433137	0.393554	0.391056	0.383181	0.362085	0.387902	0.362085
PCO- 40:7	0.573882	0.713823	0.643465	0.847553	0.870191	0.641339	0.771009	0.78244	0.775417	0.648551	0.683527	0.781017	0.725917	0.56488	0.456482	0.684102	0.829051	0.955365	0.952791	0.890543	0.721225	0.644945	0.658572	0.666087	0.467806	0.454264	0.455338	0.381683	0.542293	0.500867	0.426902	0.435915	0.440009	0.496248	0.409294	0.543551	0.532402	0.53382	0.452627	0.417062	0.381683	0.381683	0.45408	0.414407	0.41166	0.40327	0.381683	0.408965	0.381683
PCO- 40:8	0.502721	0.641614	0.552057	0.759429	0.783873	0.609422	0.686843	0.705963	0.722502	0.661369	0.569774	0.717848	0.677183	0.588038	0.334019	0.671728	0.776873	0.91885	0.932205	0.932418	0.805399	0.735624	0.612145	0.691222	0.484012	0.485623	0.478571	0.409915	0.540116	0.510522	0.457628	0.467507	0.468037	0.511086	0.43878	0.506827	0.532492	0.535877	0.477691	0.447055	0.409915	0.409915	0.475779	0.444378	0.441044	0.431625	0.409915	0.439941	0.409915
PCO- 40:9	0.120147	0.163219	0.142347	0.224817	0.286633	0.092949	0.172321	0.180014	0.246341	0.0582206	0.1819	0.190065	0.143446	0.0887227	0	0.218544	0.359605	0.672262	0.668863	0.792485	0.936575	0.947948	0.131776	0.184535	0.215274	0.215115	0.216173	0.219245	0.222812	0.285379	0.217909	0.217285	0.212612	0.220083	0.218724	0.140398	0.21667	0.215399	0.216421	0.218417	0.219245	0.219245	0.216756	0.218558	0.21856	0.218548	0.219245	0.218382	0.219245
PCO- 42:4	0.72314	0.769069	0.650128	0.537322	0.486395	0.512393	0.349504	0.325965	0.334855	0.548128	0.282421	0.300402	0.308853	0.323156	0.177439	0.753676	0.831953	0.39844	0.51959	0.401766	0.307119	0.186088	0.886505	0.385072	0.0733925	0.077759	0.0702979	0.0273766	0.118246	0.0925926	0.0577002	0.0642198	0.0703188	0.091228	0.045511	0.030277	0.112057	0.113039	0.0702385	0.0508234	0.0273766	0.0273766	0.0709472	0.0490195	0.0471182	0.0415722	0.0273766	0.0461227	0.0273766
PCO- 42:5	0.307019	0.472112	0.320615	0.479099	0.462866	0.489457	0.325601	0.373516	0.345609	0.609777	0.323545	0.340865	0.339427	0.337833	0.170632	0.464456	0.662411	0.529713	0.542044	0.522993	0.417686	0.254599	0.584083	0.505668	0.116615	0.121742	0.113643	0.0730233	0.161336	0.116841	0.1023	0.108299	0.115406	0.134649	0.0907541	0.0663809	0.158653	0.158145	0.114179	0.0958193	0.0730233	0.0730233	0.116502	0.094019	0.0924208	0.0873419	0.0730233	0.0903827	0.0730233
PCO- 42:6	0.273803	0.433623	0.288519	0.419926	0.401163	0.423635	0.26022	0.305131	0.267566	0.551947	0.262682	0.269644	0.267952	0.261108	0.124637	0.404492	0.62395	0.447839	0.458178	0.421103	0.314641	0.143667	0.545662	0.456584	0.0660947	0.0699406	0.0638273	0.033884	0.104139	0.0633759	0.0554235	0.0598485	0.0656571	0.0797261	0.046918	0.0399345	0.10267	0.100947	0.0642453	0.0506472	0.033884	0.033884	0.0678055	0.0493109	0.0481642	0.0444786	0.033884	0.0465969	0.033884
PCO- 42:7	0.257377	0.415402	0.272013	0.394742	0.378572	0.388277	0.230404	0.272738	0.234539	0.515972	0.237634	0.235479	0.231255	0.218904	0.096928	0.377886	0.62	0.444423	0.453598	0.415923	0.323785	0.150817	0.523312	0.458498	0.0765296	0.0777375	0.0752162	0.0522926	0.108525	0.0768065	0.0681505	0.0717701	0.0716292	0.0866334	0.061628	0.0408403	0.107764	0.105042	0.0745804	0.0644511	0.0522926	0.0522926	0.0792646	0.0636044	0.0622912	0.0589523	0.0522926	0.0629645	0.0522926
PCO- 44:3	0.367497	0.442434	0.341562	0.618704	0.57427	0.887623	0.696319	0.750253	0.7873	0.88915	0.637262	0.756108	0.828557	0.966978	0.635944	0.660501	0.272912	0.377204	0.406728	0.491386	0.297986	0.314824	0.528822	0.37987	0.166917	0.183758	0.155205	0	0.267425	0.122041	0.109745	0.133231	0.159789	0.225455	0.0656964	0.0453002	0.257232	0.274167	0.15551	0.0848997	0	0	0.140735	0.0782594	0.0717122	0.0521402	0	0.0670086	0
PCO- 44:4	0.360145	0.369679	0.319803	0.34605	0.323907	0.185385	0.316005	0.265137	0.241247	0.120635	0.242612	0.275239	0.21727	0.137049	0.118866	0.266984	0.396173	0.328611	0.376366	0.251446	0.189329	0.184447	0.326765	0.861599	0.970716	0.961452	0.970953	0.967215	0.95184	0.977025	0.969479	0.969034	0.944999	0.963203	0.969392	0.623983	0.954486	0.951733	0.969465	0.969583	0.967215	0.967215	0.97195	0.969895	0.968776	0.966441	0.967215	0.970225	0.967215
PCO- 44:5	0.288926	0.451168	0.30041	0.449407	0.428022	0.477475	0.297237	0.345846	0.312598	0.60292	0.300018	0.309921	0.314962	0.320668	0.165866	0.440309	0.629184	0.46558	0.477555	0.45096	0.338326	0.171073	0.569564	0.469075	0.068613	0.0727134	0.0657166	0.0255947	0.112663	0.0634003	0.0539483	0.06004	0.0657846	0.0857898	0.0425541	0.0282983	0.110557	0.109955	0.0656715	0.0475205	0.0255947	0.0255947	0.0683432	0.0458324	0.0440595	0.0388803	0.0255947	0.0431087	0.0255947
PCO- 44:6	0.227992	0.379611	0.241928	0.343584	0.322588	0.343167	0.178771	0.219976	0.173421	0.476035	0.19067	0.180899	0.17922	0.168732	0.0701389	0.328726	0.571507	0.355371	0.363301	0.310811	0.211371	0.0346421	0.491943	0.402212	0.0183953	0.0201798	0.0171178	0	0.0475463	0.013437	0.0120735	0.0146742	0.0174335	0.0265327	0.00721514	0.00502101	0.0475258	0.044359	0.0171104	0.00933142	0	0	0.0221437	0.00860631	0.00786679	0.00568868	0	0.00742714	0
PE 30:0	0.217029	0.259607	0.197999	0.332451	0.318911	0.220735	0.3383	0.31554	0.291295	0.186634	0.26761	0.333705	0.281243	0.228658	0.136466	0.198471	0.293544	0.354424	0.371984	0.305197	0.231819	0.233047	0.221208	0.901419	0.997756	0.997738	0.998395	0.983308	0.982681	0.990187	0.996818	0.998054	0.98315	0.996208	0.99275	0.637424	0.985876	0.985435	0.999428	0.994753	0.983308	0.983308	0.998889	0.994164	0.993167	0.989839	0.983308	0.990892	0.983308
PE 32:0	0.207242	0.246461	0.188531	0.31569	0.303184	0.201088	0.323554	0.29822	0.273682	0.168165	0.250804	0.315727	0.2643	0.209587	0.12362	0.182492	0.280958	0.339491	0.356725	0.288139	0.21921	0.221049	0.201618	0.896231	0.998163	0.995438	0.999625	0.987396	0.978898	0.990576	0.997892	0.999086	0.97752	0.994193	0.994594	0.640154	0.98273	0.981833	0.999217	0.996199	0.987396	0.987396	0.999413	0.995989	0.994476	0.990784	0.987396	0.99513	0.987396
PE 32:1	0.583798	0.660083	0.607842	0.771416	0.767173	0.566129	0.740639	0.71666	0.692428	0.469044	0.682911	0.713728	0.647768	0.477526	0.506832	0.575554	0.684023	0.768011	0.780356	0.652851	0.490228	0.467287	0.588097	0.851543	0.840088	0.81628	0.825655	0.759715	0.89628	0.864389	0.79722	0.803924	0.799379	0.859931	0.783245	0.674969	0.888842	0.889	0.821971	0.78952	0.759715	0.759715	0.824396	0.787413	0.785077	0.777743	0.759715	0.781958	0.759715
PE 32:2	0.483757	0.596607	0.547101	0.731847	0.770344	0.633256	0.699213	0.729264	0.783425	0.691105	0.559391	0.754937	0.739951	0.686344	0.366359	0.714511	0.663992	0.878425	0.89156	0.955941	0.836348	0.806425	0.557641	0.314052	0.0963726	0.107176	0.0894111	0	0.174553	0.12594	0.0636815	0.0770536	0.0949167	0.136317	0.0383083	0.321185	0.162451	0.170694	0.090205	0.0493965	0	0	0.0832183	0.0454613	0.0419529	0.030972	0	0.0380486	0
PE 34:1	0.621981	0.679578	0.626136	0.747319	0.731991	0.549862	0.708233	0.673538	0.64772	0.437371	0.655268	0.667369	0.604003	0.44222	0.495279	0.58308	0.685853	0.701394	0.729659	0.580041	0.422285	0.400988	0.619503	0.854938	0.857691	0.833034	0.843439	0.781305	0.909881	0.881283	0.816029	0.822101	0.816486	0.875367	0.803201	0.65327	0.902854	0.902595	0.839708	0.80898	0.781305	0.781305	0.842501	0.807047	0.804873	0.798015	0.781305	0.801835	0.781305
PE 34:2	0.657396	0.736344	0.691355	0.843579	0.843534	0.615029	0.803371	0.778079	0.757989	0.515064	0.737091	0.774108	0.706776	0.516211	0.553329	0.652386	0.757352	0.836304	0.85091	0.714294	0.53648	0.509245	0.655398	0.793718	0.755758	0.729521	0.739165	0.665602	0.824664	0.787298	0.706935	0.71454	0.713386	0.779599	0.691349	0.666898	0.815054	0.815538	0.734995	0.698312	0.665602	0.665602	0.737611	0.695927	0.693467	0.68565	0.665602	0.689999	0.665602
PE 34:3	0.349936	0.411785	0.35248	0.531465	0.521976	0.388878	0.529667	0.510628	0.481087	0.302168	0.497688	0.512252	0.451933	0.338107	0.351077	0.333849	0.443088	0.556004	0.558548	0.468794	0.362396	0.357195	0.359657	0.90262	0.968796	0.95266	0.960532	0.919614	0.989955	0.976791	0.943944	0.947618	0.936363	0.977403	0.935435	0.64489	0.988009	0.987333	0.958534	0.939358	0.919614	0.919614	0.960229	0.938104	0.936456	0.931236	0.919614	0.933898	0.919614
PE 34:4	0.294346	0.33902	0.289758	0.380964	0.378028	0.186171	0.362967	0.329729	0.307628	0.177636	0.242709	0.359013	0.289824	0.202601	0.0753134	0.256144	0.395989	0.424874	0.451934	0.360297	0.271953	0.262354	0.273986	0.894674	0.978576	0.982918	0.980595	0.97589	0.959858	0.980035	0.984212	0.983779	0.973233	0.975009	0.982634	0.729077	0.962667	0.961474	0.983454	0.983609	0.97589	0.97589	0.983074	0.983149	0.983112	0.981556	0.97589	0.978448	0.97589
PE 36:1	0.564082	0.62581	0.565905	0.711498	0.694037	0.540842	0.681773	0.653094	0.623968	0.428699	0.643938	0.644952	0.585197	0.437226	0.491854	0.534612	0.633384	0.669421	0.690398	0.553457	0.402434	0.382762	0.574538	0.878179	0.887421	0.863164	0.873583	0.811708	0.936494	0.905731	0.84651	0.852616	0.845791	0.904447	0.833641	0.637325	0.930369	0.930167	0.869837	0.839438	0.811708	0.811708	0.872493	0.837529	0.835266	0.828264	0.811708	0.832492	0.811708
PE 36:2	0.687478	0.752148	0.701626	0.824105	0.813393	0.612215	0.777386	0.744742	0.724697	0.500541	0.716076	0.738192	0.674882	0.499276	0.545346	0.664174	0.758613	0.781735	0.811064	0.661262	0.489131	0.463408	0.686874	0.810365	0.781397	0.755711	0.765158	0.69317	0.847069	0.81118	0.733768	0.741132	0.739655	0.804118	0.718544	0.643986	0.837847	0.838282	0.761201	0.725359	0.69317	0.69317	0.763734	0.723013	0.720635	0.712979	0.69317	0.716976	0.69317
PE 36:3	0.578481	0.657489	0.606978	0.779077	0.776898	0.572789	0.753166	0.731249	0.708048	0.48048	0.689043	0.730836	0.664875	0.494525	0.510857	0.578217	0.678996	0.77731	0.78714	0.664247	0.496316	0.475225	0.581519	0.847819	0.834731	0.812212	0.820281	0.752283	0.892242	0.857965	0.791638	0.798655	0.795612	0.85566	0.776981	0.685167	0.884654	0.885228	0.816926	0.783561	0.752283	0.752283	0.818856	0.78131	0.778974	0.771458	0.752283	0.775349	0.752283
PE 36:4	0.541784	0.615844	0.570382	0.746379	0.744795	0.541969	0.730428	0.707484	0.681942	0.44156	0.674188	0.70686	0.639861	0.467933	0.503495	0.532	0.633003	0.748096	0.752668	0.63108	0.470465	0.456454	0.534193	0.84943	0.861229	0.836893	0.846965	0.782362	0.914463	0.883233	0.818847	0.825357	0.819538	0.880071	0.805267	0.690852	0.907524	0.907726	0.843137	0.811368	0.782362	0.782362	0.845439	0.809348	0.806996	0.79973	0.782362	0.804174	0.782362
PE 36:5	0.403594	0.488058	0.412804	0.618587	0.623305	0.506208	0.620762	0.618493	0.630473	0.507438	0.488708	0.64911	0.606426	0.557514	0.298371	0.515572	0.52881	0.690148	0.71434	0.70357	0.584032	0.580028	0.442413	0.883893	0.861987	0.870046	0.85962	0.797983	0.888179	0.865266	0.844917	0.853559	0.850725	0.88216	0.827221	0.664317	0.884941	0.889845	0.861082	0.835128	0.797983	0.797983	0.855842	0.832455	0.829565	0.820535	0.797983	0.825911	0.797983
PE 36:6	0.140049	0.165899	0.12275	0.203788	0.197738	0.048995	0.200717	0.167243	0.138632	0.022555	0.128984	0.188194	0.124779	0.0571687	0	0.0723043	0.225349	0.264598	0.280039	0.202368	0.1646	0.166259	0.110797	0.841685	0.981888	0.981163	0.985988	1	0.94414	0.979353	0.993906	0.99106	0.969746	0.968957	0.997626	0.640369	0.949845	0.946724	0.987123	0.996223	1	1	0.98865	0.996869	0.996877	0.996822	1	0.996064	1
PE 38:2	0.433388	0.569853	0.434714	0.714924	0.698777	0.875126	0.690546	0.752169	0.790307	0.927419	0.643381	0.743045	0.788026	0.867216	0.53213	0.747827	0.586013	0.695471	0.719286	0.81249	0.670986	0.613541	0.660361	0.470549	0.138721	0.147932	0.129871	0	0.233559	0.128775	0.0897971	0.110146	0.121012	0.189037	0.0529269	0.0669799	0.223185	0.234631	0.127387	0.068883	0	0	0.118866	0.0638128	0.0571679	0.0394873	0	0.058525	0
PE 38:3	0.567293	0.639048	0.577202	0.750895	0.736597	0.592449	0.728326	0.706355	0.680162	0.482556	0.6919	0.696729	0.64163	0.493671	0.538081	0.563332	0.645378	0.716053	0.730457	0.606801	0.447768	0.427811	0.585104	0.871798	0.861799	0.835375	0.847003	0.775246	0.918699	0.879851	0.815604	0.823398	0.814405	0.882149	0.800136	0.629002	0.91174	0.912268	0.84196	0.807013	0.775246	0.775246	0.844428	0.804899	0.801815	0.793214	0.775246	0.800871	0.775246
PE 38:4	0.468592	0.524108	0.474423	0.628182	0.615879	0.454535	0.618072	0.589283	0.557952	0.345801	0.579316	0.586805	0.523493	0.378241	0.433404	0.429797	0.532711	0.609063	0.61947	0.494299	0.359507	0.352589	0.458695	0.881311	0.936314	0.913256	0.924608	0.873741	0.971665	0.950655	0.901873	0.906567	0.895835	0.948308	0.89168	0.665851	0.967483	0.966772	0.921088	0.896312	0.873741	0.873741	0.923735	0.89486	0.892846	0.8868	0.873741	0.890801	0.873741
PE 38:5	0.532469	0.600892	0.556559	0.725968	0.723078	0.525138	0.713309	0.688235	0.663664	0.423237	0.655116	0.689165	0.622695	0.456505	0.488296	0.517999	0.613314	0.724128	0.731262	0.610354	0.45467	0.444971	0.5196	0.853757	0.878145	0.854764	0.864554	0.802161	0.927666	0.898938	0.837607	0.843873	0.837329	0.895903	0.824463	0.693444	0.921178	0.92142	0.860916	0.830377	0.802161	0.802161	0.862988	0.828429	0.826123	0.819007	0.802161	0.823362	0.802161
PE 38:6	0.407424	0.472372	0.432124	0.611852	0.620421	0.420807	0.618087	0.596998	0.584531	0.348571	0.538848	0.611439	0.545858	0.409305	0.364719	0.416749	0.505863	0.679939	0.682291	0.607747	0.491667	0.496695	0.381795	0.856619	0.918191	0.902893	0.91034	0.862268	0.945515	0.935484	0.89141	0.896656	0.883345	0.930155	0.880564	0.713403	0.941773	0.942313	0.907515	0.885446	0.862268	0.862268	0.908156	0.884031	0.881599	0.874918	0.862268	0.880984	0.862268
PE 38:7	0.169511	0.203074	0.162835	0.252236	0.261622	0.0650287	0.238883	0.207417	0.194209	0.0367877	0.162812	0.231526	0.160004	0.0769545	0	0.123818	0.297933	0.400055	0.413714	0.361358	0.348167	0.352078	0.136095	0.823735	0.960948	0.960239	0.964961	0.978674	0.927626	0.973745	0.97271	0.969924	0.949065	0.949881	0.976351	0.652237	0.931562	0.928396	0.966072	0.974978	0.978674	0.978674	0.967566	0.97561	0.975618	0.975564	0.978674	0.974822	0.978674
PE 40:3	0.454222	0.551833	0.448709	0.723978	0.698759	0.728473	0.738004	0.754545	0.748365	0.672286	0.6928	0.756687	0.738676	0.710626	0.558774	0.589779	0.526872	0.660785	0.675001	0.649203	0.479272	0.468326	0.564523	0.876364	0.796933	0.795804	0.784451	0.682159	0.864816	0.787043	0.752361	0.765405	0.777761	0.83279	0.725732	0.503158	0.857725	0.864791	0.785055	0.737587	0.682159	0.682159	0.77942	0.733231	0.729855	0.717921	0.682159	0.721849	0.682159
PE 40:4	0.302301	0.361061	0.284029	0.473726	0.45018	0.410059	0.489778	0.478614	0.454047	0.355852	0.435262	0.488653	0.448698	0.402666	0.313143	0.32544	0.358433	0.435669	0.451085	0.385777	0.268086	0.267967	0.340744	0.929319	0.977196	0.974245	0.972306	0.924083	0.991784	0.964694	0.958356	0.963915	0.957243	0.988578	0.946034	0.607452	0.991686	0.993798	0.972685	0.951645	0.924083	0.924083	0.970655	0.949715	0.947741	0.94109	0.924083	0.943666	0.924083
PE 40:5	0.330569	0.383381	0.320523	0.518629	0.494757	0.440526	0.542247	0.527782	0.49444	0.335094	0.529306	0.525489	0.480359	0.394783	0.42233	0.322371	0.36189	0.465251	0.467324	0.378928	0.254292	0.262083	0.349777	0.888826	0.962545	0.946541	0.952165	0.896773	0.991999	0.957683	0.930737	0.936324	0.929619	0.975935	0.918466	0.589882	0.989741	0.990832	0.950266	0.924043	0.896773	0.896773	0.950439	0.922141	0.920136	0.913494	0.896773	0.916343	0.896773
PE 40:6	0.327742	0.377249	0.335139	0.49766	0.493923	0.332949	0.50689	0.480965	0.45279	0.238684	0.468628	0.485612	0.421454	0.293947	0.327348	0.291527	0.402444	0.533705	0.532923	0.43985	0.343351	0.34977	0.302666	0.870628	0.972925	0.953258	0.96544	0.931304	0.987269	0.983637	0.949734	0.952647	0.934749	0.977707	0.943228	0.668942	0.985905	0.984563	0.962097	0.946226	0.931304	0.931304	0.964582	0.945499	0.943608	0.938663	0.931304	0.943678	0.931304
PE 40:7	0.364791	0.416362	0.390578	0.539209	0.549413	0.31752	0.54414	0.512927	0.490542	0.233205	0.476811	0.524039	0.450161	0.291031	0.312453	0.324874	0.456728	0.613604	0.610875	0.513745	0.413804	0.420351	0.309466	0.840204	0.942771	0.920984	0.935778	0.904948	0.95705	0.962767	0.920216	0.92289	0.900939	0.946383	0.914655	0.728659	0.954998	0.95317	0.931433	0.917194	0.904948	0.904948	0.934608	0.916779	0.914634	0.909698	0.904948	0.916693	0.904948
PE 40:8	0.14759	0.176722	0.132709	0.219282	0.218965	0.0562373	0.211537	0.179553	0.157618	0.0272844	0.142372	0.200915	0.13479	0.063835	0	0.0903504	0.25252	0.319108	0.333876	0.269226	0.245383	0.248031	0.120084	0.838403	0.978059	0.977337	0.982143	0.996101	0.941889	0.981923	0.99003	0.987195	0.965964	0.96587	0.993736	0.637873	0.946903	0.943741	0.983274	0.992339	0.996101	0.996101	0.984795	0.992982	0.99299	0.992935	0.996101	0.99218	0.996101
PE 42:7	0.140049	0.165899	0.12275	0.203788	0.197738	0.048995	0.200717	0.167243	0.138632	0.022555	0.128984	0.188194	0.124779	0.0571687	0	0.0723043	0.225349	0.264598	0.280039	0.202368	0.1646	0.166259	0.110797	0.841685	0.981888	0.981163	0.985988	1	0.94414	0.979353	0.993906	0.99106	0.969746	0.968957	0.997626	0.640369	0.949845	0.946724	0.987123	0.996223	1	1	0.98865	0.996869	0.996877	0.996822	1	0.996064	1
PEO- 32:2	0.562376	0.693581	0.543236	0.765608	0.725826	0.878789	0.694786	0.740269	0.750592	0.909991	0.657129	0.72441	0.749969	0.800855	0.538129	0.796272	0.703624	0.649138	0.694526	0.699404	0.517048	0.433573	0.812048	0.580253	0.241395	0.254869	0.228968	0.108667	0.34006	0.230546	0.194514	0.211132	0.244967	0.291278	0.161356	0.12232	0.329286	0.338905	0.232145	0.176	0.108667	0.108667	0.224456	0.170327	0.166971	0.15387	0.108667	0.155884	0.108667
PEO- 34:2	0.849303	0.923992	0.82467	0.866259	0.829933	0.787161	0.745545	0.731647	0.738486	0.749894	0.671165	0.714285	0.701409	0.634039	0.528497	0.919837	0.924803	0.721515	0.805123	0.683335	0.49814	0.418844	0.973235	0.550743	0.292166	0.286489	0.277017	0.181139	0.385815	0.316325	0.243602	0.255604	0.277542	0.330731	0.219556	0.278895	0.372934	0.377653	0.276758	0.230192	0.181139	0.181139	0.274931	0.226114	0.223558	0.213809	0.181139	0.215696	0.181139
PEO- 34:3	0.692962	0.811932	0.70384	0.902398	0.879506	0.879029	0.825222	0.846938	0.846779	0.827352	0.81376	0.819674	0.811402	0.738426	0.670746	0.838401	0.828388	0.828958	0.857757	0.797861	0.609198	0.536936	0.858707	0.569833	0.302443	0.289611	0.282498	0.164675	0.4163	0.321784	0.238938	0.253636	0.277354	0.349326	0.210028	0.246653	0.401945	0.407741	0.280512	0.222765	0.164675	0.164675	0.278625	0.218016	0.214595	0.202546	0.164675	0.206917	0.164675
PEO- 34:4	0.205882	0.258046	0.184556	0.358054	0.32631	0.455405	0.358047	0.412207	0.426359	0.416722	0.374019	0.444454	0.426196	0.50743	0.306697	0.351549	0.175019	0.250787	0.266984	0.317047	0.197517	0.222364	0.398407	0.153406	0.0929801	0.165341	0.0748224	0	0.185598	0.07917	0.0796837	0.0818255	0.244118	0.15232	0.0586006	0	0.171433	0.184979	0.111027	0.0693407	0	0	0.0898546	0.0597396	0.0719359	0.0796575	0	0	0
PEO- 36:2	0.38914	0.54488	0.382966	0.626725	0.584041	0.78793	0.552919	0.61692	0.605627	0.882557	0.528068	0.593888	0.633766	0.711027	0.436691	0.639932	0.580316	0.489109	0.51286	0.526897	0.336318	0.219966	0.683732	0.519145	0.115288	0.130297	0.106575	0	0.19974	0.0848927	0.0767947	0.0924292	0.118682	0.158392	0.0465558	0.0299354	0.193034	0.201324	0.108718	0.0598217	0	0	0.102613	0.0549188	0.0512462	0.0387267	0	0.0442808	0
PEO- 36:3	0.787999	0.872431	0.751492	0.824498	0.783709	0.814767	0.708987	0.709419	0.724728	0.800796	0.640795	0.692911	0.695863	0.681374	0.505038	0.910277	0.87888	0.689492	0.775071	0.696028	0.525796	0.444433	0.954872	0.55988	0.271325	0.273754	0.258432	0.156839	0.36299	0.286569	0.226109	0.239626	0.2635	0.31271	0.199285	0.205987	0.350904	0.357305	0.259299	0.211124	0.156839	0.156839	0.255304	0.206635	0.203658	0.192693	0.156839	0.195623	0.156839
PEO- 36:4	0.416224	0.557613	0.410235	0.692076	0.666908	0.861901	0.653268	0.721108	0.749189	0.912613	0.626636	0.711902	0.750287	0.83937	0.514504	0.720861	0.576049	0.64949	0.673694	0.757348	0.608245	0.542861	0.680365	0.473993	0.136348	0.156695	0.125564	0	0.235691	0.122628	0.0915878	0.109627	0.146754	0.190127	0.0559673	0.0343639	0.224714	0.236428	0.129583	0.0716583	0	0	0.119292	0.0656165	0.0619261	0.0478871	0	0.0508314	0
PEO- 36:5	0.638589	0.74937	0.625936	0.848791	0.818032	0.905091	0.806282	0.836049	0.856222	0.88834	0.748081	0.830065	0.840566	0.851615	0.615095	0.847726	0.726766	0.746727	0.793019	0.786568	0.599034	0.551968	0.819659	0.628928	0.3746	0.382369	0.359716	0.231659	0.478323	0.374295	0.320916	0.338139	0.369735	0.426385	0.286498	0.257564	0.465622	0.475848	0.361895	0.301712	0.231659	0.231659	0.353737	0.295888	0.29221	0.278265	0.231659	0.281144	0.231659
PEO- 36:6	0.719738	0.796332	0.709261	0.874518	0.852827	0.882877	0.848311	0.859192	0.897891	0.842361	0.752155	0.865144	0.871199	0.860147	0.623016	0.902964	0.734413	0.767207	0.827197	0.811924	0.628369	0.612748	0.825421	0.528752	0.329719	0.335424	0.314581	0.185063	0.434885	0.340431	0.274291	0.291908	0.321271	0.381967	0.239585	0.30062	0.420374	0.43146	0.315792	0.25488	0.185063	0.185063	0.30682	0.24915	0.245117	0.230748	0.185063	0.235612	0.185063
PEO- 38:3	0.18864	0.332889	0.205529	0.277099	0.260893	0.246802	0.102623	0.138127	0.0871714	0.380268	0.121198	0.0981946	0.0884055	0.0625098	0	0.257482	0.544769	0.315767	0.320471	0.258277	0.17966	0	0.436435	0.362486	0	0	0	0	0.0182268	0	0	0	0	0.001727	0	0	0.0193267	0.0142676	0	0	0	0	0.00668761	0	0	0	0	0	0
PEO- 38:4	0.756224	0.862743	0.743668	0.842347	0.808928	0.790969	0.718103	0.72315	0.721166	0.787707	0.658353	0.702063	0.69254	0.639069	0.505835	0.865516	0.900755	0.731329	0.796459	0.699462	0.512737	0.41276	0.928642	0.589548	0.285237	0.282316	0.271255	0.176482	0.376963	0.301812	0.239241	0.251337	0.27321	0.323676	0.215052	0.256183	0.365457	0.36992	0.271399	0.225746	0.176482	0.176482	0.269776	0.221658	0.219058	0.209227	0.176482	0.211298	0.176482
PEO- 38:5	0.783852	0.886731	0.783286	0.899336	0.873561	0.815573	0.795372	0.795864	0.79713	0.79227	0.722536	0.780575	0.762738	0.682789	0.560285	0.888742	0.908442	0.79935	0.857942	0.758116	0.559935	0.478075	0.921014	0.615665	0.349541	0.342972	0.333886	0.232385	0.446277	0.370284	0.29841	0.311228	0.331735	0.389872	0.272902	0.340119	0.433663	0.438605	0.333223	0.284172	0.232385	0.232385	0.331354	0.279936	0.276998	0.266359	0.232385	0.26954	0.232385
PEO- 38:6	0.803823	0.881758	0.794136	0.84057	0.820384	0.776779	0.733931	0.732527	0.764618	0.784651	0.617752	0.732414	0.729482	0.693083	0.468015	0.938336	0.882718	0.74121	0.82396	0.760007	0.584852	0.517259	0.924996	0.398202	0.112571	0.12048	0.100282	0	0.208317	0.136834	0.0700076	0.0834669	0.11501	0.156529	0.0430213	0.225598	0.194372	0.201958	0.102663	0.0549443	0	0	0.0969928	0.0502203	0.0477745	0.0375286	0	0.0377779	0
PEO- 38:7	0.839026	0.895168	0.838636	0.936023	0.916883	0.82916	0.891254	0.874096	0.89666	0.74433	0.790563	0.875881	0.854652	0.758067	0.650357	0.922429	0.827638	0.805132	0.868857	0.772273	0.569646	0.55355	0.877758	0.539534	0.392669	0.384451	0.374047	0.257645	0.498131	0.419032	0.333097	0.347588	0.372802	0.43858	0.30406	0.417837	0.482667	0.490393	0.373458	0.316906	0.257645	0.257645	0.36859	0.312009	0.308846	0.296946	0.257645	0.299554	0.257645
PEO- 40:4	0.329098	0.491487	0.332114	0.519109	0.484522	0.604626	0.393307	0.450948	0.421112	0.720319	0.388854	0.420797	0.437977	0.475901	0.273666	0.51697	0.607234	0.450556	0.467648	0.449568	0.293676	0.142471	0.630724	0.483557	0.0730668	0.0866825	0.0667868	0	0.136938	0.0545319	0.0498792	0.0590752	0.085323	0.102881	0.0309396	0.0173283	0.132615	0.135927	0.0704924	0.03935	0	0	0.0687015	0.0358581	0.0345628	0.0278415	0	0.0256322	0
PEO- 40:5	0.454459	0.61413	0.487331	0.703067	0.711774	0.641987	0.598351	0.638863	0.649838	0.727823	0.520615	0.637863	0.6173	0.585283	0.304167	0.664224	0.770354	0.831768	0.849273	0.869738	0.747209	0.64294	0.658719	0.623094	0.317169	0.328792	0.311826	0.240971	0.380373	0.333496	0.293551	0.303563	0.31984	0.348767	0.273389	0.311329	0.372826	0.376906	0.314346	0.282322	0.240971	0.240971	0.311263	0.278929	0.276694	0.268319	0.240971	0.270189	0.240971
PEO- 40:6	0.390765	0.546274	0.384522	0.629351	0.586594	0.793427	0.557513	0.621219	0.610459	0.888463	0.531201	0.59774	0.639339	0.717452	0.441624	0.643512	0.579727	0.48954	0.513464	0.528165	0.336901	0.220914	0.683366	0.521534	0.116318	0.130098	0.107779	0	0.200556	0.0854091	0.0770792	0.0930904	0.116382	0.159211	0.0464952	0.0307495	0.193962	0.202286	0.109161	0.0598787	0	0	0.103217	0.0550598	0.0510113	0.0379765	0	0.045485	0
PEO- 40:7	0.656934	0.704109	0.670607	0.771413	0.781498	0.725284	0.771128	0.773844	0.847118	0.726207	0.598171	0.808342	0.813849	0.802917	0.464506	0.854936	0.63713	0.744335	0.806565	0.838685	0.692527	0.711186	0.674033	0.276438	0.12235	0.136865	0.113364	0	0.210614	0.1433	0.0810821	0.0979198	0.12247	0.170195	0.0489135	0.304406	0.196322	0.208691	0.114829	0.062991	0	0	0.103553	0.0579202	0.0536672	0.0399628	0	0.0478308	0
PEO- 40:8	0.608041	0.678029	0.618416	0.817854	0.817556	0.759376	0.833501	0.837608	0.878013	0.711887	0.710079	0.862552	0.84506	0.802526	0.553986	0.772834	0.628352	0.799892	0.83829	0.840686	0.679075	0.697922	0.645967	0.627592	0.544649	0.550504	0.532537	0.419431	0.627482	0.557884	0.498586	0.513871	0.534367	0.588925	0.468086	0.491326	0.615365	0.625556	0.53394	0.481579	0.419431	0.419431	0.52487	0.476583	0.472857	0.459744	0.419431	0.464385	0.419431
PEO- 42:5	0.18864	0.332889	0.205529	0.277099	0.260893	0.246802	0.102623	0.138127	0.0871714	0.380268	0.121198	0.0981946	0.0884055	0.0625098	0	0.257482	0.544769	0.315767	0.320471	0.258277	0.17966	0	0.436435	0.362486	0	0	0	0	0.0182268	0	0	0	0	0.001727	0	0	0.0193267	0.0142676	0	0	0	0	0.00668761	0	0	0	0	0	0
PEO- 42:6	0.303537	0.46437	0.310854	0.472381	0.442234	0.53893	0.337196	0.387884	0.353033	0.666933	0.331901	0.350887	0.369536	0.392533	0.22087	0.469803	0.604757	0.424394	0.438971	0.409435	0.26968	0.105775	0.586731	0.474232	0.0573409	0.0599417	0.0539059	0	0.107152	0.0413591	0.0367626	0.0453838	0.0470485	0.0777224	0.0214559	0.016838	0.105114	0.105967	0.0521883	0.0280506	0	0	0.0540544	0.0260679	0.0230176	0.0153523	0	0.024907	0
PG 32:1	0.32734	0.445265	0.319747	0.506238	0.490439	0.417223	0.431684	0.439094	0.410973	0.456704	0.366348	0.441746	0.396952	0.358602	0.175412	0.400841	0.574372	0.567431	0.589578	0.536688	0.430442	0.351564	0.472294	0.965089	0.846689	0.853857	0.846193	0.814802	0.856984	0.842663	0.841404	0.845117	0.842321	0.855701	0.832293	0.545286	0.857833	0.85769	0.84895	0.836518	0.814802	0.814802	0.848684	0.834903	0.833848	0.829236	0.814802	0.828511	0.814802
PG 32:2	0.230418	0.382359	0.244664	0.344865	0.329015	0.30251	0.173962	0.207713	0.159184	0.429358	0.179879	0.171651	0.155561	0.125617	0.0342597	0.310426	0.600481	0.401432	0.409493	0.348924	0.263744	0.0879987	0.479574	0.498362	0.148725	0.149022	0.148777	0.142411	0.167238	0.149599	0.147244	0.148176	0.145391	0.151898	0.145399	0.0938087	0.168271	0.163672	0.14867	0.146222	0.142411	0.142411	0.154804	0.146007	0.145534	0.144337	0.142411	0.145716	0.142411
PG 34:0	0.49432	0.611549	0.530595	0.772589	0.783576	0.806508	0.770114	0.813362	0.865143	0.85679	0.649029	0.829633	0.849003	0.862453	0.505345	0.778008	0.610851	0.795817	0.816535	0.895016	0.737345	0.711578	0.618612	0.391989	0.132091	0.142655	0.123333	0	0.225251	0.136916	0.0860337	0.105099	0.119645	0.181561	0.0510238	0.242637	0.213153	0.224928	0.121993	0.0662187	0	0	0.112507	0.0612227	0.0553465	0.039041	0	0.0546653	0
PG 34:1	0.316099	0.374753	0.326633	0.470627	0.463782	0.279426	0.452894	0.425148	0.379344	0.195971	0.428197	0.422236	0.349631	0.20243	0.281561	0.24696	0.429697	0.502334	0.498107	0.374182	0.273399	0.254669	0.307277	0.888587	0.969557	0.947572	0.962214	0.942353	0.977863	0.980599	0.950478	0.950882	0.933025	0.969018	0.948332	0.668374	0.977783	0.974059	0.959233	0.949462	0.942353	0.942353	0.964132	0.94927	0.948316	0.945618	0.942353	0.947496	0.942353
PG 34:2	0.304373	0.458762	0.308805	0.46536	0.445875	0.412549	0.322978	0.350052	0.306507	0.515	0.297344	0.325913	0.3006	0.270369	0.121122	0.399699	0.653723	0.518855	0.534859	0.474501	0.366348	0.214844	0.537406	0.765331	0.471885	0.473858	0.47167	0.448393	0.490735	0.468396	0.466183	0.46951	0.462893	0.478979	0.459459	0.296074	0.491779	0.489078	0.471727	0.462467	0.448393	0.448393	0.475611	0.461582	0.460121	0.456126	0.448393	0.459848	0.448393
PG 34:3	0.868867	0.847331	0.804954	0.589714	0.549901	0.370451	0.417098	0.336348	0.330968	0.268523	0.36342	0.309268	0.265702	0.130654	0.254057	0.709354	0.868219	0.453374	0.573439	0.341901	0.258232	0.188428	0.856905	0.413746	0.31765	0.29292	0.307863	0.28785	0.356461	0.37007	0.292709	0.293577	0.286438	0.322775	0.290928	0.27143	0.348399	0.344015	0.303502	0.291739	0.28785	0.28785	0.310613	0.291612	0.290911	0.289317	0.28785	0.291641	0.28785
PG 36:1	0.581018	0.693659	0.682887	0.834761	0.879425	0.50814	0.769738	0.762011	0.75213	0.472059	0.679312	0.766786	0.682611	0.433949	0.447552	0.611342	0.799654	0.98263	0.962693	0.864351	0.702522	0.652304	0.568074	0.511044	0.405953	0.382887	0.390101	0.333807	0.480858	0.459516	0.363783	0.368856	0.37742	0.429454	0.352782	0.617835	0.469054	0.468062	0.387415	0.357737	0.333807	0.333807	0.3913	0.35575	0.354784	0.350273	0.333807	0.34934	0.333807
PG 36:2	0.278912	0.434396	0.302835	0.416367	0.401661	0.358133	0.248073	0.281708	0.229762	0.463087	0.264354	0.241347	0.221356	0.165252	0.117344	0.353341	0.640874	0.460508	0.462195	0.387854	0.283775	0.109713	0.521404	0.488568	0.136953	0.131695	0.133353	0.11719	0.169308	0.142217	0.126367	0.128079	0.128653	0.144125	0.122884	0.107146	0.168377	0.163859	0.132528	0.124436	0.11719	0.11719	0.139232	0.12389	0.123381	0.121715	0.11719	0.122538	0.11719
PG 36:3	0.217367	0.367016	0.232244	0.324748	0.305359	0.307877	0.155492	0.193858	0.144444	0.438797	0.169926	0.15478	0.147657	0.12832	0.0454868	0.303079	0.568241	0.348426	0.355101	0.296118	0.203376	0.0254877	0.475274	0.406623	0.0350112	0.0362859	0.034067	0.0238753	0.0597802	0.03225	0.0312492	0.0326644	0.0351837	0.0406373	0.0284121	0.0181149	0.0601993	0.0562135	0.0343577	0.0296673	0.0238753	0.0238753	0.0400344	0.0291873	0.0288822	0.0277252	0.0238753	0.0279615	0.0238753
PG 36:4	0.213902	0.363059	0.228476	0.318418	0.299542	0.294182	0.14763	0.184669	0.134342	0.425525	0.160484	0.14658	0.136717	0.115019	0.0324602	0.294421	0.568493	0.347646	0.354597	0.293399	0.202939	0.0249467	0.469711	0.419819	0.0546266	0.0564571	0.0540249	0.0467584	0.0768615	0.05234	0.0524936	0.0534156	0.0561127	0.059219	0.0504217	0.0319132	0.0775604	0.073317	0.0546575	0.0513594	0.0467584	0.0467584	0.0604252	0.0509506	0.050857	0.0501238	0.0467584	0.0494892	0.0467584
PG 36:5	0.189301	0.333718	0.206122	0.27825	0.261942	0.248266	0.103774	0.139453	0.088543	0.381607	0.122401	0.0996244	0.0897765	0.0641424	0.000986957	0.258612	0.545329	0.316572	0.321328	0.259296	0.180294	0.000715572	0.437714	0.362978	0.000299212	0.000532071	0.00024078	0	0.018824	0.000254771	0.000256424	0.000263316	0.000785577	0.00221716	0.000188578	0	0.0198783	0.0148628	0.000357286	0.00022314	0	0	0.00697673	0.000192243	0.000231491	0.00025634	0	0	0
PG 38:3	0.212166	0.360915	0.227455	0.316368	0.297462	0.298784	0.146237	0.18454	0.135124	0.43032	0.161908	0.145222	0.138137	0.118477	0.0388095	0.296076	0.563284	0.341754	0.348037	0.289254	0.198786	0.0205847	0.469197	0.393429	0.0218889	0.0231261	0.0210286	0.0121978	0.0461037	0.0195533	0.0186121	0.019829	0.0224536	0.0271192	0.0161533	0.0101872	0.0465586	0.0424536	0.0213411	0.0172422	0.0121978	0.0121978	0.0271234	0.0168135	0.0165823	0.015626	0.0121978	0.0156645	0.0121978
PG 38:4	0.210541	0.359124	0.225682	0.313708	0.294932	0.295895	0.143441	0.181622	0.132375	0.428557	0.158153	0.142589	0.135525	0.11648	0.0348511	0.294464	0.562132	0.339953	0.346487	0.288083	0.198292	0.0200125	0.467285	0.393587	0.0222314	0.0236555	0.0215443	0.0132242	0.0457874	0.0198008	0.0193706	0.020547	0.0229092	0.0272398	0.0170072	0.0107772	0.0463287	0.0422076	0.0218627	0.0180527	0.0132242	0.0132242	0.0276378	0.0176465	0.0174099	0.016473	0.0132242	0.0165875	0.0132242
PG 38:5	0.207119	0.355101	0.222553	0.308246	0.289769	0.289918	0.137313	0.175545	0.126275	0.422716	0.153187	0.136376	0.129211	0.109897	0.0307417	0.289776	0.558763	0.33557	0.341788	0.283519	0.195187	0.0167741	0.463554	0.383862	0.0126748	0.0142137	0.0119855	0.00454687	0.036065	0.0105827	0.0101275	0.0111458	0.0140271	0.0175231	0.00801695	0.00485387	0.0365919	0.0324047	0.0124141	0.00895563	0.00454687	0.00454687	0.0182264	0.00856504	0.00842262	0.00767077	0.00454687	0.00740189	0.00454687
PG 38:6	0.203566	0.350859	0.21931	0.302373	0.284291	0.282648	0.130833	0.168747	0.119297	0.415683	0.147428	0.129364	0.122006	0.101855	0.0256582	0.284208	0.555695	0.331349	0.337258	0.278623	0.192027	0.0133669	0.458726	0.377203	0.00685217	0.00813713	0.00626173	0	0.0295337	0.00511541	0.00468003	0.00554102	0.00802148	0.0112326	0.00290433	0.0016218	0.0301342	0.0258136	0.00661388	0.00369306	0	0	0.0125669	0.00336483	0.00324539	0.00261747	0	0.00239898	0
PG 38:7	0.191267	0.336102	0.207934	0.281583	0.265024	0.252935	0.107441	0.143457	0.0927341	0.386199	0.125851	0.10372	0.0941413	0.0692583	0.00429758	0.262109	0.546821	0.318667	0.32358	0.262009	0.18195	0.00249856	0.440746	0.364883	0.00119365	0.00164538	0.00104869	0	0.0203312	0.000931587	0.000882389	0.000992783	0.00195862	0.00347981	0.00058556	0.000191204	0.0213136	0.0163973	0.00124043	0.000723112	0	0	0.00775406	0.000644577	0.000681102	0.000639111	0	0.000282831	0
PG 38:8	0.18864	0.332889	0.205529	0.277099	0.260893	0.246802	0.102623	0.138127	0.0871714	0.380268	0.121198	0.0981946	0.0884055	0.0625098	0	0.257482	0.544769	0.315767	0.320471	0.258277	0.17966	0	0.436435	0.362486	0	0	0	0	0.0182268	0	0	0	0	0.001727	0	0	0.0193267	0.0142676	0	0	0	0	0.00668761	0	0	0	0	0	0
PG 40:4	0.191755	0.336702	0.208378	0.282422	0.265794	0.254062	0.108328	0.144447	0.0937662	0.387273	0.126724	0.104758	0.0951974	0.0705049	0.00508189	0.262964	0.547207	0.319219	0.324171	0.262718	0.182386	0.00298142	0.441583	0.365305	0.00141624	0.0019749	0.00124007	0	0.0207367	0.00110934	0.00105362	0.00118066	0.00237972	0.0038163	0.000702681	0.000217775	0.021694	0.016806	0.00148054	0.0008659	0	0	0.00795699	0.000770595	0.000819635	0.000776519	0	0.000322135	0
PG 40:5	0.192279	0.337305	0.208883	0.283274	0.2666	0.255438	0.109406	0.145539	0.0949285	0.388755	0.127589	0.105782	0.09648	0.0719754	0.00612035	0.263955	0.547536	0.319652	0.324648	0.263308	0.18273	0.00330963	0.442067	0.366003	0.00165592	0.00207279	0.00149359	0	0.0210241	0.0012551	0.00116232	0.00135191	0.0022004	0.00406957	0.000739024	0.000349321	0.0219892	0.0171146	0.00163953	0.000929704	0	0	0.00812885	0.000840418	0.000838305	0.000718006	0	0.00051672	0
PG 40:6	0.200185	0.346843	0.216093	0.296441	0.278836	0.271858	0.123679	0.160739	0.110544	0.404563	0.140606	0.121545	0.112537	0.0900934	0.0174989	0.276549	0.554421	0.329067	0.334734	0.27438	0.189827	0.0109576	0.453543	0.379319	0.0128747	0.0141701	0.0124231	0.00826868	0.0341213	0.0117211	0.0115871	0.01209	0.0145945	0.0165104	0.0104079	0.00625654	0.0348667	0.0303205	0.0129113	0.010944	0.00826868	0.00826868	0.0190182	0.0106832	0.0107033	0.0103882	0.00826868	0.00965844	0.00826868
PG 40:7	0.206485	0.354122	0.222162	0.30705	0.288763	0.290668	0.137134	0.174954	0.125962	0.424536	0.15218	0.135001	0.129509	0.110406	0.0318808	0.28988	0.557265	0.333453	0.339607	0.281617	0.193722	0.0149157	0.460661	0.381462	0.00821439	0.0082692	0.007781	0	0.0309155	0.00586846	0.00517284	0.00646307	0.00595735	0.0124916	0.00296264	0.00253945	0.0316167	0.0273465	0.00735314	0.00390716	0	0	0.0134647	0.00365291	0.003136	0.00194393	0	0.00375639	0
PG 40:8	0.195542	0.341293	0.211856	0.288863	0.27174	0.263028	0.115383	0.152181	0.10186	0.396024	0.133417	0.112711	0.103599	0.0803696	0.0114366	0.269688	0.550058	0.323288	0.328544	0.267996	0.18561	0.00649417	0.447532	0.368879	0.0031491	0.00421013	0.00279083	0	0.0237001	0.0024345	0.00228942	0.00260338	0.00484525	0.00629557	0.00149915	0.000556822	0.0245073	0.0198173	0.00322187	0.00186195	0	0	0.00947639	0.00166702	0.00173048	0.00158104	0	0.000823658	0
PG 42:10	0.197457	0.343559	0.213654	0.292058	0.274723	0.267799	0.119132	0.156139	0.106038	0.400908	0.136707	0.116617	0.108063	0.0855532	0.0149299	0.273193	0.551377	0.325125	0.330538	0.270433	0.18707	0.0080138	0.449969	0.37102	0.00402887	0.00499142	0.00364347	0	0.024999	0.00304448	0.0028127	0.00328297	0.00522627	0.00740424	0.00177999	0.000870615	0.0257775	0.0211651	0.00396897	0.00224388	0	0	0.0101835	0.00203149	0.00201335	0.00170537	0	0.00128782	0
PG 42:6	0.194697	0.340097	0.2112	0.287224	0.270331	0.261744	0.114352	0.150582	0.100291	0.395485	0.131615	0.110555	0.102366	0.0787401	0.0108631	0.268504	0.54906	0.321699	0.326893	0.266091	0.18436	0.00489933	0.444434	0.369126	0.00276659	0.00261853	0.00265138	0	0.0224083	0.0019469	0.00169315	0.00215663	0.00159632	0.00528227	0.000939631	0.000922001	0.0233967	0.018591	0.00241201	0.00125763	0	0	0.00894157	0.0011876	0.000971618	0.00052089	0	0.00136383	0
PG 42:8	0.195554	0.341301	0.211873	0.288875	0.271756	0.263089	0.11543	0.152211	0.101896	0.396117	0.133424	0.112719	0.103654	0.0804264	0.0114946	0.269724	0.550053	0.323271	0.328529	0.267981	0.185597	0.00646848	0.447472	0.368938	0.00315469	0.00416772	0.002805	0	0.0236809	0.00242996	0.00227879	0.00260197	0.00473098	0.00628252	0.00148438	0.000577801	0.0244943	0.0198017	0.00320826	0.00184779	0	0	0.0094723	0.00165719	0.00170822	0.00154375	0	0.00085469	0
PG 42:9	0.206162	0.351935	0.221046	0.298699	0.2806	0.273526	0.124788	0.161334	0.111525	0.405319	0.141287	0.122315	0.113096	0.0909406	0.0179362	0.281512	0.558549	0.329367	0.336378	0.274927	0.190133	0.0114069	0.459701	0.37816	0.0117015	0.0134328	0.0111538	0.00687323	0.0334015	0.0108699	0.0104519	0.0109144	0.0144519	0.0156003	0.0092383	0.00525012	0.0340276	0.0295336	0.0118781	0.0097993	0.00687323	0.00687323	0.0178793	0.00949083	0.00960768	0.00939222	0.00687323	0.0081016	0.00687323
PG 44:10	0.18864	0.332889	0.205529	0.277099	0.260893	0.246802	0.102623	0.138127	0.0871714	0.380268	0.121198	0.0981946	0.0884055	0.0625098	0	0.257482	0.544769	0.315767	0.320471	0.258277	0.17966	0	0.436435	0.362486	0	0	0	0	0.0182268	0	0	0	0	0.001727	0	0	0.0193267	0.0142676	0	0	0	0	0.00668761	0	0	0	0	0	0
PG 44:12	0.206538	0.354402	0.222028	0.307276	0.288869	0.28874	0.136269	0.174429	0.125131	0.421605	0.152224	0.135206	0.128044	0.108583	0.029927	0.288867	0.558259	0.334861	0.341029	0.28269	0.194652	0.0161852	0.462691	0.382857	0.0117738	0.0132266	0.0111093	0.00385988	0.035018	0.00973303	0.00927707	0.0102765	0.0129871	0.0165246	0.00722019	0.00437802	0.0355634	0.0313509	0.0115003	0.00813373	0.00385988	0.00385988	0.0173452	0.00775769	0.00760811	0.006864	0.00385988	0.00666447	0.00385988
PG 44:9	0.18864	0.332889	0.205529	0.277099	0.260893	0.246802	0.102623	0.138127	0.0871714	0.380268	0.121198	0.0981946	0.0884055	0.0625098	0	0.257482	0.544769	0.315767	0.320471	0.258277	0.17966	0	0.436435	0.362486	0	0	0	0	0.0182268	0	0	0	0	0.001727	0	0	0.0193267	0.0142676	0	0	0	0	0.00668761	0	0	0	0	0	0
PI 30:0	0.328883	0.40061	0.30256	0.558934	0.516032	0.775182	0.608475	0.667709	0.69784	0.758439	0.578093	0.686217	0.7241	0.849666	0.546416	0.582635	0.254371	0.355647	0.381912	0.458882	0.280681	0.30281	0.520043	0.312746	0.149135	0.193029	0.133342	0	0.255714	0.114164	0.106551	0.122523	0.213811	0.213681	0.0687766	0.0289163	0.242719	0.259734	0.15012	0.0859539	0	0	0.130991	0.0773175	0.0787246	0.069768	0	0.0427734	0
PI 30:1	0.362893	0.437925	0.336592	0.612114	0.567541	0.87225	0.68434	0.740029	0.775942	0.869744	0.631005	0.748753	0.814319	0.95138	0.622942	0.650349	0.271739	0.376485	0.405605	0.48947	0.297357	0.31555	0.532568	0.369078	0.164772	0.187792	0.152029	0	0.267708	0.121609	0.110218	0.132291	0.173485	0.225272	0.0670864	0.0421556	0.256784	0.273918	0.155989	0.0860474	0	0	0.140089	0.078893	0.0740388	0.0566095	0	0.0623571	0
PI 32:0	0.696992	0.794329	0.688024	0.794504	0.787524	0.694726	0.69882	0.695617	0.726915	0.72807	0.556388	0.707334	0.686114	0.651068	0.350459	0.843694	0.866046	0.82214	0.895554	0.86095	0.72503	0.659966	0.810782	0.706113	0.482943	0.49143	0.47822	0.39827	0.542181	0.505232	0.456111	0.467992	0.472963	0.514106	0.433317	0.441619	0.533579	0.539176	0.478557	0.443329	0.39827	0.39827	0.474109	0.439977	0.436252	0.425309	0.39827	0.433884	0.39827
PI 32:1	0.627426	0.717128	0.732865	0.846266	0.894676	0.485113	0.799037	0.775788	0.771617	0.440608	0.672305	0.78866	0.703155	0.435991	0.450273	0.631571	0.787651	0.964534	0.95232	0.835159	0.661633	0.630256	0.554072	0.474882	0.408083	0.380573	0.392945	0.336409	0.479095	0.46315	0.36471	0.370398	0.369139	0.429257	0.353671	0.681499	0.467345	0.466588	0.387858	0.358542	0.336409	0.336409	0.391953	0.35697	0.354992	0.349341	0.336409	0.354105	0.336409
PI 32:2	0.483305	0.572114	0.54261	0.737581	0.780111	0.593548	0.733638	0.746572	0.79841	0.579626	0.616774	0.772703	0.737853	0.643437	0.419213	0.659024	0.623547	0.917748	0.922932	0.970851	0.874729	0.881445	0.494891	0.428456	0.336537	0.336115	0.327345	0.242783	0.408181	0.375888	0.299769	0.311584	0.320604	0.371817	0.277209	0.448015	0.396095	0.402835	0.326264	0.287098	0.242783	0.242783	0.320927	0.283716	0.280235	0.269802	0.242783	0.27751	0.242783
PI 34:1	0.692083	0.771726	0.784819	0.870143	0.909956	0.506946	0.809617	0.77816	0.771078	0.439581	0.696524	0.78391	0.69822	0.424389	0.481973	0.670266	0.832416	0.957038	0.955835	0.813968	0.639017	0.604479	0.61812	0.482268	0.416158	0.384502	0.399341	0.34154	0.491306	0.474814	0.369124	0.374628	0.373293	0.437402	0.358394	0.662366	0.478819	0.477465	0.393626	0.363133	0.34154	0.34154	0.398697	0.3616	0.359686	0.354188	0.34154	0.358729	0.34154
PI 34:2	0.64606	0.725604	0.750028	0.848401	0.896356	0.479007	0.803731	0.775365	0.771784	0.417138	0.682803	0.7868	0.699832	0.423024	0.468171	0.633527	0.783907	0.957146	0.946379	0.820146	0.648708	0.624335	0.556412	0.44564	0.396695	0.366249	0.38041	0.323718	0.469967	0.455037	0.350961	0.356428	0.355296	0.417821	0.34034	0.675319	0.457587	0.456622	0.374871	0.345027	0.323718	0.323718	0.379362	0.343512	0.341617	0.33619	0.323718	0.340726	0.323718
PI 34:3	0.504338	0.597217	0.578454	0.744235	0.794459	0.515289	0.723405	0.72358	0.762862	0.520392	0.573505	0.754957	0.700195	0.560701	0.347659	0.635998	0.678311	0.942329	0.946576	0.954988	0.845744	0.838249	0.485884	0.496403	0.416086	0.412793	0.408982	0.342716	0.473498	0.459381	0.38673	0.39593	0.396815	0.442976	0.369274	0.577979	0.463292	0.467535	0.407283	0.376927	0.342716	0.342716	0.404357	0.374458	0.371359	0.362663	0.342716	0.370526	0.342716
PI 34:4	0.202817	0.265754	0.20943	0.371986	0.400988	0.35803	0.331381	0.378077	0.44408	0.310422	0.361505	0.403145	0.365742	0.386858	0.197744	0.385462	0.35587	0.642932	0.648059	0.79053	0.832838	0.857484	0.341083	0.0989094	0.0599493	0.106604	0.048242	0	0.132055	0.106405	0.0513764	0.0527573	0.157396	0.104198	0.037783	0	0.11713	0.125404	0.0715849	0.0447077	0	0	0.0579341	0.0385173	0.046381	0.0513595	0	0	0
PI 36:1	0.641774	0.728377	0.73932	0.846892	0.890847	0.486457	0.792097	0.765379	0.757248	0.424604	0.684298	0.771926	0.684488	0.412491	0.46429	0.629245	0.803234	0.963209	0.953236	0.825124	0.659495	0.625574	0.572366	0.505078	0.446613	0.415252	0.430644	0.376003	0.517346	0.504242	0.401698	0.406864	0.403253	0.466376	0.391683	0.673767	0.505628	0.504002	0.424852	0.396106	0.376003	0.376003	0.430059	0.394735	0.392787	0.387412	0.376003	0.392417	0.376003
PI 36:2	0.648776	0.728294	0.749612	0.847447	0.893665	0.477869	0.799375	0.769989	0.764475	0.411402	0.684558	0.779475	0.691247	0.413427	0.468908	0.630647	0.790367	0.957159	0.947225	0.817181	0.648648	0.622517	0.562387	0.466274	0.420192	0.388859	0.403794	0.348416	0.492502	0.479059	0.374533	0.379716	0.377868	0.440592	0.364399	0.677604	0.480284	0.47897	0.398169	0.36888	0.348416	0.348416	0.403028	0.367438	0.365607	0.360359	0.348416	0.364716	0.348416
PI 36:3	0.625925	0.706599	0.731721	0.843565	0.89185	0.478952	0.804547	0.778103	0.772016	0.407223	0.697216	0.786945	0.699303	0.418804	0.486152	0.611843	0.764216	0.957522	0.940353	0.816401	0.647853	0.626373	0.536561	0.449892	0.411038	0.378319	0.393907	0.336379	0.485624	0.469449	0.363354	0.368759	0.367167	0.432205	0.352845	0.67112	0.47317	0.471998	0.387985	0.357485	0.336379	0.336379	0.392839	0.355994	0.354094	0.348677	0.336379	0.353269	0.336379
PI 36:4	0.589445	0.672653	0.6992	0.820969	0.874848	0.460282	0.791743	0.76895	0.769906	0.409993	0.662628	0.786577	0.700681	0.434504	0.444911	0.597523	0.733906	0.956069	0.937901	0.83563	0.671476	0.655472	0.496947	0.44846	0.411924	0.384871	0.397113	0.340945	0.48068	0.467242	0.369185	0.374897	0.373104	0.432928	0.358143	0.69028	0.468962	0.468657	0.392031	0.363011	0.340945	0.340945	0.395482	0.36146	0.359433	0.353721	0.340945	0.358749	0.340945
PI 36:5	0.396782	0.477524	0.437332	0.629832	0.673052	0.520905	0.618874	0.634876	0.694704	0.491411	0.546405	0.654386	0.622121	0.55543	0.352933	0.574137	0.562507	0.881189	0.886135	0.968749	0.939075	0.950978	0.4261	0.418604	0.356234	0.355992	0.349092	0.277926	0.415578	0.401843	0.326163	0.336199	0.341	0.386691	0.307053	0.357935	0.404618	0.410176	0.348022	0.31543	0.277926	0.277926	0.343383	0.312634	0.309497	0.300368	0.277926	0.307782	0.277926
PI 38:2	0.585135	0.676131	0.695826	0.830389	0.879575	0.468787	0.791272	0.769938	0.756815	0.399883	0.697848	0.775371	0.685624	0.40149	0.48389	0.573206	0.748649	0.959164	0.932034	0.810639	0.64367	0.615856	0.508441	0.479924	0.437985	0.403707	0.420776	0.365835	0.510723	0.494603	0.390589	0.395518	0.392374	0.457776	0.380977	0.675157	0.498953	0.497101	0.4146	0.385227	0.365835	0.365835	0.420225	0.383894	0.382064	0.376944	0.365835	0.38151	0.365835
PI 38:3	0.639502	0.716533	0.739469	0.842188	0.888536	0.477855	0.798053	0.768972	0.763714	0.399401	0.695773	0.776005	0.687976	0.40846	0.484575	0.618813	0.776322	0.957424	0.944505	0.817396	0.65569	0.63394	0.550779	0.458698	0.423683	0.390174	0.406542	0.350333	0.497415	0.484074	0.376172	0.381348	0.378862	0.444217	0.366111	0.664377	0.484925	0.48348	0.400468	0.370554	0.350333	0.350333	0.405608	0.369148	0.36727	0.361987	0.350333	0.366643	0.350333
PI 38:4	0.631	0.707717	0.732114	0.838304	0.886337	0.475697	0.799804	0.77158	0.76943	0.403765	0.6874	0.782599	0.69542	0.421441	0.474661	0.618529	0.764368	0.956585	0.944009	0.824246	0.661814	0.643974	0.538861	0.4584	0.426512	0.395349	0.410082	0.353185	0.49882	0.485394	0.380391	0.385828	0.383876	0.447465	0.369805	0.675376	0.486483	0.485545	0.404417	0.374481	0.353185	0.353185	0.408834	0.372984	0.371054	0.365564	0.353185	0.370241	0.353185
PI 38:5	0.599477	0.682073	0.707224	0.829058	0.881152	0.471767	0.798456	0.775421	0.77567	0.415172	0.675548	0.790928	0.705513	0.438553	0.459927	0.605397	0.740892	0.958626	0.941129	0.836055	0.671267	0.654951	0.509569	0.449932	0.412475	0.38439	0.397	0.339165	0.483504	0.468364	0.368121	0.373949	0.372745	0.434117	0.356818	0.681916	0.471482	0.471154	0.391798	0.361804	0.339165	0.339165	0.395389	0.360195	0.358172	0.352393	0.339165	0.357277	0.339165
PI 38:6	0.518198	0.604869	0.606232	0.7453	0.801809	0.456541	0.724056	0.714035	0.745929	0.462795	0.553217	0.750267	0.68249	0.505962	0.320475	0.612113	0.684719	0.938841	0.939625	0.918488	0.795332	0.788745	0.461861	0.481998	0.425635	0.41962	0.418562	0.362074	0.47794	0.47213	0.398618	0.406122	0.40546	0.448437	0.384234	0.652571	0.468158	0.471145	0.416719	0.390559	0.362074	0.362074	0.415032	0.388526	0.385942	0.378655	0.362074	0.385099	0.362074
PI 38:7	0.336718	0.409426	0.310252	0.571433	0.527997	0.796634	0.625255	0.684192	0.715512	0.782312	0.590651	0.701075	0.744058	0.872352	0.562968	0.597832	0.258852	0.361304	0.388218	0.466834	0.285186	0.306742	0.525145	0.324433	0.152726	0.193176	0.137384	0	0.259253	0.116114	0.107791	0.124929	0.207876	0.216916	0.0688602	0.0314154	0.246552	0.263682	0.15199	0.0864479	0	0	0.133326	0.0780254	0.0783344	0.0678315	0	0.04647	0
PI 40:3	0.876886	0.881122	0.913035	0.830534	0.840319	0.470159	0.738033	0.666333	0.660371	0.310703	0.66904	0.652493	0.573384	0.292841	0.518919	0.732965	0.871585	0.786668	0.834107	0.610306	0.461489	0.441132	0.753716	0.337244	0.32559	0.281247	0.304719	0.254129	0.40486	0.398176	0.271769	0.275258	0.273476	0.343039	0.264936	0.513342	0.390257	0.386983	0.297069	0.267959	0.254129	0.254129	0.304903	0.266996	0.265734	0.262143	0.254129	0.265189	0.254129
PI 40:4	0.59394	0.678373	0.702451	0.830528	0.880771	0.471028	0.797556	0.77449	0.767764	0.400862	0.694374	0.783967	0.695881	0.417768	0.482015	0.58667	0.740578	0.95823	0.935239	0.820385	0.655882	0.636462	0.507341	0.462576	0.430171	0.397842	0.413316	0.356412	0.503038	0.487239	0.38319	0.388525	0.386453	0.451007	0.372784	0.676669	0.490947	0.489789	0.407479	0.377382	0.356412	0.356412	0.412222	0.37591	0.374011	0.368601	0.356412	0.37319	0.356412
PI 40:5	0.586463	0.669926	0.694155	0.816838	0.870157	0.456725	0.785196	0.762338	0.76265	0.403123	0.661834	0.778736	0.691751	0.425727	0.442587	0.592168	0.735864	0.95797	0.939802	0.837641	0.678291	0.66153	0.497244	0.459867	0.426311	0.399013	0.41146	0.356634	0.494264	0.482476	0.383952	0.38938	0.387648	0.446855	0.373345	0.688322	0.482624	0.482082	0.406484	0.378034	0.356634	0.356634	0.410125	0.376522	0.374615	0.369142	0.356634	0.373669	0.356634
PI 40:6	0.569887	0.656722	0.675797	0.806342	0.861446	0.461395	0.777321	0.758484	0.765696	0.424052	0.64207	0.779234	0.69682	0.449348	0.418437	0.599015	0.727665	0.961662	0.946095	0.863371	0.709986	0.694101	0.489064	0.463646	0.419972	0.397042	0.406849	0.350838	0.485124	0.473873	0.380571	0.386651	0.384409	0.441218	0.368895	0.681976	0.473871	0.474136	0.402316	0.374035	0.350838	0.350838	0.404843	0.372416	0.370224	0.364141	0.350838	0.36976	0.350838
PI 40:7	0.486886	0.570731	0.566098	0.709776	0.766355	0.444611	0.688938	0.681977	0.720555	0.445922	0.533077	0.716968	0.65281	0.49488	0.302205	0.592341	0.659628	0.930972	0.933046	0.933382	0.836215	0.834375	0.440936	0.476042	0.428267	0.423927	0.422018	0.367342	0.477599	0.476464	0.403337	0.410715	0.409829	0.450794	0.389182	0.610389	0.467971	0.471103	0.420473	0.395408	0.367342	0.367342	0.41837	0.39341	0.390858	0.383665	0.367342	0.390027	0.367342
PI 40:8	0.329526	0.401335	0.303189	0.559962	0.517014	0.77693	0.609843	0.669058	0.699284	0.760376	0.579127	0.68744	0.725727	0.851517	0.547761	0.583876	0.254744	0.356121	0.382439	0.459544	0.281058	0.303144	0.520487	0.313689	0.149429	0.193057	0.133671	0	0.256013	0.114327	0.106657	0.122722	0.213363	0.213953	0.0687889	0.0291148	0.24304	0.260065	0.150279	0.0859998	0	0	0.131185	0.0773796	0.0787006	0.069622	0	0.0430669	0
PS 30:0	0.392408	0.523352	0.376246	0.64558	0.599113	0.83841	0.618022	0.686044	0.691623	0.887789	0.591663	0.681851	0.719336	0.823515	0.514479	0.661405	0.482093	0.470957	0.497683	0.540276	0.339969	0.277449	0.669754	0.468486	0.14621	0.179418	0.132951	0.0075038	0.248943	0.112275	0.104401	0.120579	0.187489	0.203738	0.0688427	0.034791	0.238417	0.251446	0.144202	0.0848186	0.0075038	0.0075038	0.131001	0.0775002	0.0768857	0.0662845	0.0075038	0.0518296	0.0075038
PS 32:0	0.490855	0.626171	0.466019	0.610567	0.562479	0.707018	0.485874	0.528601	0.514991	0.792334	0.455139	0.504552	0.527502	0.582895	0.346125	0.673368	0.686525	0.471394	0.522814	0.488117	0.315904	0.184539	0.775026	0.507915	0.11243	0.130535	0.104395	0.0202092	0.188025	0.0959748	0.083546	0.0949909	0.129848	0.149739	0.0596692	0.0345521	0.181174	0.187053	0.10961	0.0702987	0.0202092	0.0202092	0.10496	0.0658059	0.0643825	0.0561206	0.0202092	0.0520965	0.0202092
PS 32:1	0.915624	0.909253	0.838816	0.693124	0.636865	0.616322	0.550624	0.499249	0.515955	0.537953	0.481466	0.479208	0.474644	0.430246	0.402228	0.878839	0.854114	0.455405	0.587174	0.415883	0.280578	0.221828	0.976654	0.340725	0.151413	0.145744	0.13853	0.0687092	0.226353	0.1828	0.113461	0.121672	0.143219	0.180195	0.0965069	0.130661	0.21425	0.21745	0.138851	0.104044	0.0687092	0.0687092	0.137887	0.100951	0.099689	0.0934823	0.0687092	0.0919089	0.0687092
PS 32:2	0.353902	0.458435	0.333068	0.591484	0.546781	0.779452	0.588638	0.655155	0.669491	0.794037	0.57003	0.665047	0.691898	0.802373	0.502992	0.605524	0.377802	0.415184	0.440766	0.496692	0.309848	0.286067	0.605068	0.377383	0.138579	0.185652	0.122743	0	0.245925	0.1072	0.10086	0.11461	0.214159	0.201666	0.0661047	0.0243508	0.233284	0.248213	0.141929	0.0820704	0	0	0.124571	0.0734563	0.0763452	0.0698815	0	0.0360199	0
PS 34:1	0.936262	0.924675	0.867425	0.708978	0.656452	0.593424	0.566636	0.507901	0.519747	0.500825	0.496287	0.487572	0.473553	0.398871	0.413227	0.87095	0.867824	0.472753	0.600797	0.40873	0.268087	0.212386	0.971374	0.337185	0.170729	0.160155	0.15667	0.0908349	0.245753	0.207122	0.131134	0.138392	0.158109	0.197499	0.115972	0.174305	0.23335	0.235528	0.156246	0.122729	0.0908349	0.0908349	0.156565	0.119923	0.118881	0.113395	0.0908349	0.111418	0.0908349
PS 34:2	0.916123	0.922202	0.846474	0.73156	0.676617	0.660569	0.595001	0.550325	0.566488	0.590588	0.519503	0.53244	0.528467	0.485523	0.432385	0.901656	0.866428	0.493711	0.620125	0.456778	0.305611	0.245125	0.989315	0.371055	0.166221	0.162608	0.152702	0.075189	0.24674	0.194415	0.125901	0.135163	0.160082	0.19839	0.10672	0.153605	0.234201	0.238273	0.15361	0.115251	0.075189	0.075189	0.151755	0.111731	0.110355	0.103394	0.075189	0.101326	0.075189
PS 34:3	0.416724	0.543977	0.408036	0.683861	0.637035	0.850608	0.655838	0.721653	0.716644	0.850453	0.672228	0.708156	0.733308	0.796932	0.599648	0.649283	0.493316	0.503523	0.517619	0.535189	0.329433	0.272837	0.684485	0.438665	0.14693	0.172938	0.127907	0	0.264155	0.121831	0.0959441	0.110736	0.189011	0.20722	0.061631	0.0269405	0.251229	0.263205	0.14006	0.0771863	0	0	0.128225	0.0695409	0.0703427	0.0616758	0	0.0398507	0
PS 36:1	0.934774	0.916939	0.86263	0.691362	0.63804	0.574538	0.548314	0.486647	0.498906	0.477607	0.480086	0.4659	0.451853	0.377413	0.401638	0.859923	0.857538	0.452619	0.582967	0.387804	0.25322	0.199743	0.96342	0.32305	0.165689	0.15453	0.151861	0.0889157	0.238428	0.202975	0.127055	0.133901	0.152667	0.191202	0.112721	0.165387	0.226195	0.228111	0.151302	0.119112	0.0889157	0.0889157	0.151856	0.116451	0.115484	0.110314	0.0889157	0.108339	0.0889157
PS 36:2	0.939419	0.936624	0.876101	0.740389	0.689228	0.628629	0.602547	0.548496	0.560426	0.539844	0.52919	0.529094	0.515601	0.440458	0.440502	0.890288	0.879403	0.506123	0.629948	0.443962	0.292827	0.236346	0.982164	0.356784	0.17957	0.169625	0.164878	0.0928959	0.25932	0.214455	0.137545	0.145663	0.167036	0.208874	0.120689	0.189148	0.246474	0.249246	0.164579	0.128192	0.0928959	0.0928959	0.164387	0.125101	0.123876	0.11771	0.0928959	0.115916	0.0928959
PS 36:3	0.838481	0.870242	0.763015	0.724848	0.662937	0.752793	0.604316	0.585777	0.607153	0.714244	0.538743	0.568325	0.585958	0.606988	0.460766	0.907424	0.810723	0.478471	0.59813	0.489409	0.330818	0.265499	0.980082	0.403884	0.143491	0.150479	0.130832	0.0352217	0.231373	0.155124	0.101934	0.114355	0.147083	0.183777	0.0765198	0.075493	0.219086	0.226194	0.133662	0.0877943	0.0352217	0.0352217	0.128358	0.0831899	0.0812458	0.0719586	0.0352217	0.0700679	0.0352217
PS 36:4	0.818764	0.818912	0.718343	0.621806	0.554574	0.68301	0.509914	0.482851	0.521712	0.658094	0.415612	0.476939	0.507115	0.577268	0.360904	0.887682	0.730891	0.351311	0.494955	0.404499	0.272584	0.226197	0.940206	0.329876	0.0962174	0.113447	0.0880769	0	0.169196	0.102726	0.0654767	0.0777081	0.110632	0.134043	0.0404978	0.0230992	0.158284	0.166867	0.0925559	0.0515725	0	0	0.0846676	0.0470399	0.0451579	0.0361	0	0.0341687	0
PS 38:1	0.418971	0.55067	0.443602	0.681256	0.692368	0.591051	0.590704	0.617709	0.61649	0.527522	0.649061	0.587665	0.542716	0.439158	0.44844	0.536022	0.714857	0.891215	0.880266	0.880486	0.830938	0.761969	0.578336	0.659204	0.50563	0.488247	0.491518	0.428723	0.576034	0.549416	0.465516	0.471973	0.479623	0.531793	0.451847	0.289139	0.566161	0.565679	0.489601	0.457979	0.428723	0.428723	0.492525	0.455629	0.454141	0.448202	0.428723	0.448629	0.428723
PS 38:3	0.928178	0.917863	0.851498	0.719885	0.664304	0.650726	0.595	0.543936	0.567192	0.566791	0.512432	0.530062	0.527559	0.48966	0.434323	0.905583	0.84042	0.4722	0.605201	0.4437	0.29965	0.255435	0.977919	0.352068	0.178581	0.175277	0.165266	0.0866895	0.257467	0.207736	0.138256	0.14776	0.171926	0.210823	0.118691	0.158858	0.244687	0.249355	0.166086	0.127385	0.0866895	0.0866895	0.163485	0.12384	0.122322	0.115083	0.0866895	0.113595	0.0866895
PS 38:4	0.923161	0.901861	0.841873	0.692478	0.636975	0.632536	0.570904	0.518019	0.547368	0.543658	0.489704	0.505229	0.506488	0.477187	0.422192	0.89875	0.814047	0.442191	0.57915	0.424376	0.291539	0.255137	0.963894	0.293138	0.129359	0.127116	0.116268	0.038568	0.207887	0.159949	0.0897944	0.0992461	0.124797	0.161806	0.0703436	0.120178	0.19478	0.199806	0.11731	0.0789825	0.038568	0.038568	0.114219	0.0754284	0.0740085	0.0669635	0.038568	0.0651021	0.038568
PS 40:3	0.853411	0.888842	0.788432	0.766742	0.717262	0.724522	0.631302	0.604231	0.617789	0.623905	0.622847	0.571635	0.563481	0.515688	0.513782	0.87402	0.88203	0.624152	0.725532	0.59975	0.481199	0.416578	0.972755	0.484065	0.281608	0.270069	0.265319	0.180618	0.370237	0.317167	0.233422	0.243231	0.264052	0.316014	0.213344	0.135239	0.356899	0.360024	0.264527	0.222262	0.180618	0.180618	0.264259	0.218729	0.216892	0.209052	0.180618	0.208865	0.180618
PS 40:4	0.877286	0.892077	0.798579	0.731823	0.672393	0.72935	0.613952	0.583638	0.609845	0.670168	0.540064	0.569399	0.580218	0.585059	0.459675	0.91985	0.822428	0.490279	0.616819	0.495971	0.345821	0.293785	0.984345	0.39904	0.177856	0.182286	0.164978	0.0728623	0.263231	0.196306	0.136392	0.148157	0.178564	0.21639	0.112242	0.11314	0.250498	0.257219	0.167352	0.122965	0.0728623	0.0728623	0.162396	0.11859	0.116727	0.107841	0.0728623	0.106031	0.0728623
PS 40:7	0.549428	0.632973	0.501546	0.682768	0.625073	0.872903	0.657479	0.699087	0.724261	0.884927	0.601219	0.699603	0.744902	0.859556	0.5457	0.783949	0.530484	0.438014	0.504437	0.521368	0.324569	0.288553	0.773083	0.428815	0.146487	0.1777	0.133173	0	0.251082	0.118765	0.101153	0.118909	0.180703	0.205363	0.063397	0.0331715	0.238989	0.253381	0.142843	0.0802612	0	0	0.12854	0.0728936	0.0712817	0.0589646	0	0.0490676	0
SM 32:0;2	0.553222	0.671326	0.515617	0.653043	0.598655	0.773967	0.545413	0.584573	0.583576	0.837566	0.503529	0.566391	0.59647	0.670153	0.407722	0.746527	0.684031	0.470166	0.535152	0.506119	0.323619	0.214678	0.824801	0.485848	0.109286	0.131774	0.0995013	0	0.195591	0.0914289	0.0752298	0.0886156	0.132845	0.153658	0.047018	0.0250677	0.186748	0.195127	0.106258	0.059599	0	0	0.0987995	0.0541772	0.0527737	0.0433483	0	0.0370804	0
SM 32:1;2	0.838093	0.866038	0.76022	0.682937	0.618034	0.682346	0.538811	0.511893	0.520245	0.642866	0.486672	0.486419	0.497239	0.497841	0.41119	0.861935	0.827577	0.431656	0.552976	0.411517	0.26046	0.178182	0.976443	0.399712	0.137476	0.138927	0.125375	0.0457533	0.216393	0.152404	0.0997023	0.109665	0.136312	0.170603	0.079212	0.0670139	0.205449	0.209935	0.127081	0.0883119	0.0457533	0.0457533	0.124693	0.0845757	0.0830594	0.0756094	0.0457533	0.0737513	0.0457533
SM 32:2;2	0.856118	0.786906	0.747935	0.512614	0.460387	0.457976	0.389317	0.321736	0.370846	0.342253	0.3278	0.312618	0.314054	0.309908	0.283333	0.790682	0.700356	0.313933	0.466959	0.334681	0.286408	0.278572	0.856069	0.142293	0.0616112	0.0630778	0.0519698	0	0.119327	0.104365	0.0354241	0.0412469	0.0666807	0.0859135	0.022491	0.0107442	0.107103	0.11104	0.0544774	0.0283119	0	0	0.0512198	0.0256049	0.0254901	0.0217584	0	0.015893	0
SM 34:0;2	0.840984	0.875163	0.771066	0.696392	0.634778	0.668312	0.543471	0.515111	0.516203	0.623174	0.501176	0.485521	0.488074	0.464398	0.415729	0.848584	0.854706	0.463312	0.577741	0.422945	0.271517	0.181509	0.977139	0.418519	0.157459	0.154341	0.144477	0.0696175	0.236315	0.176898	0.118728	0.127685	0.152051	0.188445	0.100161	0.0909864	0.225388	0.228514	0.145447	0.108421	0.0696175	0.0696175	0.144721	0.105005	0.103694	0.0969821	0.0696175	0.0948721	0.0696175
SM 34:1;2	0.861162	0.896903	0.799105	0.72441	0.667103	0.672534	0.572804	0.542073	0.543349	0.628604	0.517953	0.515342	0.513133	0.474312	0.423525	0.865526	0.877103	0.497224	0.610062	0.449328	0.289375	0.200469	0.984296	0.424506	0.166747	0.162564	0.153508	0.0780724	0.246788	0.188485	0.127179	0.136193	0.159709	0.19783	0.108573	0.130864	0.235541	0.238597	0.154187	0.116844	0.0780724	0.0780724	0.153631	0.113454	0.112059	0.105234	0.0780724	0.103555	0.0780724
SM 34:2;2	0.870165	0.891769	0.796848	0.712585	0.649964	0.686838	0.572626	0.539789	0.547445	0.629386	0.519385	0.514583	0.519443	0.498389	0.442332	0.876319	0.843207	0.45758	0.577714	0.422709	0.265704	0.190718	0.986126	0.395308	0.154184	0.151823	0.140517	0.0594672	0.236722	0.173573	0.112965	0.122784	0.149299	0.187609	0.0926923	0.0997003	0.224937	0.229152	0.141662	0.101703	0.0594672	0.0594672	0.139796	0.0979897	0.0965249	0.089178	0.0594672	0.087102	0.0594672
SM 36:1;2	0.59739	0.703468	0.551998	0.620243	0.565234	0.699466	0.480318	0.503786	0.499342	0.766586	0.433614	0.480025	0.504437	0.559079	0.333426	0.743916	0.742222	0.444853	0.523991	0.462481	0.298509	0.173229	0.851794	0.470204	0.0889597	0.105227	0.0813708	0	0.162509	0.0797087	0.0606374	0.0718874	0.10312	0.124561	0.0375612	0.0212214	0.154987	0.160658	0.0857055	0.0478008	0	0	0.0813965	0.0435783	0.0419234	0.0336487	0	0.0313909	0
SM 36:2;2	0.679803	0.759029	0.616105	0.673105	0.610238	0.77563	0.559922	0.575129	0.587304	0.808716	0.494477	0.561145	0.591813	0.666869	0.409401	0.832256	0.732583	0.443141	0.541038	0.48385	0.30856	0.218121	0.906635	0.467976	0.130955	0.152548	0.121408	0.0218018	0.215244	0.120184	0.0968043	0.110322	0.15201	0.174573	0.0685551	0.0394622	0.205448	0.214252	0.127672	0.0811349	0.0218018	0.0218018	0.119715	0.0758016	0.0741605	0.0644358	0.0218018	0.0594374	0.0218018
SM 36:3;2	0.438003	0.553474	0.415537	0.425976	0.388668	0.410071	0.236111	0.253779	0.222836	0.50969	0.221332	0.219581	0.2171	0.215837	0.100716	0.503852	0.701555	0.364169	0.419552	0.328925	0.221695	0.0560985	0.683875	0.400004	0.0275391	0.0358884	0.0245778	0	0.0660755	0.0314178	0.0197474	0.0226544	0.0400828	0.0411933	0.0127854	0.00524191	0.0631892	0.0615671	0.0278154	0.0159575	0	0	0.0305514	0.0143399	0.0146611	0.0130793	0	0.00775389	0
SM 38:1;2	0.274391	0.432674	0.282267	0.425912	0.397598	0.456302	0.271885	0.324443	0.284442	0.57514	0.284118	0.294019	0.291605	0.303824	0.155347	0.4121	0.591815	0.405441	0.41751	0.381126	0.254024	0.0912701	0.572014	0.430275	0.0433162	0.0605135	0.0379075	0	0.0941338	0.0339492	0.0322578	0.0361243	0.0730567	0.0655884	0.0215303	0.00661638	0.0908026	0.0912399	0.0453256	0.0265225	0	0	0.0451938	0.0235972	0.0251249	0.023839	0	0.00978703	0
SM 38:2;2	0.362651	0.521477	0.359372	0.581091	0.541061	0.704063	0.481204	0.545285	0.525727	0.80169	0.47092	0.523154	0.546216	0.607597	0.362049	0.584249	0.590688	0.475712	0.496592	0.497895	0.321016	0.193175	0.671279	0.494323	0.0974945	0.119781	0.0883541	0	0.177719	0.0734946	0.067768	0.0793229	0.123992	0.138323	0.0427224	0.0214713	0.170949	0.17769	0.0956552	0.0539473	0	0	0.0897055	0.0489021	0.0482098	0.0404594	0	0.0317605	0
SM 40:1;2	0.765744	0.826597	0.701205	0.681371	0.618805	0.704098	0.532505	0.52392	0.522783	0.696325	0.493102	0.494318	0.507858	0.517504	0.406239	0.827583	0.82195	0.456064	0.559674	0.437738	0.277779	0.173793	0.952202	0.442345	0.129715	0.133283	0.1181	0.0368995	0.20989	0.137569	0.092681	0.103019	0.130576	0.163808	0.071466	0.0518781	0.199893	0.204235	0.120159	0.0808831	0.0368995	0.0368995	0.117985	0.0770238	0.0754358	0.0677137	0.0368995	0.0659193	0.0368995
SM 40:2;2	0.750987	0.815554	0.685689	0.677088	0.614435	0.714639	0.532534	0.528182	0.530154	0.718182	0.485676	0.501851	0.518951	0.54292	0.397784	0.830806	0.809632	0.452592	0.556716	0.44744	0.285906	0.182821	0.946519	0.448518	0.127784	0.135273	0.116979	0.0332662	0.207553	0.132137	0.092222	0.103116	0.132752	0.163288	0.0698228	0.0485463	0.197746	0.202891	0.119837	0.0797687	0.0332662	0.0332662	0.116573	0.075675	0.0740458	0.0659518	0.0332662	0.0638034	0.0332662
SM 40:3;2	0.368058	0.497637	0.353013	0.606107	0.561431	0.770931	0.562441	0.631572	0.63267	0.815853	0.549693	0.631123	0.653503	0.748383	0.459968	0.614385	0.473887	0.453985	0.478484	0.514931	0.32559	0.261419	0.655904	0.430689	0.126694	0.169578	0.112244	0	0.229046	0.0979793	0.0921654	0.104762	0.195418	0.184713	0.0603823	0.0223231	0.217769	0.230214	0.129698	0.0749786	0	0	0.115437	0.0671175	0.0697204	0.0637662	0	0.0330206	0
SM 42:1;2	0.702527	0.77532	0.634821	0.630214	0.568779	0.678435	0.481426	0.481881	0.486003	0.718717	0.413862	0.462485	0.481866	0.530637	0.315818	0.802895	0.789593	0.424653	0.531836	0.440007	0.285553	0.174629	0.915512	0.481591	0.144529	0.160215	0.13753	0.0613151	0.212354	0.142677	0.118511	0.128946	0.157971	0.177541	0.0968821	0.0592557	0.204467	0.209887	0.141886	0.106502	0.0613151	0.0613151	0.137546	0.10251	0.10102	0.0932651	0.0613151	0.0906452	0.0613151
SM 42:2;2	0.843681	0.888752	0.783508	0.735284	0.677181	0.703899	0.58929	0.566074	0.567554	0.667734	0.535782	0.539953	0.541653	0.514491	0.440757	0.870697	0.867904	0.506637	0.615381	0.467476	0.300549	0.210372	0.983971	0.44035	0.168087	0.166504	0.154646	0.0732455	0.251666	0.185577	0.127326	0.137226	0.163819	0.201897	0.106853	0.12372	0.240295	0.244191	0.155961	0.115956	0.0732455	0.0732455	0.154474	0.112204	0.110725	0.103291	0.0732455	0.101161	0.0732455
SM 42:3;2	0.824682	0.872649	0.760259	0.727453	0.666192	0.723204	0.586631	0.568663	0.571355	0.689801	0.538582	0.542272	0.549531	0.539568	0.449298	0.867861	0.846555	0.491651	0.599895	0.463879	0.297006	0.208015	0.979819	0.447354	0.168162	0.169075	0.15478	0.0691707	0.253272	0.181444	0.127012	0.137578	0.16656	0.20386	0.105131	0.100371	0.241959	0.246603	0.156673	0.114863	0.0691707	0.0691707	0.154296	0.110835	0.109299	0.101413	0.0691707	0.0989082	0.0691707
SM 44:3;2	0.503569	0.622872	0.470894	0.657574	0.604538	0.806434	0.581483	0.632321	0.636118	0.856439	0.546736	0.623054	0.652901	0.742047	0.456283	0.72554	0.605314	0.471147	0.524323	0.523964	0.332441	0.247871	0.780662	0.468791	0.123652	0.155761	0.111349	0	0.220792	0.100309	0.0870822	0.10107	0.166725	0.17633	0.0555276	0.0256918	0.210289	0.221248	0.122808	0.0697669	0	0	0.11162	0.0630078	0.0630967	0.0544036	0	0.0380037	0
[truncated: 311 more columns]

## Sheet: Table9B
Compared Characteristic	Extended Data Figure Panel	Subtype of Lipid Pair	Screen	Reference Data	p-Value	Bonferroni cutoff	Significant	Expected below	Expected above	Observed below	Observed above	Lower Conf	Higher Conf
co-regulation	6a	All	in cellulo	All	2.39528e-38	0.00625	TRUE	319	319	104	534	3.92506	6.73525
co-regulation	6a	All	in vitro	All	8.77592e-20	0.00625	TRUE	389	389	214	564	2.12263	3.2735
co-regulation	6a	Class	in cellulo	All	0.00465268	0.00625	TRUE	74	75	49	100	1.22706	3.30947
co-regulation	6a	Class	in vitro	All	0.841112	0.00625	FALSE	99	100	102	97	0.623398	1.42177
co-regulation	6a	Sub-Class	in cellulo	All	0.00604675	0.00625	TRUE	99	99	71	127	1.17267	2.73038
co-regulation	6a	Sub-Class	in vitro	All	0.164458	0.00625	FALSE	102	102	87	117	0.893319	2.02493
co-regulation	6a	Species	in cellulo	All	0.00107282	0.00625	TRUE	145	146	105	186	1.24556	2.48587
co-regulation	6a	Species	in vitro	All	0.000527039	0.00625	TRUE	187	188	139	236	1.24866	2.28458
tissue co-localization	6b	All	in cellulo	All	6.56268e-306	0.005	TRUE	1006	1006	45	1967	32.0459	60.8516
tissue co-localization	6b	All	in vitro	All	5.38621e-288	0.005	TRUE	1405	1405	221	2589	10.0022	13.753
tissue co-localization	6b	All	in cellulo	Lipid pairs with lipids present in our data	4.14242e-103	0.005	TRUE	1006	1006	366	1646	3.88865	5.20387
tissue co-localization	6b	All	in vitro	Lipid pairs with lipids present in our data	1.34249e-48	0.005	TRUE	1405	1405	867	1943	2.00674	2.50296
tissue co-localization	6b	Class	in cellulo	Lipid pairs with lipids present in our data	9.35446e-17	0.005	TRUE	164	164	63	265	2.92497	6.07129
tissue co-localization	6b	Class	in vitro	Lipid pairs with lipids present in our data	9.93138e-06	0.005	TRUE	393	394	305	482	1.28378	1.93563
tissue co-localization	6b	Sub-Class	in cellulo	Lipid pairs with lipids present in our data	0.0160493	0.005	FALSE	351	351	305	397	1.04906	1.61511
tissue co-localization	6b	Sub-Class	in vitro	Lipid pairs with lipids present in our data	0.00177093	0.005	TRUE	312	313	256	369	1.14169	1.80836
tissue co-localization	6b	Species	in cellulo	Lipid pairs with lipids present in our data	0.0211521	0.005	FALSE	491	491	439	543	1.0317	1.48298
tissue co-localization	6b	Species	in vitro	Lipid pairs with lipids present in our data	0.0170459	0.005	FALSE	699	699	635	763	1.03278	1.39796
subcellular co-localization	6c	Class	in cellulo	All	4.38966e-30	0.003125	TRUE	145	145	24	266	6.76761	18.6231
subcellular co-localization	6c	Class	in vitro	All	3.24768e-07	0.003125	TRUE	278	278	193	363	1.46721	2.41156
subcellular co-localization	6c	Species	in cellulo	All	7.16147e-30	0.003125	TRUE	191	192	48	335	4.77057	10.1926
subcellular co-localization	6c	Species	in vitro	All	2.84335e-08	0.003125	TRUE	249	249	162	336	1.59112	2.70453
subcellular co-localization	6c	Sub-Class	in cellulo	All	4.601e-49	0.003125	TRUE	130	130	0	260	67.5749	Inf
subcellular co-localization	6c	Sub-Class	in vitro	All	1.38954e-24	0.003125	TRUE	159	159	41	277	4.48555	10.2802
subcellular co-localization	6c	All	in cellulo	All	1.54292e-122	0.003125	TRUE	466	467	40	893	15.7404	32.1484
subcellular co-localization	6c	All	in vitro	All	1.04072e-57	0.003125	TRUE	686	686	288	1084	3.17264	4.46774
subcellular co-localization	6c	Class	in cellulo	Lipid pairs with lipids present in our data	1.21099e-18	0.003125	TRUE	145	145	46	244	3.53463	8.0171
subcellular co-localization	6c	Class	in vitro	Lipid pairs with lipids present in our data	3.55944e-12	0.003125	TRUE	278	278	164	392	1.85377	3.0834
subcellular co-localization	6c	Species	in cellulo	Lipid pairs with lipids present in our data	4.51654e-37	0.003125	TRUE	191	192	35	348	6.5394	15.2012
subcellular co-localization	6c	Species	in vitro	Lipid pairs with lipids present in our data	2.7708e-06	0.003125	TRUE	249	249	175	323	1.41973	2.40014
subcellular co-localization	6c	Sub-Class	in cellulo	Lipid pairs with lipids present in our data	5.26581e-44	0.003125	TRUE	130	130	3	257	27.5724	425.428
subcellular co-localization	6c	Sub-Class	in vitro	Lipid pairs with lipids present in our data	1.09063e-19	0.003125	TRUE	159	159	52	266	3.48429	7.55398
subcellular co-localization	6c	All	in cellulo	Lipid pairs with lipids present in our data	2.08654e-111	0.003125	TRUE	466	467	53	880	12.1383	22.9075
subcellular co-localization	6c	All	in vitro	Lipid pairs with lipids present in our data	6.18586e-61	0.003125	TRUE	686	686	278	1094	3.31259	4.67856
