# Supplementary material for: Systematic analyses of lipid mobilization by human lipid transfer proteins
Source: Nature. 2026 Jan 7;651(8105):511–20. doi: 10.1038/s41586-025-10040-y (PMC12979188; doi:10.1038/s41586-025-10040-y)
Supplement: Supplementary file 12 — Lipidomics of liver and brain extracts and of HEK293 cells. Supplementary Table 10a: Lipid species identified in lipid extracts from liver or brain that were used in the in vitro screen (liposomes) (Figs. 4a,b and 5a,c and Extended Data Fig. 8a). Supplementary Table 10b: Lipidomics results from HEK293 cells on the lipid species level (Figs. 4a,b and 5a,c and Extended Data Fig. 8a). [file 41586_2025_10040_MOESM12_ESM.xlsx]

## Sheet: Description
Table 10:	Lipidomics of liver / brain extracts and of HEK293 cells
Table 10A:	Lipid species identified in lipid extracts from liver or brain that were used in the in vitro screen (liposomes) (Figs 4a, 4b, 5a and 5c; Extended Data Fig. 8a)
Header Table 10A	Description
Ion mode	The ion mode in which the lipid species was analyzed (pos=positive mode; neg=negative mode)
Source	The tissue (brain or liver) of which the lipid species originates
m/z	Mass over charge of the lipid ion
Area	Area under the peak
RT	Mean retention time of the lipid peak
Ion Adduct	The ion adduct type in which the lipid was identified
Lipid	The name of the lipid species
Table 10B:	Lipidomics results from HEK293 cells on the lipid species level (Figs 4a, 4b, 5a and 5c; Extended Data Fig. 8a)
Header Table 10B	Description
Lipid Species	Name of the lipid species
HEK293 Lipidome replicate 1	Lipidomics results from the first replicate
HEK293 Lipidome replicate 2	Lipidomics results from the second replicate
HEK293 Lipidome replicate 3	Lipidomics results from the third replicate
Values	Mol percentages of the total lipidome per column/sample

## Sheet: Table10A
Ion Mode	Source	m/z	Area	RT	Ion Adduct	Lipid
Pos	Liver	630.58	2580000	11.19	[M+Na]+	dCer(39:1)
Pos	Liver	974.812	20000	20.17	[M+NH4]+	TAG(60:9)
Pos	Liver	934.639	19000	17.37	[M+NH4]+	PI(40:3)
Pos	Liver	556.529	15400	8.99	[M+H]+	tCer(34:0)
Pos	Liver	652.449	7940	7.19	[M+H]+	PS-O(27:0)
Pos	Liver	730.567	7730	2.91	[M+H]+	PC-O(33:2)
Pos	Liver	769.671	7090	17.17	[M+Na]+	TAG-O(45:2)
Pos	Liver	760.578	6090	2.57	[M+H]+	PC(34:1)
Pos	Liver	602.514	4050	8.18	[M+H]+	tCer(38:5)
Pos	Liver	916.743	3130	10.36	[M+NH4]+	TAG(56:10)
Pos	Liver	686.558	2590	6.79	[M+H]+	dHexCer(33:1)
Pos	Liver	578.515	1670	10.96	[M+H]+	tCer(36:3)
Pos	Liver	714.587	26400	10.66	[M+H]+	dHexCer(35:1)
Pos	Liver	762.556	464000	9.51	[M+Na]+	tHexCer(36:3)
Pos	Liver	534.487	592000	8.57	[M+Na]+	dCer(32:0)
Pos	Liver	590.514	30400	13.18	[M+H]+	tCer(37:4)
Pos	Liver	590.515	94600	7.21	[M+H]+	tCer(37:4)
Pos	Liver	700.534	1890	4.52	[M+H]+	PE-O(34:3)
Pos	Liver	971.764	30700	19.52	[M+NH4]+	PC-O(50:9)
Pos	Liver	590.513	262000	8.84	[M+H]+	tCer(37:4)
Pos	Liver	562.518	3950000	11.49	[M+Na]+	dCer(34:0)
Pos	Liver	576.499	27700	8.17	[M+H]+	tCer(36:4)
Pos	Liver	934.638	90200	18.92	[M+NH4]+	PI(40:3)
Pos	Liver	470.42	110000	5.64	[M+H]+	tCer(28:1)
Pos	Liver	742.617	16900	11.78	[M+H]+	dHexCer(37:1)
Pos	Liver	716.552	104000	2.71	[M+H]+	PC-O(32:2)
Pos	Liver	748.54	8970	9.52	[M+H]+	PS-O(34:1)
Pos	Liver	572.504	37400	12.45	[M+Na]+	dCer(35:2)
Pos	Liver	898.77	24300	16.42	[M+NH4]+	PA-O(50:3)
Pos	Liver	562.483	1280000	16.59	[M+H]+	tCer(35:4)
Pos	Liver	700.526	15900	9.6	[M+NH4]+	PA-O(36:4)
Pos	Liver	884.753	18800	16.25	[M+H]+	PC-O(44:2)
Pos	Liver	814.676	10000	15.07	[M+NH4]+	PA-O(44:3)
Pos	Liver	716.691	38500	18.51	[M+Na]+	dCer(45:0)
Pos	Liver	791.496	9550	9.51	[M+Na]+	PI-O(30:0)
Pos	Liver	560.359	5580	3.69	[M+Na]+	LPE(22:0)
Pos	Liver	568.441	6640	10.39	[M+Na]+	tCer(34:5)
Pos	Liver	794.648	25700	9.4	[M+Na]+	dHexCer(39:0)
Pos	Liver	1099.9	37200	15.12	[M+Na]+	TAG-O(70:12)
Pos	Liver	462.394	8270	3.75	[M+Na]+	dCer(27:1)
Pos	Liver	640.536	111000	3.81	[M+Na]+	tCer(39:4)
Pos	Liver	471.451	9940	4.57	[M+NH4]+	dCer(28:1)
Pos	Liver	804.708	8380	17.13	[M+NH4]+	TAG(47:3)
Pos	Liver	502.447	7090	5.82	[M+NH4]+	DAG(26:0)
Pos	Liver	964.925	5950	18.22	[M+NH4]+	TAG(58:0)
Pos	Liver	652.5	16300	3.27	[M+NH4]+	tSM(28:1)
Pos	Liver	684.612	226000	13.55	[M+NH4]+	TAG(38:0)
Pos	Liver	890.794	61400	19.59	[M+NH4]+	PA-O(49:0)
Pos	Liver	617.569	1920	15.4	[M+NH4]+	dCer(39:5)
Pos	Liver	768.706	174000	16.35	[M+NH4]+	TAG(44:0)
Pos	Liver	712.644	137000	15.39	[M+NH4]+	TAG(40:0)
Pos	Liver	642.602	7520	13.07	[M+NH4]+	DAG(36:0)
Pos	Liver	852.8	110000	17.34	[M+NH4]+	TAG(50:0)
Pos	Liver	832.737	6110	16.39	[M+NH4]+	TAG(49:3)
Pos	Liver	604.53	1020000	18.15	[M+NH4]+	DAG-O(35:5)
Pos	Liver	1100.96	5210	16.9	[M+NH4]+	TAG(69:9)
Pos	Liver	894.844	13900	17.59	[M+NH4]+	TAG(53:0)
Pos	Liver	880.832	58800	17.59	[M+NH4]+	TAG(52:0)
Pos	Liver	896.767	10900	16.4	[M+NH4]+	TAG(54:6)
Pos	Liver	865.644	3310	19.99	[M+NH4]+	PE(44:6)
Pos	Liver	922.878	15700	17.93	[M+NH4]+	TAG(55:0)
Pos	Liver	728.658	30500	16.1	[M+NH4]+	DAG-O(44:6)
Pos	Brain	769.672	7030	17.24	[M+Na]+	TAG-O(45:2)
Pos	Brain	632.504	6600	10.16	[M+Na]+	dCer(40:7)
Pos	Brain	760.583	4890	8.66	[M+H]+	PC(34:1)
Pos	Brain	934.639	3850	8.53	[M+NH4]+	PI(40:3)
Pos	Brain	686.557	2000	6.8	[M+H]+	dHexCer(33:1)
Pos	Brain	590.515	32900	12.76	[M+H]+	tCer(37:4)
Pos	Brain	590.514	251000	5.86	[M+H]+	tCer(37:4)
Pos	Brain	562.518	3710000	10.61	[M+Na]+	dCer(34:0)
Pos	Brain	762.557	473000	9.48	[M+Na]+	tHexCer(36:3)
Pos	Brain	534.487	568000	8.54	[M+Na]+	dCer(32:0)
Pos	Brain	590.549	17100000	11.16	[M+Na]+	dCer(36:0)
Pos	Brain	694.494	322000	9.48	[M+H]+	PS-O(30:0)
Pos	Brain	576.499	26500	8.16	[M+H]+	tCer(36:4)
Pos	Brain	590.513	6880	11.87	[M+H]+	tCer(37:4)
Pos	Brain	520.472	8780000	8.55	[M+Na]+	dCer(31:0)
Pos	Brain	974.813	19000	20.16	[M+NH4]+	TAG(60:9)
Pos	Brain	657.585	74900	13.5	[M+NH4]+	dCer(42:6)
Pos	Brain	556.529	23800	9	[M+H]+	tCer(34:0)
Pos	Brain	884.753	20500	16.24	[M+H]+	PC-O(44:2)
Pos	Brain	576.5	14800	10.22	[M+H]+	tCer(36:4)
Pos	Brain	686.556	20000	9.72	[M+H]+	dHexCer(33:1)
Pos	Brain	870.739	52700	16.06	[M+NH4]+	PA-O(48:3)
Pos	Brain	605.474	9630	10.7	[M+NH4]+	dHexCer(26:1)
Pos	Brain	472.436	231000	5.66	[M+H]+	tCer(28:0)
Pos	Brain	898.77	29200	16.42	[M+NH4]+	PA-O(50:3)
Pos	Brain	492.44	5620000	8.56	[M+Na]+	dCer(29:0)
Pos	Brain	462.394	7320	3.73	[M+Na]+	dCer(27:1)
Pos	Brain	492.404	902000	5.27	[M+Na]+	tCer(28:1)
Pos	Brain	379.252	8840	21.64	[M+Na]+	FA(24:6)
Pos	Brain	563.466	43400	8.68	[M+Na]+	DAG(30:0)
Pos	Brain	701.408	2020000	9.48	[M+Na]+	PA(35:6)
Pos	Brain	1099.9	31900	14.87	[M+Na]+	TAG-O(70:12)
Pos	Brain	1099.9	9050	16.62	[M+Na]+	TAG-O(70:12)
Pos	Brain	726.46	78600	9.49	[M+NH4]+	PI-O(26:2)
Pos	Brain	878.816	18300	17.35	[M+NH4]+	TAG(52:1)
Pos	Brain	864.801	9390	17.16	[M+NH4]+	TAG(51:1)
Pos	Brain	804.71	7760	17.02	[M+NH4]+	TAG(47:3)
Pos	Brain	860.769	2150	16.75	[M+NH4]+	TAG(51:3)
Pos	Brain	763.605	34100	4.06	[M+NH4]+	PC(33:1)
Pos	Brain	652.5	20300	3.24	[M+NH4]+	tSM(28:1)
Pos	Brain	874.784	35600	16.85	[M+NH4]+	TAG(52:3)
Pos	Brain	832.738	5930	16.39	[M+NH4]+	TAG(49:3)
Pos	Brain	900.8	24000	16.89	[M+NH4]+	TAG(54:4)
Pos	Brain	563.513	11000	8.52	[M+NH4]+	dCer(35:4)
Pos	Brain	908.862	34100	17.82	[M+NH4]+	TAG(54:0)
Pos	Brain	824.769	27200	18.35	[M+NH4]+	TAG(48:0)
Pos	Brain	834.753	30400	16.67	[M+NH4]+	TAG(49:2)
Pos	Brain	846.754	19700	16.6	[M+NH4]+	TAG(50:3)
Pos	Brain	848.769	50700	16.83	[M+NH4]+	TAG(50:2)
Neg	Liver	830.589	1.9e+07	9.06	[M+HCOO]-	PC(36:2)
Neg	Liver	766.537	16800000	9.35	[M+HCOO]-	dCerP(42:5)
Neg	Liver	856.604	12100000	9.52	[M+HCOO]-	PC(38:3)
Neg	Liver	854.589	11300000	8.98	[M+HCOO]-	PC(38:4)
Neg	Liver	742.536	9600000	9.48	[M+HCOO]-	dCerP(40:3)
Neg	Liver	882.62	4690000	9.99	[M+HCOO]-	PC(40:4)
Neg	Liver	880.604	4380000	9.1	[M+HCOO]-	PC(40:5)
Neg	Liver	744.552	3420000	10.48	[M+HCOO]-	dCerP(40:2)
Neg	Liver	885.547	3310000	7.8	[M-H]-	PI(38:4)
Neg	Liver	768.553	2440000	9.89	[M-H]-	PE(38:3)
Neg	Liver	764.52	2350000	8.06	[M+HCOO]-	dCerP(42:6)
Neg	Liver	861.546	2090000	7.89	[M-H]-	PI(36:2)
Neg	Liver	792.552	1900000	9.46	[M+HCOO]-	dCerP(44:6)
Neg	Liver	738.505	1850000	7.93	[M+HCOO]-	dCerP(40:5)
Neg	Liver	698.51	1840000	8.73	[M-H]-	PE-O(34:3)
Neg	Liver	714.505	1680000	8.01	[M+HCOO]-	dCerP(38:3)
Neg	Liver	722.51	1660000	8.61	[M-H]-	PE-O(36:5)
Neg	Liver	794.568	1570000	10.37	[M+HCOO]-	dCerP(44:5)
Neg	Liver	716.521	1520000	9.02	[M+HCOO]-	dCerP(38:2)
Neg	Liver	748.526	1360000	8.73	[M-H]-	PE-O(38:6)
Neg	Liver	740.521	1010000	8.44	[M+HCOO]-	dCerP(40:4)
Neg	Liver	845.673	931000	12.11	[M-H]-	TAG(52:8)
Neg	Liver	887.562	849000	8.27	[M-H]-	PI(38:3)
Neg	Liver	700.526	702000	9.81	[M-H]-	PE-O(34:2)
Neg	Liver	684.495	701000	7.76	[M-H]-	PC-O(30:3)
Neg	Liver	835.531	637000	8.9	[M-H]-	PI(34:1)
Neg	Liver	831.658	572000	11.37	[M+HCOO]-	dSM(40:1)
Neg	Liver	736.526	543000	8.69	[M-H]-	PC-O(34:5)
Neg	Liver	752.52	525000	8.65	[M-H]-	PC(34:4)
Neg	Liver	686.51	516000	8.77	[M-H]-	PC-O(30:2)
Neg	Liver	858.619	480000	10.34	[M+HCOO]-	PC(38:2)
Neg	Liver	863.562	479000	8.81	[M-H]-	PI(36:1)
Neg	Liver	726.542	475000	9.52	[M-H]-	PE-O(36:3)
Neg	Liver	746.51	463000	8.31	[M-H]-	PE-O(38:7)
Neg	Liver	730.536	461000	9.79	[M-H]-	PC(32:1)
Neg	Liver	790.536	433000	9.06	[M+HCOO]-	dCerP(44:7)
Neg	Liver	762.505	428000	7.67	[M+HCOO]-	dCerP(42:7)
Neg	Liver	670.479	428000	7.32	[M-H]-	PE-O(32:3)
Neg	Liver	696.494	412000	7.67	[M-H]-	PE-O(34:4)
Neg	Liver	728.521	402000	8.73	[M-H]-	PC(32:2)
Neg	Liver	734.509	4e+05	7.76	[M-H]-	PC-O(34:6)
Neg	Liver	672.494	369000	8.31	[M-H]-	PE-O(32:2)
Neg	Liver	708.495	310000	7.63	[M-H]-	PC-O(32:5)
Neg	Liver	778.573	305000	11.1	[M-H]-	PE-O(40:5)
Neg	Liver	857.673	294000	11.33	[M+HCOO]-	dSM(42:2)
Neg	Liver	780.552	294000	9.65	[M-H]-	PC(36:4)
Neg	Liver	732.495	289000	7.76	[M-H]-	PE-O(37:7)
Neg	Liver	720.494	243000	7.51	[M-H]-	PE-O(36:6)
Neg	Liver	710.511	223000	8.44	[M-H]-	PC-O(32:4)
Neg	Liver	911.562	197000	7.9	[M-H]-	PI(40:5)
Neg	Liver	913.578	190000	8.73	[M-H]-	PI(40:4)
Neg	Liver	712.526	173000	9.19	[M-H]-	PC-O(32:3)
Neg	Liver	728.557	167000	10.41	[M-H]-	PE-O(36:2)
Neg	Liver	889.579	167000	9.06	[M-H]-	PI(38:2)
Neg	Liver	305.247	159000	3.49	[M-H]-	FA(20:3)
Neg	Liver	873.706	158000	13.28	[M-H]-	TAG(54:8)
Neg	Liver	904.588	152000	8.98	[M-H]-	PC(46:12)
Neg	Liver	788.577	148000	9.31	[M+HCOO]-	PC-O(34:2)
Neg	Liver	838.593	136000	9.19	[M+HCOO]-	PC-O(38:5)
Neg	Liver	762.539	134000	9.19	[M-H]-	PC-O(36:6)
Neg	Liver	694.479	129000	7.17	[M-H]-	PE-O(34:5)
Neg	Liver	764.557	128000	10.1	[M-H]-	PC-O(36:5)
Neg	Liver	913.66	121000	12.11	[M+HCOO]-	TAG(54:11)
Neg	Liver	712.49	119000	7.13	[M+HCOO]-	dCerP(38:4)
Neg	Liver	714.541	105000	10.2	[M-H]-	PC-O(32:2)
Neg	Liver	820.562	102000	9.1	[M+HCOO]-	PS-O(36:1)
Neg	Liver	770.568	101000	10.71	[M-H]-	PE(38:2)
Neg	Liver	792.528	1e+05	7.26	[M+HCOO]-	PE-O(38:7)
Neg	Liver	817.643	98200	10.68	[M-H]-	TAG(50:8)
Neg	Liver	720.629	92600	14.51	[M-H]-	dCer(48:7)
Neg	Liver	803.625	85500	9.93	[M+HCOO]-	dSM(38:1)
Neg	Liver	774.54	84900	9.19	[M-H]-	PE-O(40:7)
Neg	Liver	953.533	84900	7.8	[M-H]-	PGP(44:8)
Neg	Liver	802.51	76000	10.47	[M-H]-	dSHexCer(36:3)
Neg	Liver	711.625	75900	14.51	[M-H]-	DAG-O(44:5)
Neg	Liver	824.494	75800	9.35	[M-H]-	dSHexCer(38:6)
Neg	Liver	686.603	75200	14.53	[M-H]-	tCer(44:4)
Neg	Liver	756.552	72600	9.93	[M-H]-	PC(34:2)
Neg	Liver	574.476	69100	8.4	[M-H]-	tCer(36:4)
Neg	Liver	829.64	67000	10.23	[M+HCOO]-	dSM(40:2)
Neg	Liver	706.614	66200	13.98	[M-H]-	dCer(47:7)
Neg	Liver	906.605	63300	10	[M+HCOO]-	dSHexCer(40:2)
Neg	Liver	672.587	61700	13.98	[M-H]-	tCer(43:4)
Neg	Liver	718.479	60700	6.91	[M-H]-	PE-O(36:7)
Neg	Liver	860.638	59800	11.39	[M+HCOO]-	PC(38:1)
Neg	Liver	951.524	57800	6.99	[M-H]-	PGP(44:9)
Neg	Liver	887.721	54900	14.03	[M+HCOO]-	dSM(44:1)
Neg	Liver	728.559	54000	11.23	[M-H]-	PE-O(36:2)
Neg	Liver	843.656	52600	10.66	[M-H]-	TAG(52:9)
Neg	Liver	736.489	50900	7.08	[M+HCOO]-	dCerP(40:6)
Neg	Liver	301.216	49900	2.68	[M-H]-	FA(20:5)
Neg	Liver	847.53	48200	7.2	[M-H]-	PA(48:12)
Neg	Liver	849.545	46100	8.14	[M-H]-	PA(48:11)
Neg	Liver	760.524	44000	8.81	[M-H]-	PC-O(36:7)
Neg	Liver	855.656	43900	10.22	[M+HCOO]-	dSM(42:3)
Neg	Liver	548.295	43300	3.03	[M+HCOO]-	LPE(20:3)
Neg	Liver	929.534	43200	7.89	[M-H]-	PGP(42:6)
Neg	Liver	967.633	42500	11.4	[M-H]-	PI(44:5)
Neg	Liver	821.562	41600	8.65	[M-H]-	PI-O(34:1)
Neg	Liver	955.551	38200	8.27	[M-H]-	PGP(44:7)
Neg	Liver	863.684	36800	11.45	[M+HCOO]-	TAG-O(51:8)
Neg	Liver	877.7	36300	12.16	[M+HCOO]-	TAG-O(52:8)
Neg	Liver	702.505	34800	8.35	[M-H]-	PC(30:1)
Neg	Liver	849.595	33200	10.08	[M-H]-	PI-O(36:1)
Neg	Liver	814.594	32700	9.61	[M+HCOO]-	PC-O(36:3)
Neg	Liver	524.298	32500	2.56	[M+HCOO]-	LPE(18:1)
Neg	Liver	758.568	31900	10.89	[M-H]-	PC(34:1)
Neg	Liver	734.646	31500	14.8	[M-H]-	dCer(49:7)
Neg	Liver	738.54	31400	9.54	[M-H]-	PC-O(34:4)
Neg	Liver	852.525	31100	10.4	[M-H]-	dSHexCer(40:6)
Neg	Liver	782.567	29800	10.31	[M-H]-	PC(36:3)
Neg	Liver	845.562	28800	8.57	[M-H]-	PI-O(36:3)
Neg	Liver	772.583	27600	10.14	[M+HCOO]-	dCerP(42:2)
Neg	Liver	658.571	27200	13.34	[M-H]-	tCer(42:4)
Neg	Liver	709.611	26600	13.28	[M-H]-	DAG-O(44:6)
Neg	Liver	800.493	26200	9.48	[M-H]-	dSHexCer(36:4)
Neg	Liver	574.474	26200	8.86	[M-H]-	tCer(36:4)
Neg	Liver	885.638	26000	10.73	[M-H]-	PA(50:7)
Neg	Liver	727.534	24600	11.59	[M-H]-	PA(38:2)
Neg	Liver	687.538	23600	6.99	[M-H]-	PA-O(36:1)
Neg	Liver	688.49	23200	7.21	[M+HCOO]-	dCerP(36:2)
Neg	Liver	903.632	22900	12.12	[M-H]-	PI-O(40:2)
Neg	Liver	744.493	22500	7.25	[M-H]-	PE-O(38:8)
Neg	Liver	917.648	22000	12.82	[M-H]-	PI-O(41:2)
Neg	Liver	669.577	21700	12.68	[M+HCOO]-	DAG(36:0)
Neg	Liver	700.619	21600	14.79	[M-H]-	tCer(45:4)
Neg	Liver	790.593	21200	9.52	[M+HCOO]-	PC-O(34:1)
Neg	Liver	528.308	20400	2.25	[M-H]-	LPE(22:4)
Neg	Liver	941.694	19900	13.38	[M+HCOO]-	TAG(56:11)
Neg	Liver	466.293	19900	2.61	[M-H]-	LPC(14:0)
Neg	Liver	772.584	19600	11.76	[M+HCOO]-	dCerP(42:2)
Neg	Liver	658.48	19200	7.43	[M-H]-	PC-O(28:2)
Neg	Liver	796.583	19100	11.18	[M-H]-	PE(40:3)
Neg	Liver	431.101	18800	3.15	[M-H]-	PI(5:0)
Neg	Liver	774.541	18300	9.81	[M-H]-	PE-O(40:7)
Neg	Liver	871.692	18200	12.04	[M-H]-	TAG(54:9)
Neg	Liver	862.682	18000	15.91	[M+HCOO]-	PE-O(42:0)
Neg	Liver	993.645	17100	11.35	[M-H]-	PI(46:6)
Neg	Liver	671.458	16300	7.41	[M-H]-	PA(34:2)
Neg	Liver	833.673	16000	11.96	[M+HCOO]-	dSM(40:0)
Neg	Liver	688.49	16000	7.63	[M+HCOO]-	dCerP(36:2)
Neg	Liver	755.564	15500	12.96	[M-H]-	PA(40:2)
Neg	Liver	846.56	14700	11.11	[M+HCOO]-	PE-O(42:8)
Neg	Liver	253.216	14100	3.05	[M-H]-	FA(16:1)
Neg	Liver	713.574	13700	14.1	[M-H]-	TAG(42:4)
Neg	Liver	277.216	13400	2.8	[M-H]-	FA(18:3)
Neg	Liver	826.511	13300	9.86	[M-H]-	dSHexCer(38:5)
Neg	Liver	885.704	12900	12.65	[M+HCOO]-	dSM(44:2)
Neg	Liver	695.461	12900	6.62	[M-H]-	PA(36:4)
Neg	Liver	779.565	12200	12.37	[M-H]-	PA(42:4)
Neg	Liver	806.544	11900	11.84	[M+HCOO]-	PC-O(36:7)
Neg	Liver	953.535	11500	7.26	[M-H]-	PGP(44:8)
Neg	Liver	856.687	11300	13.41	[M+HCOO]-	dHexCer(42:1)
Neg	Liver	849.667	11000	10.64	[M+HCOO]-	TAG-O(50:8)
Neg	Liver	770.562	10800	8.52	[M-H]-	PE(38:2)
Neg	Liver	889.616	10600	11.38	[M-H]-	PI-O(39:2)
Neg	Liver	748.662	10500	15.26	[M-H]-	dCer(50:7)
Neg	Liver	748.66	10300	13.98	[M-H]-	dCer(50:7)
Neg	Liver	866.626	10300	10.64	[M+HCOO]-	PC-O(40:5)
Neg	Liver	851.513	9830	9.31	[M-H]-	PI-O(37:7)
Neg	Liver	805.642	9650	10.47	[M+HCOO]-	dSM(38:0)
Neg	Liver	562.314	9610	1.17	[M+HCOO]-	LPC(18:3)
Neg	Liver	436.282	9440	2.52	[M-H]-	LPE-O(16:1)
Neg	Liver	931.551	8820	5.3	[M-H]-	PGP(42:5)
Neg	Liver	730.574	8420	11.44	[M-H]-	PE-O(36:1)
Neg	Liver	680.655	8380	15.28	[M-H]-	tCer(43:0)
Neg	Liver	464.313	8070	3.04	[M-H]-	LPE-O(18:1)
Neg	Liver	903.517	7700	7.45	[M-H]-	PGP(40:5)
Neg	Liver	807.495	7550	7.39	[M-H]-	PI(32:1)
Neg	Liver	819.657	7470	11.32	[M-H]-	TAG(50:7)
Neg	Liver	1061.63	7180	11.35	[M+HCOO]-	PI(48:9)
Neg	Liver	666.64	7070	14.93	[M-H]-	tCer(42:0)
Neg	Liver	687.542	7060	6.17	[M-H]-	PA-O(36:1)
Neg	Liver	807.501	7010	6.26	[M-H]-	PI(32:1)
Neg	Liver	780.582	6650	13.32	[M-H]-	PC-O(37:4)
Neg	Liver	726.506	6350	7.05	[M-H]-	PC(32:3)
Neg	Liver	739.657	6140	15.23	[M-H]-	DAG-O(46:5)
Neg	Liver	644.555	6060	12.7	[M-H]-	tCer(41:4)
Neg	Liver	822.628	5880	14.82	[M-H]-	PE-O(43:4)
Neg	Liver	508.34	5680	2.37	[M-H]-	LPE(20:0)
Neg	Liver	875.683	5570	12.15	[M+HCOO]-	TAG-O(52:9)
Neg	Liver	636.536	5500	10.41	[M-H]-	dCer(42:7)
Neg	Liver	885.706	5490	13.08	[M+HCOO]-	dSM(44:2)
Neg	Liver	528.308	5370	2.36	[M-H]-	LPE(22:4)
Neg	Liver	723.603	5270	13.96	[M-H]-	DAG(44:6)
Neg	Liver	508.339	5270	2.94	[M-H]-	LPE(20:0)
Neg	Liver	520.384	5200	2.64	[M-H]-	LPE-O(22:1)
Neg	Liver	808.584	5180	10.77	[M-H]-	PC(38:4)
Neg	Liver	842.67	5060	12.71	[M-H]-	PC(40:1)
Neg	Liver	796.545	4880	11.25	[M+HCOO]-	PE-O(38:5)
Neg	Liver	738.538	4810	6.25	[M-H]-	PC-O(34:4)
Neg	Liver	702.542	4500	11.01	[M-H]-	PE-O(34:1)
Neg	Liver	799.663	4490	12.75	[M-H]-	PA-O(44:1)
Neg	Liver	524.277	4480	1.61	[M-H]-	LPE(22:6)
Neg	Liver	726.507	4120	7.5	[M-H]-	PC(32:3)
Neg	Liver	806.599	3910	13.34	[M+HCOO]-	PC(34:0)
Neg	Liver	546.282	3730	1.6	[M+HCOO]-	LPE(20:4)
Neg	Liver	602.508	3640	10.42	[M-H]-	tCer(38:4)
Neg	Liver	834.608	3470	14.52	[M+HCOO]-	dHexCer(41:5)
Neg	Liver	677.547	3200	15.91	[M-H]-	DAG-O(42:8)
Neg	Liver	656.464	3190	6.44	[M-H]-	PC-O(28:3)
Neg	Liver	908.636	3130	10.25	[M+HCOO]-	PC(42:5)
Neg	Liver	509.286	3090	2.03	[M-H]-	LPG(18:1)
Neg	Liver	785.652	2990	12.07	[M-H]-	dSM(40:1)
Neg	Liver	901.501	2940	6.56	[M-H]-	PGP(40:6)
Neg	Liver	464.313	2900	3.38	[M-H]-	LPE-O(18:1)
Neg	Liver	656.465	2870	6.65	[M-H]-	PC-O(28:3)
Neg	Liver	828.655	2830	12.04	[M+HCOO]-	dHexCer(40:1)
Neg	Liver	634.611	2670	14.02	[M-H]-	dCer(41:1)
Neg	Liver	655.562	2600	12.24	[M-H]-	DAG-O(40:5)
Neg	Liver	828.656	2450	11.83	[M+HCOO]-	dHexCer(40:1)
Neg	Liver	875.687	2400	10.69	[M+HCOO]-	TAG-O(52:9)
Neg	Liver	837.543	2260	10.31	[M-H]-	PI(34:0)
Neg	Liver	522.282	2090	1.88	[M+HCOO]-	LPE(18:2)
Neg	Liver	911.645	2070	10.7	[M+HCOO]-	TAG(54:12)
Neg	Liver	754.572	1980	11.33	[M-H]-	PE-O(38:3)
Neg	Liver	506.323	1920	2.22	[M-H]-	LPE(20:1)
Neg	Liver	848.648	1820	11.38	[M+HCOO]-	PE(40:0)
Neg	Liver	817.532	1800	7.17	[M-H]-	PI-O(34:3)
Neg	Liver	891.715	1780	12.62	[M+HCOO]-	TAG-O(53:8)
Neg	Liver	763.559	1780	6.55	[M-H]-	PA-O(42:5)
Neg	Liver	821.516	1770	6.85	[M-H]-	PA(46:11)
Neg	Liver	652.622	1760	14.51	[M-H]-	tCer(41:0)
Neg	Liver	771.633	1750	11.33	[M-H]-	PA-O(42:1)
Neg	Liver	707.594	1670	12.2	[M-H]-	DAG-O(44:7)
Neg	Liver	1004.77	1620	15.27	[M+HCOO]-	PC-O(50:6)
Neg	Liver	507.273	1620	1.47	[M-H]-	LPG(18:2)
Neg	Liver	694.671	1590	15.47	[M-H]-	tCer(44:0)
Neg	Liver	925.508	1530	6.52	[M-H]-	PGP(42:8)
Neg	Liver	808.585	1510	11.07	[M-H]-	PC(38:4)
Neg	Liver	875.484	1470	7.2	[M-H]-	PGP(38:5)
Neg	Liver	901.502	1440	7.25	[M-H]-	PGP(40:6)
Neg	Liver	585.35	1440	2.95	[M+HCOO]-	LPG(20:0)
Neg	Liver	992.734	1400	19.34	[M+HCOO]-	PC(48:5)
Neg	Liver	785.654	1390	11.93	[M-H]-	dSM(40:1)
Neg	Liver	771.636	1370	11.17	[M-H]-	PA-O(42:1)
Neg	Liver	908.637	1360	10.45	[M+HCOO]-	PC(42:5)
Neg	Liver	717.507	1220	11.53	[M-H]-	dSM(36:7)
Neg	Liver	890.694	1210	12.54	[M+HCOO]-	PC(40:0)
Neg	Liver	924.64	1120	10.86	[M-H]-	PE(50:9)
Neg	Liver	987.795	1050	19.25	[M+HCOO]-	TAG-O(60:9)
Neg	Liver	692.448	1050	3.39	[M+HCOO]-	PC(26:1)
Neg	Liver	666.64	1040	15.21	[M-H]-	tCer(42:0)
Neg	Liver	662.641	1040	14.76	[M-H]-	dCer(43:1)
Neg	Liver	283.264	48900	4.55	[M-H]-	FA(18:0)
Neg	Liver	936.78	1330	19.89	[M-H]-	PC-O(48:3)
Neg	Liver	804.573	10500000	8.65	[M+HCOO]-	PC(34:1)
Neg	Liver	802.558	8940000	7.63	[M+HCOO]-	PC(34:2)
Neg	Liver	828.573	4280000	8.06	[M+HCOO]-	PC(36:3)
Neg	Liver	826.557	4270000	8.06	[M+HCOO]-	PC(36:4)
Neg	Liver	852.572	3340000	7.67	[M+HCOO]-	PC(38:5)
Neg	Liver	747.563	2590000	6.99	[M+HCOO]-	dSM(34:1)
Neg	Liver	582.508	2300000	8.9	[M+HCOO]-	dCer(34:1)
Neg	Liver	786.526	1250000	8.01	[M+HCOO]-	PE(36:3)
Neg	Liver	878.588	1150000	8.69	[M+HCOO]-	PC(40:6)
Neg	Liver	838.557	1110000	8.9	[M+HCOO]-	PE(40:5)
Neg	Liver	812.542	1100000	8.44	[M+HCOO]-	PE(38:4)
Neg	Liver	776.542	944000	7.31	[M+HCOO]-	PC(32:1)
Neg	Liver	898.576	879000	9.06	[M+HCOO]-	PS(41:4)
Neg	Liver	816.573	823000	8.35	[M+HCOO]-	PE(38:2)
Neg	Liver	794.558	679000	9.3	[M+HCOO]-	PS-O(34:0)
Neg	Liver	810.526	676000	8.44	[M+HCOO]-	PE(38:5)
Neg	Liver	924.592	646000	9.52	[M+HCOO]-	PS(43:5)
Neg	Liver	850.557	596000	7.31	[M+HCOO]-	PC(38:6)
Neg	Liver	800.543	552000	6.8	[M+HCOO]-	PC(34:3)
Neg	Liver	842.588	523000	8.77	[M+HCOO]-	PE(40:3)
Neg	Liver	790.558	502000	7.93	[M+HCOO]-	PE(36:1)
Neg	Liver	778.558	497000	8.39	[M+HCOO]-	PC(32:0)
Neg	Liver	775.593	438000	8.4	[M+HCOO]-	dSM(36:1)
Neg	Liver	840.572	425000	8.27	[M+HCOO]-	PE(40:4)
Neg	Liver	788.542	385000	6.96	[M+HCOO]-	PE(36:2)
Neg	Liver	596.523	342000	9.35	[M+HCOO]-	dCer(35:1)
Neg	Liver	810.562	337000	8.18	[M+HCOO]-	PC-O(36:5)
Neg	Liver	950.606	324000	9.98	[M+HCOO]-	PS(45:6)
Neg	Liver	836.577	305000	8.31	[M+HCOO]-	PC-O(38:6)
Neg	Liver	584.523	287000	9.48	[M+HCOO]-	dCer(34:0)
Neg	Liver	761.579	285000	7.41	[M+HCOO]-	PA-O(38:1)
Neg	Liver	836.541	233000	8.06	[M+HCOO]-	PE(40:6)
Neg	Liver	786.562	231000	8.27	[M+HCOO]-	PC-O(34:3)
Neg	Liver	902.51	230000	9.35	[M+HCOO]-	PS(42:9)
Neg	Liver	610.538	225000	10.42	[M+HCOO]-	dCer(36:1)
Neg	Liver	806.589	225000	9.83	[M+HCOO]-	PC(34:0)
Neg	Liver	866.588	224000	8.14	[M+HCOO]-	PE(42:5)
Neg	Liver	824.542	220000	6.75	[M+HCOO]-	PC(36:5)
Neg	Liver	880.527	2e+05	10.49	[M+HCOO]-	PS(40:6)
Neg	Liver	796.547	162000	7.21	[M+HCOO]-	PE-O(38:5)
Neg	Liver	711.558	157000	12.99	[M+HCOO]-	DAG-O(41:7)
Neg	Liver	735.558	146000	12.38	[M+HCOO]-	dSM(33:0)
Neg	Liver	822.563	144000	7.34	[M+HCOO]-	PE-O(40:6)
Neg	Liver	682.591	142000	13.31	[M+HCOO]-	tCer(40:1)
Neg	Liver	878.51	141000	9.48	[M+HCOO]-	PS(40:7)
Neg	Liver	772.547	140000	7.32	[M+HCOO]-	PE-O(36:3)
Neg	Liver	876.572	137000	7.13	[M+HCOO]-	PC(40:7)
Neg	Liver	678.603	133000	12.94	[M+HCOO]-	dCer(41:2)
Neg	Liver	824.577	121000	8.18	[M+HCOO]-	PE-O(40:5)
Neg	Liver	927.677	118000	12.82	[M+HCOO]-	TAG(55:11)
Neg	Liver	733.542	117000	11.83	[M+HCOO]-	dSM(33:1)
Neg	Liver	733.548	107000	6.37	[M+HCOO]-	PA-O(36:1)
Neg	Liver	832.509	106000	8.01	[M+HCOO]-	PE(40:8)
Neg	Liver	722.666	1e+05	15.25	[M+HCOO]-	dCer(44:1)
Neg	Liver	760.546	99900	7.72	[M+HCOO]-	PC-O(32:2)
Neg	Liver	782.53	98500	6.81	[M+HCOO]-	PC-O(34:5)
Neg	Liver	784.547	94100	7.23	[M+HCOO]-	PC-O(34:4)
Neg	Liver	652.587	93400	12.73	[M+HCOO]-	dCer(39:1)
Neg	Liver	656.574	89800	13.29	[M+HCOO]-	tCer(38:0)
Neg	Liver	758.53	89700	6.92	[M+HCOO]-	PC-O(32:3)
Neg	Liver	808.545	88200	7.13	[M+HCOO]-	PC-O(36:6)
Neg	Liver	930.542	86900	10.38	[M+HCOO]-	PS(44:9)
Neg	Liver	834.561	84800	7.25	[M+HCOO]-	PC-O(38:7)
Neg	Liver	794.543	83300	8.43	[M+HCOO]-	PE-O(38:6)
Neg	Liver	614.345	79600	2.14	[M+HCOO]-	LPC(22:5)
Neg	Liver	664.586	79100	11.99	[M+HCOO]-	dCer(40:2)
Neg	Liver	616.36	78000	2.14	[M+HCOO]-	LPC(22:4)
Neg	Liver	808.508	73300	8.01	[M+HCOO]-	PE(38:6)
Neg	Liver	707.525	69500	10.66	[M+HCOO]-	dSM(31:0)
Neg	Liver	698.621	64100	14.78	[M+HCOO]-	tCer(41:0)
Neg	Liver	690.604	62600	12.22	[M+HCOO]-	dCer(42:3)
Neg	Liver	838.591	62500	8.69	[M+HCOO]-	PC-O(38:5)
Neg	Liver	774.527	61800	6.36	[M+HCOO]-	PC(32:2)
Neg	Liver	820.546	59500	6.94	[M+HCOO]-	PE-O(40:7)
Neg	Liver	784.51	51000	7.07	[M+HCOO]-	PE(36:4)
Neg	Liver	719.532	48900	5.75	[M+HCOO]-	dSM(32:1)
Neg	Liver	870.497	47400	10.47	[M+HCOO]-	dSHexCer(38:6)
Neg	Liver	806.492	47300	8.01	[M+HCOO]-	PE(38:7)
Neg	Liver	315.253	46500	1.23	[M+HCOO]-	FA(17:0)
Neg	Liver	1063.65	46100	12.76	[M+HCOO]-	PI(48:8)
Neg	Liver	638.571	43900	11.92	[M+HCOO]-	dCer(38:1)
Neg	Liver	798.527	42000	6.25	[M+HCOO]-	PC(34:4)
Neg	Liver	554.345	41900	2.51	[M+HCOO]-	LPE(20:0)
Neg	Liver	904.526	41700	9.85	[M+HCOO]-	PS(42:8)
Neg	Liver	750.528	40200	7.07	[M+HCOO]-	PC(30:0)
Neg	Liver	608.523	40100	9.23	[M+HCOO]-	dCer(36:2)
Neg	Liver	812.578	36700	8.73	[M+HCOO]-	PC-O(36:4)
Neg	Liver	926.608	36200	10.31	[M+HCOO]-	PS(43:4)
Neg	Liver	745.548	35700	5.98	[M+HCOO]-	dSM(34:2)
Neg	Liver	668.573	34200	12.95	[M+HCOO]-	tCer(39:1)
Neg	Liver	874.558	33400	6.58	[M+HCOO]-	PC(40:8)
Neg	Liver	916.563	33100	10.12	[M+HCOO]-	PS-O(44:9)
Neg	Liver	696.65	32700	14.83	[M+HCOO]-	dCer(42:0)
Neg	Liver	808.51	30000	7.15	[M+HCOO]-	PE(38:6)
Neg	Liver	782.494	29400	7.97	[M+HCOO]-	PE(36:5)
Neg	Liver	1021.52	29000	7.8	[M+HCOO]-	PGP(46:11)
Neg	Liver	860.538	28900	8.9	[M+HCOO]-	PE(42:8)
Neg	Liver	1019.51	27800	6.98	[M+HCOO]-	PGP(46:12)
Neg	Liver	712.637	27700	15.25	[M+HCOO]-	tCer(42:0)
Neg	Liver	680.573	27600	12.19	[M+HCOO]-	tCer(40:2)
Neg	Liver	685.542	27400	12.78	[M+HCOO]-	DAG-O(39:6)
Neg	Liver	642.558	27000	12.68	[M+HCOO]-	tCer(37:0)
Neg	Liver	668.619	24700	13.88	[M+HCOO]-	dCer(40:0)
Neg	Liver	818.543	24600	7.43	[M+HCOO]-	PE-O(40:8)
Neg	Liver	782.492	24600	7.35	[M+HCOO]-	PE(36:5)
Neg	Liver	816.513	24400	8.39	[M+HCOO]-	PE-O(40:9)
Neg	Liver	654.559	24100	11.9	[M+HCOO]-	tCer(38:1)
Neg	Liver	836.54	23800	8.53	[M+HCOO]-	PE(40:6)
Neg	Liver	1035.62	23400	11.43	[M+HCOO]-	PI(46:8)
Neg	Liver	697.541	22500	12.07	[M+HCOO]-	DAG-O(40:7)
Neg	Liver	971.616	22400	12.1	[M+HCOO]-	PI-O(42:5)
Neg	Liver	624.555	21600	10.86	[M+HCOO]-	dCer(37:1)
Neg	Liver	835.645	21300	12.11	[M+HCOO]-	TAG-O(49:8)
Neg	Liver	985.634	21200	12.78	[M+HCOO]-	PI-O(43:5)
Neg	Liver	701.529	20900	12.99	[M+HCOO]-	DAG(39:5)
Neg	Liver	808.512	20600	6.76	[M+HCOO]-	PE(38:6)
Neg	Liver	849.661	20000	12.82	[M+HCOO]-	TAG-O(50:8)
Neg	Liver	682.635	19300	14.38	[M+HCOO]-	dCer(41:0)
Neg	Liver	712.645	18800	13.99	[M+HCOO]-	tCer(42:0)
Neg	Liver	666.603	18800	12.5	[M+HCOO]-	dCer(40:1)
Neg	Liver	956.619	18800	9.89	[M+HCOO]-	dSHexCer(44:5)
Neg	Liver	349.237	18400	3.16	[M+HCOO]-	FA(20:4)
Neg	Liver	760.511	17700	7.59	[M+HCOO]-	PE(34:2)
Neg	Liver	731.526	16800	10.52	[M+HCOO]-	dSM(33:2)
Neg	Liver	848.541	16700	5.94	[M+HCOO]-	PC(38:7)
Neg	Liver	792.61	16300	10.77	[M+HCOO]-	PC-O(34:0)
Neg	Liver	698.63	15700	13.37	[M+HCOO]-	tCer(41:0)
Neg	Liver	632.491	15700	6.45	[M+HCOO]-	tCer(37:5)
Neg	Liver	612.551	15200	10.56	[M+HCOO]-	dCer(36:0)
Neg	Liver	616.36	14600	2.27	[M+HCOO]-	LPC(22:4)
Neg	Liver	997.52	13800	7.89	[M+HCOO]-	PGP(44:9)
Neg	Liver	1023.54	13700	8.27	[M+HCOO]-	PGP(46:10)
Neg	Liver	706.635	12000	13.68	[M+HCOO]-	dCer(43:2)
Neg	Liver	764.544	11900	7.02	[M+HCOO]-	PE(34:0)
Neg	Liver	628.542	11600	11.95	[M+HCOO]-	tCer(36:0)
Neg	Liver	914.606	11200	10.61	[M+HCOO]-	PS(42:3)
Neg	Liver	957.605	10900	11.31	[M+HCOO]-	PI-O(41:5)
Neg	Liver	654.603	10700	13.16	[M+HCOO]-	dCer(39:0)
Neg	Liver	565.438	10300	11.15	[M+HCOO]-	DAG-O(30:3)
Neg	Liver	739.507	9760	6.7	[M+HCOO]-	dSM(34:5)
Neg	Liver	821.629	9450	11.36	[M+HCOO]-	tSM(38:0)
Neg	Liver	710.666	9400	15.18	[M+HCOO]-	dCer(43:0)
Neg	Liver	612.329	9320	1.54	[M+HCOO]-	LPC(22:6)
Neg	Liver	900.569	9210	6.72	[M+HCOO]-	PC(42:9)
Neg	Liver	706.637	8690	14.28	[M+HCOO]-	dCer(43:2)
Neg	Liver	572.43	8190	10.45	[M+HCOO]-	dCer(34:6)
Neg	Liver	737.62	8020	14.51	[M+HCOO]-	TAG-O(41:1)
Neg	Liver	840.609	7920	9.87	[M+HCOO]-	PC-O(38:4)
Neg	Liver	612.556	7750	10.98	[M+HCOO]-	dCer(36:0)
Neg	Liver	758.496	7650	6.7	[M+HCOO]-	PE(34:3)
Neg	Liver	705.509	7630	10.36	[M+HCOO]-	dSM(31:1)
Neg	Liver	640.588	7410	12.46	[M+HCOO]-	dCer(38:0)
Neg	Liver	720.652	7350	14.68	[M+HCOO]-	dCer(44:2)
Neg	Liver	955.708	7230	14.05	[M+HCOO]-	TAG(57:11)
Neg	Liver	900.558	7020	7.49	[M+HCOO]-	dSHexCer(40:5)
Neg	Liver	830.492	6470	6.79	[M+HCOO]-	PE(40:9)
Neg	Liver	736.682	6340	15.58	[M+HCOO]-	dCer(45:1)
Neg	Liver	794.53	6180	7.63	[M+HCOO]-	PE-O(38:6)
Neg	Liver	874.576	6110	9.83	[M+HCOO]-	PS(39:2)
Neg	Liver	329.269	5630	4.54	[M+HCOO]-	FA(18:0)
Neg	Liver	636.556	5430	10.72	[M+HCOO]-	dCer(38:2)
Neg	Liver	627.559	5180	12.62	[M+HCOO]-	DAG-O(34:0)
Neg	Liver	952.624	5150	10.74	[M+HCOO]-	PS(45:5)
Neg	Liver	915.564	5000	9.16	[M+HCOO]-	PI-O(38:5)
Neg	Liver	820.605	4860	10.25	[M+HCOO]-	PE(38:0)
Neg	Liver	544.267	4340	1.29	[M+HCOO]-	LPE(20:5)
Neg	Liver	738.47	4310	7.32	[M+HCOO]-	PE-O(34:6)
Neg	Liver	1188.16	4040	10.93	[M+HCOO]-	TAG-O(73:0)
Neg	Liver	904.525	3890	10.3	[M+HCOO]-	PS(42:8)
Neg	Liver	710.628	3660	12.67	[M+HCOO]-	tCer(42:1)
Neg	Liver	757.554	3620	10.2	[M+HCOO]-	dSM(35:3)
Neg	Liver	983.615	3530	11.32	[M+HCOO]-	PI-O(43:6)
Neg	Liver	724.682	3470	15.51	[M+HCOO]-	dCer(44:0)
Neg	Liver	325.237	3380	3.24	[M+HCOO]-	FA(18:2)
Neg	Liver	572.298	3380	1.92	[M+HCOO]-	LPE(22:5)
Neg	Liver	614.527	3350	10.89	[M+HCOO]-	tCer(35:0)
Neg	Liver	884.565	3330	10.14	[M+HCOO]-	PS(40:4)
Neg	Liver	847.589	2690	5.67	[M+HCOO]-	dSM(42:7)
Neg	Liver	893.733	2630	17.08	[M+HCOO]-	TAG-O(53:7)
Neg	Liver	650.456	2610	4.54	[M+HCOO]-	tHexCer(26:0)
Neg	Liver	796.519	2600	5.67	[M+HCOO]-	PC(34:5)
Neg	Liver	694.395	2380	4.54	[M+HCOO]-	PS(26:1)
Neg	Liver	721.548	2370	6.22	[M+HCOO]-	dSM(32:0)
Neg	Liver	756.514	2300	5.96	[M+HCOO]-	PC-O(32:4)
Neg	Liver	848.54	2060	6.37	[M+HCOO]-	PC(38:7)
Neg	Liver	906.613	2040	7.15	[M+HCOO]-	PC(42:6)
Neg	Liver	900.568	1980	6.41	[M+HCOO]-	PC(42:9)
Neg	Liver	796.52	1900	5.81	[M+HCOO]-	PC(34:5)
Neg	Liver	980.77	1860	15.31	[M+HCOO]-	PC-O(48:4)
Neg	Liver	925.519	1720	5.14	[M+HCOO]-	PGP(38:3)
Neg	Liver	570.283	1710	1.43	[M+HCOO]-	LPE(22:6)
Neg	Liver	903.76	1690	17.08	[M+HCOO]-	TAG(52:2)
Neg	Liver	794.504	1680	5.93	[M+HCOO]-	PC(34:6)
Neg	Liver	650.571	1660	11.52	[M+HCOO]-	dCer(39:2)
Neg	Liver	842.517	1630	10.47	[M+HCOO]-	PS(37:4)
Neg	Liver	377.268	1610	3.74	[M+HCOO]-	FA(22:4)
Neg	Liver	565.438	1540	10.72	[M+HCOO]-	DAG-O(30:3)
Neg	Liver	788.616	1480	14.52	[M+HCOO]-	dHexCer(37:0)
Neg	Liver	740.675	1420	14.93	[M+HCOO]-	tCer(44:0)
Neg	Liver	906.543	1350	10.71	[M+HCOO]-	PS(42:7)
Neg	Liver	662.571	1330	10.84	[M+HCOO]-	dCer(40:3)
Neg	Liver	738.661	1290	14.94	[M+HCOO]-	tCer(44:1)
Neg	Liver	969.49	1210	6.56	[M+HCOO]-	PGP(42:9)
Neg	Liver	750.696	1070	15.86	[M+HCOO]-	dCer(46:1)
Neg	Liver	870.531	1020	6.34	[M+HCOO]-	PC(40:10)
Neg	Liver	680.618	632000	14.01	[M+HCOO]-	dCer(41:1)
Neg	Liver	694.634	788000	14.53	[M+HCOO]-	dCer(42:1)
Neg	Liver	327.253	42300	3.75	[M+HCOO]-	FA(18:1)
Neg	Brain	890.625	354000	10.2	[M+HCOO]-	PC-O(42:7)
Neg	Brain	814.594	174000	9.47	[M+HCOO]-	PC-O(36:3)
Neg	Brain	876.646	155000	10.98	[M+HCOO]-	dCerP(50:6)
Neg	Brain	798.598	147000	11.76	[M-H]-	dHexCer(42:7)
Neg	Brain	873.683	136000	12.03	[M-H]-	PA-O(50:6)
Neg	Brain	714.505	130000	7.87	[M+HCOO]-	dCerP(38:3)
Neg	Brain	856.648	120000	10.8	[M+HCOO]-	PE-O(42:3)
Neg	Brain	882.619	121000	9.93	[M+HCOO]-	PC(40:4)
Neg	Brain	784.499	111000	9.89	[M-H]-	PE(40:9)
Neg	Brain	824.655	106000	11.51	[M-H]-	PC-O(40:3)
Neg	Brain	887.654	105000	11.51	[M-H]-	PA(50:6)
Neg	Brain	847.64	101000	11.89	[M-H]-	tSM(44:6)
Neg	Brain	712.525	102000	9.22	[M-H]-	PC-O(32:3)
Neg	Brain	816.609	98200	10.56	[M+HCOO]-	PC-O(36:2)
Neg	Brain	762.562	94900	8.13	[M+HCOO]-	PC-O(32:1)
Neg	Brain	840.654	91200	11.22	[M-H]-	PC(40:2)
Neg	Brain	673.477	87300	8.34	[M-H]-	PA(34:1)
Neg	Brain	822.598	86200	11.42	[M+HCOO]-	dCerP(46:5)
Neg	Brain	816.61	85000	9.61	[M+HCOO]-	PC-O(36:2)
Neg	Brain	909.546	86600	7.54	[M-H]-	PI(40:6)
Neg	Brain	764.556	81500	10.32	[M-H]-	PC-O(36:5)
Neg	Brain	888.667	79100	12.8	[M+HCOO]-	PC(40:1)
Neg	Brain	880.677	79300	12.45	[M-H]-	PE(46:3)
Neg	Brain	796.582	78500	11.3	[M-H]-	PE(40:3)
Neg	Brain	740.557	77600	10.57	[M-H]-	PC-O(34:3)
Neg	Brain	768.588	75900	11.86	[M-H]-	PC-O(36:3)
Neg	Brain	736.525	75500	9.34	[M-H]-	PC-O(34:5)
Neg	Brain	880.601	74200	9.28	[M+HCOO]-	PC(40:5)
Neg	Brain	820.583	70400	10.17	[M+HCOO]-	dCerP(46:6)
Neg	Brain	808.62	67500	12.8	[M-H]-	PE-O(42:4)
Neg	Brain	836.529	67000	11.08	[M-H]-	PE(44:11)
Neg	Brain	742.573	65400	11.76	[M-H]-	PC-O(34:2)
Neg	Brain	844.603	60300	11.68	[M+HCOO]-	dHexCer(42:7)
Neg	Brain	828.653	57900	11.08	[M+HCOO]-	dHexCer(40:1)
Neg	Brain	993.645	51500	11.27	[M-H]-	PI(46:6)
Neg	Brain	812.528	51300	11.08	[M-H]-	PE(42:9)
Neg	Brain	861.546	51300	7.56	[M-H]-	PI(36:2)
Neg	Brain	818.624	50600	10.83	[M+HCOO]-	PC-O(36:1)
Neg	Brain	842.669	47500	12.63	[M-H]-	PC(40:1)
Neg	Brain	831.656	48700	10.5	[M+HCOO]-	dSM(40:1)
Neg	Brain	702.541	46300	10.97	[M-H]-	PE-O(34:1)
Neg	Brain	869.552	46300	7.24	[M-H]-	PI-O(38:5)
Neg	Brain	916.652	42300	11.46	[M+HCOO]-	PC-O(44:8)
Neg	Brain	840.561	40100	12.48	[M-H]-	PE(44:9)
Neg	Brain	854.502	37800	11.24	[M+HCOO]-	PE(42:11)
Neg	Brain	808.66	36100	11.91	[M-H]-	dHexCer(42:2)
Neg	Brain	480.309	35000	3.02	[M-H]-	LPE(18:0)
Neg	Brain	858.702	33500	13.77	[M+HCOO]-	dHexCer(42:0)
Neg	Brain	766.573	33900	10.99	[M-H]-	PC-O(36:4)
Neg	Brain	874.629	32400	10.56	[M+HCOO]-	dCerP(50:7)
Neg	Brain	770.605	29700	13.04	[M-H]-	PC-O(36:2)
Neg	Brain	800.614	29300	12.96	[M+HCOO]-	dCerP(44:2)
Neg	Brain	814.546	29200	12.44	[M-H]-	PE(42:8)
Neg	Brain	844.583	30200	8.21	[M-H]-	PE(44:7)
Neg	Brain	796.62	28900	13.17	[M-H]-	PC-O(38:3)
Neg	Brain	806.542	28000	7.5	[M+HCOO]-	PC-O(36:7)
Neg	Brain	880.514	26100	11.17	[M+HCOO]-	PE(44:12)
Neg	Brain	913.576	26700	8.72	[M-H]-	PI(40:4)
Neg	Brain	953.538	25700	6.97	[M-H]-	PGP(44:8)
Neg	Brain	906.631	23900	10.28	[M+HCOO]-	PC(42:6)
Neg	Brain	859.524	24700	8.46	[M-H]-	PI(36:3)
Neg	Brain	688.488	24400	7.58	[M+HCOO]-	dCerP(36:2)
Neg	Brain	826.631	21500	13.14	[M-H]-	PE(42:2)
Neg	Brain	914.684	22600	12.76	[M+HCOO]-	PC(42:2)
Neg	Brain	936.672	22700	12.56	[M+HCOO]-	PC(44:5)
Neg	Brain	874.645	21900	12.16	[M+HCOO]-	dHexCer(44:6)
Neg	Brain	902.633	22300	10.82	[M+HCOO]-	PE-O(46:8)
Neg	Brain	890.561	20300	10.09	[M-H]-	PE(48:12)
Neg	Brain	303.232	20500	3.15	[M-H]-	FA(20:4)
Neg	Brain	762.562	19200	9.01	[M+HCOO]-	PC-O(32:1)
Neg	Brain	818.625	19100	11.89	[M+HCOO]-	PC-O(36:1)
Neg	Brain	880.672	18700	11.86	[M-H]-	PE(46:3)
Neg	Brain	872.575	17900	10.92	[M+HCOO]-	PE-O(44:9)
Neg	Brain	852.524	17500	10.32	[M-H]-	dSHexCer(40:6)
Neg	Brain	886.703	17400	12.78	[M+HCOO]-	tHexCer(43:1)
Neg	Brain	868.603	17300	10.87	[M+HCOO]-	PE(42:4)
Neg	Brain	925.502	17200	6.48	[M-H]-	PGP(42:8)
Neg	Brain	842.671	16900	11.75	[M-H]-	PC(40:1)
Neg	Brain	906.629	16200	11.22	[M+HCOO]-	PC(42:6)
Neg	Brain	1061.63	15900	11.29	[M+HCOO]-	PI(48:9)
Neg	Brain	884.718	15500	13.74	[M+HCOO]-	dHexCer(44:1)
Neg	Brain	1053.88	15200	16.87	[M-H]-	TAG(67:9)
Neg	Brain	824.614	15000	12.22	[M-H]-	PE(42:3)
Neg	Brain	882.663	15100	11.11	[M+HCOO]-	PE-O(44:4)
Neg	Brain	911.564	14200	8.34	[M-H]-	PI(40:5)
Neg	Brain	942.715	14000	14.09	[M+HCOO]-	PC(44:2)
Neg	Brain	683.5	13700	9.17	[M-H]-	PA-O(36:3)
Neg	Brain	760.526	13000	9.01	[M-H]-	PC-O(36:7)
Neg	Brain	951.518	13000	6.62	[M-H]-	PGP(44:9)
Neg	Brain	859.669	12900	12.19	[M-H]-	dSM(46:6)
Neg	Brain	500.278	12500	1.69	[M-H]-	LPE(20:4)
Neg	Brain	870.701	12000	12.98	[M-H]-	PC(42:1)
Neg	Brain	925.496	11900	7.12	[M-H]-	PGP(42:8)
Neg	Brain	826.674	11600	12.8	[M-H]-	PC-O(40:2)
Neg	Brain	870.703	11200	13.95	[M-H]-	PC(42:1)
Neg	Brain	866.669	10900	11.51	[M-H]-	PC(42:3)
Neg	Brain	838.668	10700	14.76	[M-H]-	PE-O(44:3)
Neg	Brain	812.652	10600	14.65	[M-H]-	PE-O(42:2)
Neg	Brain	936.634	10300	10.41	[M-H]-	dSHexCer(46:6)
Neg	Brain	916.649	10200	10.85	[M+HCOO]-	PC-O(44:8)
Neg	Brain	831.657	9980	11.35	[M+HCOO]-	dSM(40:1)
Neg	Brain	834.514	9740	10.63	[M-H]-	PE(44:12)
Neg	Brain	744.556	9790	8.17	[M+HCOO]-	dCerP(40:2)
Neg	Brain	858.618	9390	12.38	[M+HCOO]-	PC(38:2)
Neg	Brain	821.561	9370	8.18	[M-H]-	PI-O(34:1)
Neg	Brain	884.634	9080	10.71	[M+HCOO]-	PC(40:3)
Neg	Brain	637.586	8810	12.53	[M-H]-	DAG(37:0)
Neg	Brain	932.644	8830	11.14	[M+HCOO]-	PC(44:7)
Neg	Brain	815.622	8220	11.94	[M-H]-	TAG(50:9)
Neg	Brain	830.587	7950	10.98	[M+HCOO]-	PC(36:2)
Neg	Brain	884.718	7730	14.43	[M+HCOO]-	dHexCer(44:1)
Neg	Brain	709.609	7570	13.25	[M-H]-	DAG-O(44:6)
Neg	Brain	636.534	7500	10.36	[M-H]-	dCer(42:7)
Neg	Brain	684.587	7490	13.27	[M-H]-	tCer(44:5)
Neg	Brain	657.482	7390	9.01	[M-H]-	PA-O(34:2)
Neg	Brain	854.663	7270	14.35	[M+HCOO]-	dHexCer(42:2)
Neg	Brain	327.232	6920	3.04	[M-H]-	FA(22:6)
Neg	Brain	436.283	6910	2.52	[M-H]-	LPE-O(16:1)
Neg	Brain	916.697	6730	14.12	[M+HCOO]-	PC(42:1)
Neg	Brain	828.646	6610	14.37	[M-H]-	PE(42:1)
Neg	Brain	524.298	6620	2.55	[M+HCOO]-	LPE(18:1)
Neg	Brain	802.57	6340	11.22	[M-H]-	PE-O(42:7)
Neg	Brain	810.502	6390	9.99	[M-H]-	PE(42:10)
Neg	Brain	852.686	6210	12.82	[M-H]-	PC-O(42:3)
Neg	Brain	810.677	6120	12.4	[M-H]-	dHexCer(42:1)
Neg	Brain	894.619	6190	11.08	[M+HCOO]-	PE(44:5)
Neg	Brain	855.507	6150	10.88	[M-H]-	PI(36:5)
Neg	Brain	782.529	6120	10.44	[M+HCOO]-	PC-O(34:5)
Neg	Brain	713.574	5900	14.07	[M-H]-	TAG(42:4)
Neg	Brain	526.293	5980	2.1	[M-H]-	LPE(22:5)
Neg	Brain	843.656	5890	13.25	[M-H]-	TAG(52:9)
Neg	Brain	995.658	5850	11.83	[M-H]-	PI(46:5)
Neg	Brain	770.575	5760	7.91	[M-H]-	PE(38:2)
Neg	Brain	871.529	5860	7.12	[M-H]-	PI(37:4)
Neg	Brain	860.687	5460	12.74	[M+HCOO]-	tHexCer(41:0)
Neg	Brain	798.648	5190	11.36	[M-H]-	tHexCer(40:1)
Neg	Brain	718.536	5260	10.21	[M+HCOO]-	dCerP(38:1)
Neg	Brain	528.309	5130	2.22	[M-H]-	LPE(22:4)
Neg	Brain	452.278	5140	2.15	[M-H]-	LPE(16:0)
Neg	Brain	794.604	5090	12.14	[M-H]-	PC-O(38:4)
Neg	Brain	899.483	4870	7.11	[M-H]-	PGP(40:7)
Neg	Brain	736.49	4750	6.76	[M+HCOO]-	dCerP(40:6)
Neg	Brain	842.579	4540	13.7	[M-H]-	PE(44:8)
Neg	Brain	809.67	4550	11.57	[M-H]-	TAG(49:5)
Neg	Brain	645.448	4630	7	[M-H]-	PA(32:1)
Neg	Brain	806.544	4560	6.93	[M+HCOO]-	PC-O(36:7)
Neg	Brain	283.263	4670	3.79	[M-H]-	FA(18:0)
Neg	Brain	844.688	4400	13.02	[M-H]-	PC(40:0)
Neg	Brain	814.535	4350	11.21	[M-H]-	PE(42:8)
Neg	Brain	944.73	4130	15.01	[M+HCOO]-	PC(44:1)
Neg	Brain	798.637	4070	14.21	[M-H]-	PC-O(38:2)
Neg	Brain	884.637	3910	12.34	[M+HCOO]-	PC(40:3)
Neg	Brain	859.529	4070	7.37	[M-H]-	PI(36:3)
Neg	Brain	804.527	4030	6.48	[M-H]-	dSHexCer(36:2)
Neg	Brain	522.283	3850	1.72	[M+HCOO]-	LPE(18:2)
Neg	Brain	838.531	3550	11	[M-H]-	PE(44:10)
Neg	Brain	522.283	3570	1.85	[M+HCOO]-	LPE(18:2)
Neg	Brain	758.564	3490	11.11	[M-H]-	PC(34:1)
Neg	Brain	281.247	3350	3.79	[M-H]-	FA(18:1)
Neg	Brain	868.595	3190	13.79	[M-H]-	PE(46:9)
Neg	Brain	693.547	3170	12.74	[M-H]-	DAG(42:7)
Neg	Brain	810.513	3300	10.55	[M-H]-	PE(42:10)
Neg	Brain	506.324	3180	2.98	[M-H]-	LPE(20:1)
Neg	Brain	953.529	2960	5.69	[M-H]-	PGP(44:8)
Neg	Brain	860.59	3010	4.77	[M+HCOO]-	PC-O(40:8)
Neg	Brain	904.649	2800	11.36	[M+HCOO]-	PE-O(46:7)
Neg	Brain	932.645	2760	10.58	[M+HCOO]-	PC(44:7)
Neg	Brain	899.484	2750	6.76	[M-H]-	PGP(40:7)
Neg	Brain	678.638	2640	14.49	[M-H]-	tCer(43:1)
Neg	Brain	908.709	2550	13.64	[M-H]-	PE(48:3)
Neg	Brain	832.619	2690	12.14	[M-H]-	PE-O(44:6)
Neg	Brain	838.546	2540	11.69	[M-H]-	PE(44:10)
Neg	Brain	797.645	2530	11.08	[M-H]-	PA-O(44:2)
Neg	Brain	654.555	2400	11.85	[M-H]-	tCer(42:6)
Neg	Brain	919.548	2460	6.89	[M-H]-	PGP(41:4)
Neg	Brain	758.606	2280	13.68	[M-H]-	PC-O(35:1)
Neg	Brain	838.675	2180	12.18	[M-H]-	PE-O(44:3)
Neg	Brain	671.462	2140	7.35	[M-H]-	PA(34:2)
Neg	Brain	728.558	4600000	11.19	[M-H]-	PE-O(36:2)
Neg	Brain	700.527	6770000	9.77	[M-H]-	PE-O(34:2)
Neg	Brain	726.542	11900000	9.91	[M-H]-	PE-O(36:3)
Neg	Brain	832.605	6550000	10.08	[M+HCOO]-	PC(36:1)
Neg	Brain	924.749	1600	19.79	[M-H]-	PC(46:2)
Neg	Brain	791.539	740000	9.05	[M+HCOO]-	dSM(38:7)
Neg	Brain	786.527	640000	4.54	[M+HCOO]-	PE(36:3)
Neg	Brain	790.552	3e+05	7.94	[M+HCOO]-	PE(36:1)
Neg	Brain	816.571	271000	8.13	[M+HCOO]-	PE(38:2)
Neg	Brain	760.511	133000	4.86	[M+HCOO]-	PE(34:2)
Neg	Brain	878.652	106000	11.51	[M+HCOO]-	PS-O(40:0)
Neg	Brain	896.679	101000	11.77	[M+HCOO]-	PC-O(42:4)
Neg	Brain	773.578	103000	7.29	[M+HCOO]-	dSM(36:2)
Neg	Brain	890.637	99700	7.69	[M+HCOO]-	PC-O(42:7)
Neg	Brain	840.609	93800	9.13	[M+HCOO]-	PC-O(38:4)
Neg	Brain	692.618	80800	13.27	[M+HCOO]-	dCer(42:2)
Neg	Brain	892.562	75200	12.45	[M+HCOO]-	PS-O(42:7)
Neg	Brain	918.579	73400	12.51	[M+HCOO]-	PS-O(44:8)
Neg	Brain	862.652	67400	12.91	[M+HCOO]-	PC(38:0)
Neg	Brain	834.661	67600	11.91	[M+HCOO]-	PC-O(37:0)
Neg	Brain	608.523	68200	9.22	[M+HCOO]-	dCer(36:2)
Neg	Brain	863.636	67000	11.45	[M+HCOO]-	dSM(43:6)
Neg	Brain	876.572	65900	7.42	[M+HCOO]-	PC(40:7)
Neg	Brain	940.667	61400	12.9	[M+HCOO]-	PS-O(45:4)
Neg	Brain	980.615	60300	11.89	[M+HCOO]-	dSHexCer(46:7)
Neg	Brain	812.541	56000	8.85	[M+HCOO]-	PE(38:4)
Neg	Brain	834.62	49400	11.31	[M+HCOO]-	PC(36:0)
Neg	Brain	808.509	46500	6.76	[M+HCOO]-	PE(38:6)
Neg	Brain	744.516	42000	8.17	[M+HCOO]-	PE-O(34:3)
Neg	Brain	966.684	39600	12.84	[M+HCOO]-	PS-O(47:5)
Neg	Brain	992.659	37300	12.45	[M+HCOO]-	PS(48:6)
Neg	Brain	733.541	38400	11.81	[M+HCOO]-	dSM(33:1)
Neg	Brain	832.507	37100	7.56	[M+HCOO]-	PE(40:8)
Neg	Brain	862.59	36300	8.02	[M+HCOO]-	PC-O(40:7)
Neg	Brain	906.541	31400	10.21	[M+HCOO]-	PS(42:7)
Neg	Brain	864.57	31300	7.3	[M+HCOO]-	PE(42:6)
Neg	Brain	832.511	32000	6.51	[M+HCOO]-	PE(40:8)
Neg	Brain	1008.65	30900	12.92	[M+HCOO]-	dSHexCer(48:7)
Neg	Brain	808.51	29500	7.16	[M+HCOO]-	PE(38:6)
Neg	Brain	808.51	29500	4.91	[M+HCOO]-	PE(38:6)
Neg	Brain	682.59	25100	13.25	[M+HCOO]-	tCer(40:1)
Neg	Brain	888.53	25000	10.28	[M+HCOO]-	PS-O(42:9)
Neg	Brain	940.703	26000	6.24	[M+HCOO]-	PC(44:3)
Neg	Brain	862.651	23400	11.96	[M+HCOO]-	PC(38:0)
Neg	Brain	914.622	24300	11.81	[M+HCOO]-	PC-O(44:9)
Neg	Brain	860.539	23000	8.84	[M+HCOO]-	PE(42:8)
Neg	Brain	904.613	24600	8.76	[M+HCOO]-	PC(42:7)
Neg	Brain	808.507	24700	7.75	[M+HCOO]-	PE(38:6)
Neg	Brain	638.57	22400	11.83	[M+HCOO]-	dCer(38:1)
Neg	Brain	842.588	21900	8.72	[M+HCOO]-	PE(40:3)
Neg	Brain	866.584	21600	7.56	[M+HCOO]-	PE(42:5)
Neg	Brain	846.5	21300	6.33	[M+HCOO]-	dSHexCer(36:4)
Neg	Brain	880.511	21400	6.05	[M+HCOO]-	PE(44:12)
Neg	Brain	711.557	20600	12.96	[M+HCOO]-	DAG-O(41:7)
Neg	Brain	806.495	20100	6.38	[M+HCOO]-	PE(38:7)
Neg	Brain	747.563	17800	6.97	[M+HCOO]-	dSM(34:1)
Neg	Brain	952.667	17600	12.18	[M+HCOO]-	PS-O(46:5)
Neg	Brain	870.497	17600	10.47	[M+HCOO]-	dSHexCer(38:6)
Neg	Brain	884.561	16400	10.17	[M+HCOO]-	PS(40:4)
Neg	Brain	694.635	15100	13.79	[M+HCOO]-	dCer(42:1)
Neg	Brain	992.661	14600	13.29	[M+HCOO]-	PS(48:6)
Neg	Brain	920.595	13900	13.68	[M+HCOO]-	PS-O(44:7)
Neg	Brain	784.511	13800	6.84	[M+HCOO]-	PE(36:4)
Neg	Brain	927.676	12700	11.89	[M+HCOO]-	TAG(55:11)
Neg	Brain	1018.68	11500	13.22	[M+HCOO]-	PS(50:7)
Neg	Brain	910.62	10700	10.17	[M+HCOO]-	PS-O(43:5)
Neg	Brain	916.561	10500	12.06	[M+HCOO]-	PS-O(44:9)
Neg	Brain	800.541	10200	8.38	[M+HCOO]-	PC(34:3)
Neg	Brain	784.511	10200	7.09	[M+HCOO]-	PE(36:4)
Neg	Brain	896.511	9680	10.24	[M+HCOO]-	dSHexCer(40:7)
Neg	Brain	806.492	9490	7.16	[M+HCOO]-	PE(38:7)
Neg	Brain	790.496	8710	8.02	[M+HCOO]-	PE-O(38:8)
Neg	Brain	758.494	8730	6.49	[M+HCOO]-	PE(34:3)
Neg	Brain	930.639	8520	12.8	[M+HCOO]-	PS(43:2)
Neg	Brain	934.573	8640	11.67	[M+HCOO]-	PS(44:7)
Neg	Brain	1021.52	8060	6.77	[M+HCOO]-	PGP(46:11)
Neg	Brain	664.586	7800	11.94	[M+HCOO]-	dCer(40:2)
Neg	Brain	685.54	7560	12.75	[M+HCOO]-	DAG-O(39:6)
Neg	Brain	315.253	7620	1.23	[M+HCOO]-	FA(17:0)
Neg	Brain	902.649	7230	11.67	[M+HCOO]-	PS-O(42:2)
Neg	Brain	782.49	7210	7.58	[M+HCOO]-	PE(36:5)
Neg	Brain	886.603	7210	5.47	[M+HCOO]-	PC-O(42:9)
Neg	Brain	800.543	7070	6.57	[M+HCOO]-	PC(34:3)
Neg	Brain	946.612	6830	13.83	[M+HCOO]-	PS-O(46:8)
Neg	Brain	902.646	6660	11.91	[M+HCOO]-	PS-O(42:2)
Neg	Brain	914.638	6490	10.44	[M+HCOO]-	PC-O(44:9)
Neg	Brain	910.649	6130	10.98	[M+HCOO]-	PC(42:4)
Neg	Brain	974.687	6260	6.22	[M+HCOO]-	PE(50:7)
Neg	Brain	984.641	5840	11.52	[M+HCOO]-	dSHexCer(46:5)
Neg	Brain	772.547	5870	7.29	[M+HCOO]-	PE-O(36:3)
Neg	Brain	1019.51	5650	6.63	[M+HCOO]-	PGP(46:12)
Neg	Brain	970.746	5320	14.95	[M+HCOO]-	PC(46:2)
Neg	Brain	690.601	5350	12.21	[M+HCOO]-	dCer(42:3)
Neg	Brain	926.651	5330	12.11	[M+HCOO]-	PS-O(44:4)
Neg	Brain	886.605	4790	5.02	[M+HCOO]-	PC-O(42:9)
Neg	Brain	886.601	4540	7.32	[M+HCOO]-	PC-O(42:9)
Neg	Brain	848.674	4370	13.76	[M+HCOO]-	PC-O(38:0)
Neg	Brain	844.483	4490	7.69	[M+HCOO]-	dSHexCer(36:5)
Neg	Brain	824.54	4370	6.42	[M+HCOO]-	PC(36:5)
Neg	Brain	983.618	4270	11.35	[M+HCOO]-	PI-O(43:6)
Neg	Brain	766.524	4160	7.58	[M+HCOO]-	PS-O(32:0)
Neg	Brain	800.542	4140	6.98	[M+HCOO]-	PC(34:3)
Neg	Brain	860.537	4250	5.93	[M+HCOO]-	PE(42:8)
Neg	Brain	770.533	4280	5.22	[M+HCOO]-	PE-O(36:4)
Neg	Brain	906.682	4010	12.85	[M+HCOO]-	PS-O(42:0)
Neg	Brain	908.556	4010	11.72	[M+HCOO]-	PS(42:6)
Neg	Brain	960.588	4050	11.66	[M+HCOO]-	PS(46:8)
Neg	Brain	636.554	4070	10.57	[M+HCOO]-	dCer(38:2)
Neg	Brain	570.284	4080	1.63	[M+HCOO]-	LPE(22:6)
Neg	Brain	684.605	3770	13.69	[M+HCOO]-	tCer(40:0)
Neg	Brain	848.541	3770	7.76	[M+HCOO]-	PC(38:7)
Neg	Brain	666.602	3690	13.27	[M+HCOO]-	dCer(40:1)
Neg	Brain	760.544	3620	7.91	[M+HCOO]-	PC-O(32:2)
Neg	Brain	962.607	3440	12.98	[M+HCOO]-	PS(46:7)
Neg	Brain	964.667	3340	11.78	[M+HCOO]-	dSHexCer(44:1)
Neg	Brain	694.635	3020	14.5	[M+HCOO]-	dCer(42:1)
Neg	Brain	678.601	3090	12.57	[M+HCOO]-	dCer(41:2)
Neg	Brain	845.49	2950	7.77	[M+HCOO]-	PI-O(33:5)
Neg	Brain	886.603	2880	6.88	[M+HCOO]-	PC-O(42:9)
Neg	Brain	760.604	2630	13.23	[M+HCOO]-	dHexCer(35:0)
Neg	Brain	910.657	2580	12.6	[M+HCOO]-	PC(42:4)
Neg	Brain	772.511	2550	7.11	[M+HCOO]-	PC(32:3)
Neg	Brain	831.672	2190	17.08	[M+HCOO]-	TAG(47:3)
Neg	Brain	820.643	2110	12.47	[M+HCOO]-	PC-O(36:0)
Neg	Brain	804.573	13500000	8.61	[M+HCOO]-	PC(34:1)
Neg	Brain	846.5	28200	8.94	[M+HCOO]-	dSHexCer(36:4)
Neg	Liver	818.588	1260000	9.35	[M+HCOO]-	PC(35:1)
Neg	Liver	788.542	601000	8.99	[M-H]-	PS(36:1)
Neg	Liver	566.345	477000	2.25	[M+HCOO]-	LPC(18:1)
Neg	Liver	810.523	400000	9.48	[M-H+HCOONa]-	PE(36:2)
Neg	Liver	812.539	326000	10.48	[M-H+HCOONa]-	PE(36:1)
Neg	Liver	868.604	306000	9.23	[M+HCOO]-	PC(39:4)
Neg	Liver	844.604	177000	9.81	[M+HCOO]-	PC(37:2)
Neg	Liver	846.62	167000	10.53	[M+HCOO]-	PC(37:1)
Neg	Liver	769.499	53400	6.21	[M-H]-	PG/BMP(36:4)
Neg	Brain	870.619	87800	11.66	[M-H]-	PS(42:2)
Neg	Brain	872.636	26800	12.99	[M-H]-	PS(42:1)
Neg	Brain	870.621	22900	10.67	[M-H]-	PS(42:2)
Neg	Brain	898.652	19600	12.94	[M-H]-	PS(44:2)

## Sheet: Table10B
Lipid Species	HEK293 Lipidome replicate 1	HEK293 Lipidome replicate 2	HEK293 Lipidome replicate 3
LPA 16:1	0.000511421	0.00050344	0.00114716
LPA 16:0	0.00362476	0.00297175	0.00478276
LPA 18:2	0	0	0.000251054
LPA 18:1	0.00560865	0.00434373	0.0135742
LPA 18:0	0.00162197	0.000825891	0.00250608
LPC O-16:3	0.000461828	0	0.000655411
LPC O-16:2	0.000180567	0.000270233	0.000221594
LPC O-16:1	0.00771265	0.00867425	0.00960488
LPC O-16:0	0.00186029	0.00504744	0.00136948
LPC O-18:3	0.00259624	0.000367711	0.00165875
LPC O-18:2	0.00482684	0.00526204	0.00788211
LPC O-18:1	0.00636762	0.00746152	0.00783244
LPC O-20:4	0.00138751	0	0
LPC O-20:3	0.00185173	0.000267997	0.000653101
LPC O-20:1	0	0	0
LPC O-22:6	0	0	0
LPC O-22:5	0.00135319	0	0
LPC O-22:4	0.00188276	0	0
LPC 14:0	0.0105023	0.00891505	0.0196581
LPC 16:1	0.0130135	0.0164175	0.0282359
LPC 16:0	0.0535221	0.0739069	0.110718
LPC 18:2	0.00830328	0.00519919	0.00956431
LPC 18:1	0.0315198	0.0380091	0.0664628
LPC 18:0	0.0156478	0.0171109	0.0208352
LPC 20:4	0.0108545	0.00710937	0.0198846
LPC 20:3	0.00460271	0.000751621	0.00218909
LPC 20:1	0	0	0
LPC 22:6	0.00595106	0.00521482	0.010149
LPC 22:4	0.00181495	0	0
LPE O-14:1	0.000224351	0.00010772	0
LPE O-14:0	0	0	0
LPE O-16:2	0	0	0
LPE O-16:1	0.00687919	0.00648192	0.0142353
LPE O-16:0	0	0	0.000138666
LPE O-18:2	0.00224467	0.00254725	0.00487417
LPE O-18:1	0.00410388	0.00354143	0.00638187
LPE O-18:0	0	0	0
LPE O-20:3	0	0	0
LPE O-20:2	0	0	0
LPE O-20:1	0.00321135	0.00286515	0.0029895
LPE O-22:4	0	0	0
LPE O-22:3	0	0	0
LPE 14:0	0.00309682	0.000197479	0.00706987
LPE 16:1	0.00632027	0.00336997	0.00872767
LPE 16:0	0.011673	0.00770097	0.0207269
LPE 18:3	0.00022616	0.000141708	0.000169318
LPE 18:2	0.00319959	0.00113415	0.00354222
LPE 18:1	0.0321295	0.0184353	0.043619
LPE 18:0	0.0104308	0.0093884	0.0222256
LPE 20:5	0.033287	0.0173716	0.0424184
LPE 20:4	0.118	0.0532245	0.142341
LPE 20:3	0.0115309	0.00654685	0.0151071
LPE 20:2	0.00128649	0.000206306	0.000613747
LPE 20:1	0.00387988	0.00148864	0.00394454
LPE 20:0	0.00204369	0.00114801	0.000850556
LPE 22:6	0.0892096	0.039004	0.093167
LPE 22:5	0.0412467	0.0197926	0.0522089
LPE 22:4	0.0141915	0.00651272	0.0177728
LPE 22:3	0.00332641	0.000613044	0.00258613
LPE 22:2	0	0	0
LPE 22:1	0	0	0
LPG O-14:0	0	0	0
LPG O-16:1	0	0	0
LPG O-16:0	0	0	0
LPG O-18:2	0	0	0.000239855
LPG O-18:1	0	0	0
LPG O-18:0	0	0	0
LPG O-20:4	0	0	0
LPG O-22:4	0	0	0
LPG 16:1	0	0	0
LPG 16:0	0.000672809	0.000324931	0.000275748
LPG 18:2	0	0	0
LPG 18:1	0.00184769	0.0011979	0.000911606
LPG 18:0	0	0	0
LPG 20:1	0	0	0
LPG 22:6	0.000699642	0.000349312	0.000746008
LPG 22:5	0	0	0
LPI O-14:0	0	0	0
LPI O-16:0	0	0	0
LPI O-18:1	0	0	0
LPI O-18:0	0.00214785	0	0.0300173
LPI 16:1	0.00265532	0.00178731	0.00202739
LPI 16:0	0.00722197	0.00577824	0.0121645
LPI 18:2	0	0	0
LPI 18:1	0.0120966	0.00985846	0.0183478
LPI 18:0	0.0324399	0.0264206	0.0507204
LPI 20:4	0.00924893	0.00229434	0.0124485
LPI 20:3	0.00031786	0	0.000536431
LPS O-18:2	0.00540876	0.00211275	0
LPS 18:1	0.00660714	0.00373973	0.0115127
LPS 18:0	0.0107131	0.00679127	0.0167494
LPS 20:4	0.000742737	0.000178155	0.000292033
LPS 22:5	0.000232104	0	0.000203339
LPS 22:4	0	0	0
GM3 34:2;2	0.0764303	0.0573739	0.0367977
GM3 34:1;2	1.52127	1.27692	1.3958
GM3 34:0;2	0.014873	0.00514641	0.0198072
GM3 36:2;2	0.0216064	0.0199497	0.0257849
GM3 36:1;2	0.206921	0.151634	0.192707
GM3 36:0;2	0	0.00705857	0.00559675
GM3 38:2;2	0.0226156	0.0103941	0.0230198
GM3 38:1;2	0.0628646	0.0646568	0.079436
GM3 38:0;2	0.0162026	0.00535573	0.0107693
GM3 40:2;2	0.0932205	0.082259	0.0841124
GM3 40:1;2	0.307963	0.282943	0.319034
GM3 40:0;2	0	0.00893711	0
GM3 42:3;2	0.0903105	0.0728242	0.0853228
GM3 42:2;2	0.858808	0.788218	0.85858
GM3 42:1;2	0.318128	0.342252	0.398763
GM3 44:2;2	0.0313731	0.0229199	0.0397011
Chol :	21.009	15.0572	15.92
SM 32:2;2	0.000786337	0.000472219	0
SM 32:1;2	0.124188	0.107982	0.110088
SM 32:0;2	0	0	0
SM 34:2;2	0.109152	0.0935433	0.102867
SM 34:1;2	2.36293	2.2736	2.3555
SM 36:2;2	0.0462235	0.0410429	0.0440218
SM 36:1;2	0.20237	0.188784	0.195925
SM 38:2;2	0.000541276	0.000705535	0.00058808
SM 38:1;2	0.0222241	0.0273365	0.0263284
SM 40:3;2	0	0	0
SM 40:2;2	0.0491456	0.0486673	0.0488534
SM 40:1;2	0.144682	0.13688	0.140588
SM 42:3;2	0.0813978	0.0691646	0.0689421
SM 42:2;2	0.613721	0.582268	0.58014
SM 42:1;2	0.139669	0.122976	0.121353
SM 44:2;2	0.00103418	0.000898611	0.00058979
SM 44:1;2	0	0.000151862	0
PC 28:0	0.381506	0.343448	0.286575
PC 30:2	0.0211208	0.0188646	0.00540143
PC 30:1	0.587397	0.502201	0.455407
PC 30:0	3.1014	3.18276	2.7648
PC 32:4	0.0168281	0.02275	0.0181057
PC 32:3	0.130568	0.165815	0.161453
PC 32:2	0.615124	0.546467	0.557736
PC 32:1	6.33381	5.96676	5.67426
PC 32:0	1.33269	1.73944	1.65697
PC 34:5	0.0583991	0.0705147	0.0809496
PC 34:4	0.307299	0.378102	0.389891
PC 34:3	0.37279	0.39009	0.418823
PC 34:2	3.32783	3.14668	3.11824
PC 34:1	18.2414	18.3188	17.598
PC 36:6	0.126759	0.137676	0.163815
PC 36:5	0.748469	0.856721	0.954176
PC 36:4	1.99968	2.32892	2.50889
PC 36:3	1.24877	1.17305	1.10527
PC 36:2	5.02151	4.71868	4.42181
PC 36:1	0.894716	1.02623	0.973561
PC 38:7	0.148092	0.177735	0.203987
PC 38:6	1.13841	1.2093	1.14532
PC 38:5	1.4348	1.61574	1.76784
PC 38:4	0.957729	1.01256	1.0929
PC 38:3	0.258374	0.239511	0.202389
PC 38:2	0.294044	0.261582	0.236959
PC 40:9	0.00611543	0.0278369	0.022909
PC 40:7	0.563116	0.566199	0.579877
PC 40:6	0.51782	0.519784	0.501533
PC 40:5	0.160363	0.173198	0.166227
PC 40:4	0.0571388	0.0546893	0.0498711
PC 40:3	0.00816191	0.00693655	0
PC 40:2	0.0198357	0.0175352	0.0123584
PC 40:0	0	0	0
PC 42:9	0.0727382	0.0758085	0.108012
PC 42:8	0.0281589	0.0283673	0.0244847
PC 42:7	0.0670853	0.0608332	0.0629579
PC 42:5	0	0	0
PC 42:4	0	0.000152622	0
PC 42:2	0.00098782	0	0.000176553
PC 42:1	0	0.000306379	0
PC 44:12	0.0532045	0.0514524	0.05722
PC 44:7	0.000344226	0.000209392	0.000134723
PC 44:6	0	0.000128197	0.000171803
PC 44:4	0.000274664	0	0
PC 44:2	0	0	0
PC 44:1	0	0	0
PC O-28:0	0.00905829	0.00715866	0.00651568
PC O-30:2	0.00276865	0.00451089	0.00220495
PC O-30:1	0.106875	0.100849	0.0884185
PC O-30:0	0.0993387	0.0901588	0.0719856
PC O-32:3	0.00517221	0.0145453	0.00742653
PC O-32:2	0.132217	0.125656	0.118113
PC O-32:1	0.382973	0.356208	0.305521
PC O-32:0	0.244029	0.232014	0.181701
PC O-34:3	0.0577736	0.0519849	0.0481453
PC O-34:2	0.284794	0.265144	0.233115
PC O-34:1	0.676401	0.62336	0.530088
PC O-34:0	0.0737596	0.0706138	0.0539089
PC O-36:4	0.221951	0.223839	0.189199
PC O-36:3	0.117818	0.102245	0.0849768
PC O-36:2	0.0932251	0.0769781	0.0635807
PC O-36:1	0.0693052	0.0578995	0.0461336
PC O-38:7	0.106554	0.103231	0.0657451
PC O-38:6	0.300295	0.28863	0.254266
PC O-38:5	0.265752	0.26787	0.232148
PC O-38:4	0.0687246	0.0568236	0.0484033
PC O-38:3	0.0144546	0.00933185	0.000955818
PC O-38:2	0.0153632	0.00859109	0.00371542
PC O-38:1	0.0539882	0.0520925	0.0390769
PC O-38:0	0.00583807	0.00349704	0.00290807
PC O-40:9	0	0	0
PC O-40:8	0.047017	0.0446538	0.0372384
PC O-40:7	0.131544	0.113289	0.0940321
PC O-40:6	0.0836696	0.0744945	0.0588487
PC O-40:5	0.0394626	0.0375669	0.0311393
PC O-40:4	0.0176011	0.0161274	0.0109898
PC O-40:3	0.00243272	0.000826646	0
PC O-40:2	0.00907771	0.00806519	0.00756555
PC O-40:1	0.0497366	0.0467169	0.034636
PC O-42:8	0.000155294	0	0
PC O-42:7	0.00460961	0.00346471	0.000584776
PC O-42:6	0.016256	0.0123195	0.00714516
PC O-42:5	0.0165231	0.0143349	0.00903436
PC O-42:4	0.00511673	0.00611957	0.00256783
PC O-42:3	0	0	0
PC O-42:2	0.00385589	0.00260936	0.000723536
PC O-42:1	0	0	0
PC O-44:10	0.000123536	0	0
PC O-44:9	0.000141637	0	0
PC O-44:7	0.00128515	0.00111511	0.000594303
PC O-44:6	0.00622458	0.00530309	0.00254014
PC O-44:5	0.0134842	0.0139753	0.00810836
PC O-44:3	0	0	0.0161603
PC O-44:1	0	0.00021664	0.000223267
HexCer 32:2;2	0.000283511	0	0.000350973
HexCer 32:1;2	0	0	0
HexCer 34:2;2	0.00013372	0	0.000552147
HexCer 34:1;2	0.199039	0.168636	0.166014
HexCer 36:2;2	0	0	0.000102215
HexCer 36:1;2	0.0125278	0.0106183	0.0076447
HexCer 38:1;2	0	0	0.00144365
HexCer 38:0;2	0	0	0.0112151
HexCer 40:1;2	0.0468443	0.0469797	0.0454655
HexCer 42:3;2	0	0.000302053	0.031217
HexCer 42:2;2	0.137588	0.114885	0.107078
HexCer 42:1;2	0.0602724	0.0501226	0.0495543
HexCer 44:2;2	0	0	0.000301313
HexCer 44:1;2	0	0	0
CE 14:0	0.0119867	0.0124324	0.00855119
CE 16:1	0.0259037	0.0271109	0.0181553
CE 16:0	0.100818	0.0694153	0.0824824
CE 18:2	0.0192452	0.0159953	0.0145628
CE 18:1	0.243756	0.175152	0.204833
CE 18:0	0.00223354	0.0059247	0.00499675
CE 20:5	0	0.000251066	0.00199226
CE 20:4	0.00587956	0.00453399	0.0102624
CE 20:3	0.0031167	0.0015197	0.00206643
CE 22:6	0.0312546	0.0291412	0.0290577
CE 22:5	0.00125296	0.000904667	0.00394323
CE 22:4	0	0.00011537	0
DAG 28:1	0.000353956	0.00105647	0
DAG 30:2	0	0.000487839	0
DAG 30:1	0.015758	0.0151976	0.0100966
DAG 30:0	0.087994	0.0732306	0.0577842
DAG 32:2	0.00858081	0.00978047	0.00574239
DAG 32:1	0.0978459	0.0844423	0.0643998
DAG 32:0	0.122429	0.105522	0.0831308
DAG 34:3	0.00230011	0.00286146	0.00111986
DAG 34:2	0.0419299	0.0379181	0.0280586
DAG 34:1	0.223368	0.186977	0.140957
DAG 36:5	0.00242013	0.00249949	0.00127649
DAG 36:4	0.0130169	0.0139636	0.0106335
DAG 36:3	0.0148667	0.0134311	0.00979762
DAG 36:2	0.0600536	0.0502586	0.038451
DAG 36:1	0.0311821	0.0303658	0.0217435
DAG 38:6	0.0110298	0.00958298	0.0095008
DAG 38:5	0.0111899	0.0107608	0.0138244
DAG 38:4	0.0250521	0.0287671	0.0268257
DAG 38:3	0.00828275	0.00903742	0.00622328
DAG 38:2	0.00564629	0.00581551	0.00215956
DAG 40:6	0.0051827	0.00445787	0.00401776
DAG 40:2	0	0.000111328	0
Cer 32:1;2	0.00981966	0.00966303	0.00918739
Cer 34:2;2	0.00712076	0.00661444	0.0054343
Cer 34:1;2	0.146583	0.140221	0.140058
Cer 36:2;2	0.00277698	0.00320481	0.00128714
Cer 36:1;2	0.0209301	0.0187516	0.0177311
Cer 38:2;2	0	0	0
Cer 38:1;2	0.00258575	0.00347632	0.00250297
Cer 38:0;2	0	0	0
Cer 40:2;2	0.00398112	0.00354289	0.000650706
Cer 40:1;2	0.0324108	0.0298687	0.0300179
Cer 40:0;2	0	0	0
Cer 42:3;2	0.0190783	0.0148041	0.0140204
Cer 42:2;2	0.119238	0.105901	0.103101
Cer 42:1;2	0.0730581	0.0624019	0.0514719
Cer 44:1;2	0	0	0.000299165
diHexCer 36:1;2	0.00751041	0.00417308	0.00529656
diHexCer 38:1;2	0	0	0
diHexCer 40:2;2	0.000348157	0.000284932	0.000497161
diHexCer 42:2;2	0.0324101	0.0272865	0.028409
diHexCer 42:1;2	0.00675033	0.00717099	0.00488803
diHexCer 44:2;2	0	0	0
PE O-32:2	0.013027	0.0231849	0.0177811
PE O-34:3	0.0237097	0.037596	0.0399877
PE O-34:2	0.120682	0.205501	0.206086
PE O-34:1	0	0.00459094	0.00519401
PE O-36:6	0.210872	0.306499	0.320533
PE O-36:5	0.86729	1.49546	1.49266
PE O-36:4	0.04357	0.0821709	0.0392397
PE O-36:3	0.0532538	0.0771817	0.0769242
PE O-36:2	0.0342698	0.0595155	0.0543316
PE O-38:8	0	0.00572179	0.00298906
PE O-38:7	0.704837	1.07123	0.983381
PE O-38:6	0.299893	1.03385	1.00891
PE O-38:5	0.524386	0.935144	0.941989
PE O-38:3	0.006086	0.0133419	0.00851608
PE O-38:2	0.000789669	0.00761034	0.00476763
PE O-40:8	0.360712	0.530762	0.49326
PE O-40:7	0.465887	0.774802	0.712435
PE O-40:6	0.222388	0.439568	0.446228
PE O-40:5	0.0238228	0.0874789	0.0685631
PE O-40:2	0	0	0
PE O-42:9	0.000591766	0.000698019	0
PE O-42:8	0.0304741	0.0561119	0.0459415
PE O-42:7	0.0520608	0.0980552	0.0846163
PE O-42:6	0.0206675	0.0626255	0.0581319
PE O-44:8	0.000363716	0.00176516	0.00254213
PE O-44:6	0.000635606	0.00415712	0.00243572
PE 28:0	0	0	0
PE 30:1	0.000372633	0.000264919	0
PE 30:0	0.00281551	0.00505909	0.0032283
PE 32:2	0.00293743	0.00514016	0.0035453
PE 32:1	0.109579	0.148156	0.139557
PE 32:0	0.00396527	0.010851	0.00804286
PE 34:2	0.167817	0.2293	0.234526
PE 34:1	0.571798	0.93913	0.919723
PE 36:5	0.0916179	0.136495	0.140233
PE 36:4	0.248678	0.406397	0.423777
PE 36:3	0.110288	0.166689	0.166684
PE 36:2	0.645958	1.04748	1.04476
PE 36:1	0.304431	0.584497	0.545989
PE 38:6	0.294575	0.460494	0.482662
PE 38:5	0.685858	1.12465	1.15263
PE 38:4	1.12317	2.07239	2.0699
PE 38:2	0.055768	0.0837394	0.0811624
PE 40:8	0	0.000445368	0.000592436
PE 40:7	0.20831	0.322694	0.314391
PE 40:6	0.415499	0.698343	0.648216
PE 40:5	0.175923	0.315092	0.31968
PE 40:4	0	0.0216221	0.0281988
PE 40:3	0.00278951	0.00547402	0
PE 40:2	0.00422481	0.0158681	0.010746
PE 42:7	0.0190116	0.0259495	0.0295106
PE 42:6	0.00127876	0.0116205	0.00673287
PE 42:3	0	0	0.000197781
PE 42:2	0.000171343	0	0.000260425
PE 42:1	0.000141754	0.000156302	0
PE 42:0	0	0	0
PE 44:4	0	0.000146693	0
PE 44:3	0	0	0
PG 30:0	0.000256618	0.00074492	0.00067208
PG 32:1	0.00139092	0.00485276	0.00484975
PG 34:3	0	0	0
PG 34:2	0.00665232	0.0064793	0.00647433
PG 34:1	0.133992	0.164056	0.160413
PG 36:4	0.0002603	0.000168958	0
PG 36:3	0.00125392	0.000784096	0.000549548
PG 38:7	0	0	0
PG 38:6	0.00275098	0.00116794	0.000638915
PG 38:4	0	0.000106709	0
PG 38:3	0.000719885	0.000216796	0.000249004
PG 40:8	0.00041011	0.00027507	0.000228039
PG 40:7	0.0165902	0.0197807	0.0143795
PG 40:6	0	0	0
PG 40:4	0	0	0
PG 40:2	0	0	0.00165118
PG 42:10	0.000261844	0.000173946	0.000223263
PG 42:9	0	0	0
PG 42:8	0	0	0
PG 42:5	0	0	0
PG 44:12	0.023417	0.032215	0.0393294
PI O-38:7	0	0	0
PI O-38:6	0.0137674	0.0122259	0.014486
PI O-38:5	0.00699318	0.00793222	0.00948823
PI O-38:3	0	0	0
PI O-40:7	0.00338708	0.00314987	0.000970451
PI 28:0	0	0	0
PI 30:1	0	0	0
PI 30:0	0.000855686	0.000347766	0.000286294
PI 32:2	0.00251382	0.0010313	0.00144787
PI 32:1	0.0340176	0.029674	0.0374071
PI 32:0	0.0131027	0.0162589	0.0201662
PI 34:3	0.00248683	0.00194172	0.00134584
PI 34:2	0.0455793	0.0407998	0.0526271
PI 34:1	0.131478	0.145499	0.174006
PI 34:0	0.0123487	0.0115814	0.0165196
PI 36:5	0.0181234	0.0164679	0.0219182
PI 36:4	0.143177	0.144016	0.18061
PI 36:3	0.0220182	0.0203754	0.0252431
PI 36:2	0.107319	0.112181	0.138664
PI 36:1	0.0604612	0.0821283	0.0970664
PI 38:7	0.00151939	0.000451233	0.000581552
PI 38:6	0.0418063	0.0421177	0.0527343
PI 38:5	0.181463	0.185222	0.239876
PI 38:4	0.666783	0.816071	1.02225
PI 38:3	0	0	0
PI 38:2	0.0197108	0.0225824	0.0244952
PI 38:1	0	0.000328623	0
PI 40:8	0.000213678	0	0
PI 40:7	0.0163743	0.0141467	0.0182047
PI 40:6	0.0414055	0.0489855	0.0578454
PI 40:5	0.0270033	0.0330035	0.0435556
PI 40:4	0.0101145	0.0133303	0.0156336
PI 40:3	0.00502462	0.00366533	0.00361168
PI 42:9	0	0	0
PI 42:7	0	0	0
PI 42:6	0	0.000223281	0
PI 42:5	0	0	0
PS 30:0	0	0	0
PS 32:1	0.0143112	0.0117709	0.0160829
PS 34:3	0	0	0
PS 34:2	0.011404	0.00989352	0.0112034
PS 34:1	0.114254	0.117646	0.136949
PS 36:4	0.0083432	0.00659492	0.0073959
PS 36:3	0.00991284	0.0095779	0.0115461
PS 36:2	0.077827	0.0856531	0.0941557
PS 36:1	0.225275	0.293431	0.326706
PS 38:6	0.00670283	0.00619975	0.00688232
PS 38:5	0.00342434	0.00383769	0.00361554
PS 38:4	0.0407915	0.0444093	0.0544563
PS 38:3	0.065576	0.0849384	0.0947951
PS 38:1	0.0133632	0.0193461	0.0194024
PS 40:6	0.116369	0.136641	0.143846
PS 40:5	0.0068662	0.0103614	0.0138627
PS 40:2	0.0153332	0.020929	0.0200257
PS 40:1	0.0100081	0.0154423	0.0143431
PS 40:0	0.000451038	0.000541091	0.000100165
PS 42:4	0.0100027	0.0130356	0.0132642
PS 42:3	0.00634203	0.00973225	0.00912394
PS 42:2	0.00186309	0.00280285	0.00173197
PS 42:1	0.000606439	0.00101624	0.000459047
SHexCer 40:0;2	0.00376683	0.00767135	0.00715522
CerP 32:1;2	0	0	0
CerP 34:2;2	0	0	0
CerP 34:1;2	0.000868567	0.00126853	0.00147742
CerP 40:1;2	0.000131224	0.000154431	0.000185998
CerP 40:0;2	0	0	0
CerP 42:2;2	0	0	0
CerP 42:1;2	0	0	0
CerP 42:0;2	0	0	0
CerP 44:1;2	0	0	0
CerP 44:0;2	0	0	0
CL 66:5	0	0	0.0035393
CL 66:4	0.0366171	0.0431184	0.0338338
CL 68:5	0.19869	0.166107	0.162822
CL 68:4	0.405592	0.276353	0.279916
CL 70:6	0.302042	0.259099	0.263945
CL 70:5	0.0933997	0.0499016	0.0790977
CL 70:4	0.0799767	0.0691113	0.137695
CL 72:7	0.0554453	0.0205254	0.0308567
CL 72:6	0.743388	0.641877	0.710088
CL 72:5	0.169543	0.14823	0.225889
PA 28:0	0	0	0
PA 30:1	0	0	0.00378666
PA 30:0	0.00493431	0.00476381	0.000480349
PA 32:2	0.000247174	0.000168021	0
PA 32:1	0.00813899	0.00779515	0.00768391
PA 32:0	0.00581307	0.00838204	0.00569852
PA 34:2	0.00696877	0.00594461	0.00501581
PA 34:1	0.0240877	0.0271395	0.0263809
PA 34:0	0	0	0
PA 36:4	0.00200993	0.00156247	0.000712528
PA 36:3	0.000541709	0.00022583	0
PA 36:2	0.0111068	0.0123889	0.012422
PA 36:1	0.000347028	0.00171127	0.000916399
PA 38:6	0.00114005	0.00076372	0.00116481
PA 38:5	0.00156314	0.00140093	0.00126428
PA 38:4	0.00774662	0.00808859	0.0045213
PA 38:2	0	0	0
PA 40:7	0	0.000113145	0
PA 42:7	0	0	0
PA 42:6	0.00154684	0.00330463	0.00377209
PA 44:8	0	0	0
PA 44:6	0	0	0
PA 44:2	0	0	0
PA O-32:1	0.000191122	0.000154931	0.000218034
PA O-32:0	0.00136882	0.00107232	0.000219268
PA O-34:2	0	0	0
PA O-34:1	0.000640553	0.00022604	0.00013477
PA O-34:0	0	0	0
PA O-38:8	0	0	0
PA O-38:7	0	0	0
PA O-38:6	0	0	0
PA O-40:8	0	0	0
PA O-40:6	0	0	0
