# Supplementary material for: Systematic analyses of lipid mobilization by human lipid transfer proteins
Source: Nature. 2026 Jan 7;651(8105):511–20. doi: 10.1038/s41586-025-10040-y (PMC12979188; doi:10.1038/s41586-025-10040-y)
Supplement: Supplementary file 13 — Lipidomics results of HeLa cells overexpressing or not overexpressing CERT (Extended Data Fig. 7a). [file 41586_2025_10040_MOESM13_ESM.xlsx]

## Sheet: Description
Table 11:	Lipidomics results of HeLa cells over-expressing or not CERT (Extended Data Fig. 7a)
	Column headers contain the sample name; indicating if it is a control or not, if tet was activated (plus) or not (minus) and which replicate it was (1,2 or 3).
	The first column contains the lipid subclass.
Values	mol percentages of the total measured lipidome of a sample (per column).
Control	HeLa cells not transfected with the pcDNA5/FRT/TO - CERT
CERT	HeLa cells transfected with the pcDNA5/FRT/TO - CERT
Tet -	non-induced
Tet +	induced

## Sheet: Table11
	Control Tet minus 1	Control Tet plus 1	CERT Tet minus 1	CERT Tet plus 1	Control Tet minus 2	Control Tet plus 2	CERT Tet minus 2	CERT Tet plus 2	Control Tet minus 3	Control Tet plus 3	CERT Tet minus 3	CERT Tet plus 3
LPG O-	0	0	0.000261114	0	0	0	0	0	0	0	0.000392071	0
LPG	0.00150595	0.0016417	0.00152824	0.0014501	0.00108695	0.00116171	0.000676462	0.000797585	0.00100977	0.000790007	0.000340729	0.000657319
LPI O-	0	0	0.00011731	0	0	0	0	0	0	0	0	0
LPI	0.127318	0.0749279	0.0964981	0.120776	0.134464	0.064859	0.068511	0.0602885	0.0633486	0.050221	0.0425528	0.148171
LPS	0.00831195	0.0144626	0.0139885	0.0257304	0.0143364	0.0259551	0.0183316	0.0132014	0.0334244	0.0181188	0.0253928	0.062374
LPA	0.00292074	0.00504947	0.00558346	0.0103405	0.00546626	0.00826579	0.00897184	0.0102946	0.00924725	0.00816284	0.0111043	0.0244538
LPC O-	0.0143391	0.0124902	0.0181595	0.024736	0.0113775	0.0119991	0.01741	0.0218837	0.0155833	0.0181511	0.0130525	0.0142132
LPC	0.0744373	0.0787384	0.0974023	0.119616	0.0936446	0.0996776	0.115309	0.130917	0.12024	0.119613	0.155665	0.165213
LPE O-	0.0130421	0.013033	0.0167119	0.0191781	0.0141281	0.0110214	0.0147569	0.0199621	0.0110542	0.012109	0.0107072	0.0148427
LPE	0.141938	0.182236	0.2515	0.291941	0.206364	0.23592	0.276738	0.275881	0.321584	0.299903	0.462245	0.451827
GM3	0.570578	0.691771	0.753806	0.778242	0.548466	0.740475	0.771423	0.752761	0.666189	0.716946	0.962323	0.868531
Chol	25.6333	18.3636	18.5632	18.895	17.8555	18.0784	16.8957	16.9334	20.3778	22.6138	19.3871	20.6712
SM	4.39046	4.71745	4.20096	4.94562	4.38933	4.67998	4.0757	5.17532	4.85394	4.62279	4.15569	5.33724
PC	44.9346	46.1479	47.1682	43.4377	46.8164	47.6616	46.7175	43.4242	48.9679	46.6285	47.5953	45.019
PC O-	3.60617	3.93771	3.86097	3.72736	3.24713	3.37401	3.54764	3.39877	3.39611	3.29834	3.3646	3.34634
HexCer	0.208572	0.183116	0.0924073	0.0961217	0.115586	0.0966622	0.0777795	0.0622352	0.13964	0.171665	0.0861367	0.087851
CE	3.88494	4.13061	5.17046	5.25288	3.87139	4.08553	4.92396	4.65549	4.2019	4.18824	5.02385	4.86231
DAG	1.13818	1.18874	1.0702	1.10883	0.732153	0.803717	0.772527	0.766773	0.92117	0.91578	0.852149	0.83902
Cer	0.423845	0.453961	0.465781	0.411794	0.35631	0.392394	0.364655	0.332689	0.36983	0.347023	0.354784	0.324496
diHexCer	0.0398454	0.0359373	0.0422814	0.0428621	0.0430632	0.0461587	0.0471019	0.042548	0.0498237	0.0460675	0.0454645	0.0350524
triHexCer	0.27581	0.281614	0.27354	0.282878	0.199837	0.256048	0.244447	0.171411	0.124239	0.162213	0.152481	0.12875
PA	0.0970646	0.0787885	0.0870062	0.0838897	0.103009	0.0802892	0.0810657	0.118395	0.0874238	0.098572	0.0842766	0.0548704
PA O-	0.000322612	0.000105688	0.000108395	0	0	0	0	0.0001012	0	0	0	0
PE O-	4.32838	6.22611	5.58002	6.40516	6.72015	6.09933	6.67418	6.98428	4.18762	4.38908	4.77575	5.03801
PE	6.21674	8.6021	7.87146	9.03384	9.86507	8.83811	9.22704	9.82818	6.63158	6.799	7.33997	7.72036
PG	0.108848	0.134493	0.123276	0.120453	0.157857	0.11452	0.140874	0.208718	0.125107	0.117138	0.125588	0.10207
PI	1.51001	1.98937	1.81374	2.31547	2.12426	1.93533	2.32274	3.554	1.7051	1.81199	2.3479	2.21351
PS	0.737621	0.900719	0.789172	1.03333	1.13604	0.919057	1.12013	1.69121	0.871781	0.942801	1.07187	1.00341
CerP	0.000371759	0.000782434	0.000310013	0.000840811	0.00124961	0.000715	0.00144567	0.00420463	0.000392952	0.000542113	0.000558411	0.00087592
CL	1.51055	1.55254	1.5714	1.41399	1.23635	1.33874	1.4734	1.36202	1.74693	1.60243	1.55274	1.46539
